# Supplementary material for: Structure of the ATP-driven methyl-coenzyme M reductase activation complex
Source: Nature. 2025 Apr 16;642(8068):814–21. doi: 10.1038/s41586-025-08890-7 (PMC12176620; doi:10.1038/s41586-025-08890-7)
Supplement: Supplementary file 4 — Source Data Fig. 1 [file 41586_2025_8890_MOESM4_ESM.xlsx]

## Sheet: Fig_1b
	Size exclusion chromatography data
	Elution Vol (mL)	280 (mAU)	430 (mAU)	330 (mAU)
	0	0	0	0
	0.003333	-0.00021	-0.0001	0.000774
	0.006667	-0.00115	-0.00062	0.003345
	0.01	-0.00315	-0.00142	0.006079
	0.013333	-0.00554	-0.0019	0.007092
	0.016667	-0.007	-0.00194	0.008216
	0.02	-0.00777	-0.00033	0.011147
	0.023333	-0.00894	0.00305	0.014866
	0.026667	-0.00999	0.003601	0.016826
	0.03	-0.01164	-0.00112	0.014093
	0.033333	-0.01393	-0.00656	0.007392
	0.036667	-0.01361	-0.0085	0.002249
	0.04	-0.01105	-0.00818	0.002399
	0.043333	-0.0096	-0.00851	0.004242
	0.046667	-0.00989	-0.00957	0.003628
	0.05	-0.01133	-0.00966	0.003839
	0.053333	-0.01225	-0.00836	0.007991
	0.056667	-0.01102	-0.00662	0.012975
	0.06	-0.00813	-0.00548	0.016844
	0.063333	-0.00579	-0.00512	0.019992
	0.066667	-0.00772	-0.00463	0.019832
	0.07	-0.01243	-0.00348	0.015502
	0.073333	-0.01257	-0.00302	0.011238
	0.076667	-0.00812	-0.00415	0.008706
	0.08	-0.00668	-0.0041	0.005628
	0.083333	-0.00891	-0.00131	0.003487
	0.086667	-0.00844	0.000457	0.006197
	0.09	-0.00543	-0.00078	0.011467
	0.093333	-0.00596	-0.00279	0.014156
	0.096667	-0.0096	-0.0044	0.013649
	0.1	-0.00999	-0.00481	0.011003
	0.103333	-0.00613	-0.00375	0.00733
	0.106667	-0.00339	-0.00343	0.005802
	0.11	-0.00434	-0.00463	0.007795
	0.113333	-0.00586	-0.00639	0.009252
	0.116667	-0.00596	-0.0078	0.008587
	0.12	-0.00601	-0.00675	0.010428
	0.123333	-0.00653	-0.00407	0.01428
	0.126667	-0.00623	-0.00316	0.014115
	0.13	-0.00596	-0.00354	0.009505
	0.133333	-0.00917	-0.00324	0.004824
	0.136667	-0.01384	-0.00251	0.002349
	0.14	-0.0137	-0.00205	0.001409
	0.143333	-0.009	-0.00218	0.000826
	0.146667	-0.00566	-0.00238	0.000902
	0.15	-0.00712	-0.00206	0.002938
	0.153333	-0.01067	-0.00242	0.005981
	0.156667	-0.01169	-0.00385	0.007438
	0.16	-0.0105	-0.004	0.007913
	0.163333	-0.01041	-0.00306	0.009359
	0.166667	-0.01264	-0.00453	0.010317
	0.17	-0.01448	-0.00829	0.009546
	0.173333	-0.01211	-0.0105	0.009472
	0.176667	-0.00794	-0.00999	0.011645
	0.18	-0.00801	-0.00799	0.014216
	0.183333	-0.01228	-0.00551	0.014684
	0.186667	-0.01433	-0.00358	0.013138
	0.19	-0.0104	-0.0021	0.012596
	0.193333	-0.00475	0.000391	0.013522
	0.196667	-0.00165	0.002432	0.012651
	0.2	-0.00141	0.000725	0.010038
	0.203333	-0.00501	-0.00175	0.009157
	0.206667	-0.01066	-0.00049	0.010513
	0.21	-0.01367	0.001767	0.011456
	0.213333	-0.01387	0.002666	0.011263
	0.216667	-0.01263	0.00352	0.012009
	0.22	-0.009	0.003312	0.013155
	0.223333	-0.0057	0.000585	0.012132
	0.226667	-0.00696	-0.00351	0.010414
	0.23	-0.01186	-0.00577	0.009104
	0.233333	-0.01653	-0.00455	0.005394
	0.236667	-0.01682	-0.00352	0.001249
	0.24	-0.01233	-0.00622	0.002186
	0.243333	-0.00946	-0.01073	0.006533
	0.246667	-0.01155	-0.01392	0.007778
	0.25	-0.01338	-0.01499	0.00473
	0.253333	-0.01226	-0.01387	0.00362
	0.256667	-0.01218	-0.01095	0.008584
	0.26	-0.01475	-0.00925	0.013708
	0.263333	-0.01625	-0.01169	0.011642
	0.266667	-0.01374	-0.01712	0.005215
	0.27	-0.00929	-0.02186	0.002089
	0.273333	-0.00726	-0.02222	0.004458
	0.276667	-0.00874	-0.01783	0.010536
	0.28	-0.00986	-0.01362	0.015702
	0.283333	-0.00714	-0.01361	0.013512
	0.286667	-0.0024	-0.01478	0.006188
	0.29	0.00028	-0.01351	0.002779
	0.293333	-0.00118	-0.01192	0.004581
	0.296667	-0.00586	-0.01116	0.005814
	0.3	-0.01009	-0.00911	0.004949
	0.303333	-0.01176	-0.00596	0.00483
	0.306667	-0.01283	-0.00301	0.005824
	0.31	-0.01498	-0.00114	0.0066
	0.313333	-0.01728	-0.00171	0.00628
	0.316667	-0.01627	-0.0043	0.003805
	0.32	-0.00981	-0.00711	0.000999
	0.323333	-0.00298	-0.00885	0.001688
	0.326667	-0.00229	-0.00844	0.005838
	0.33	-0.00706	-0.00682	0.009465
	0.333333	-0.0122	-0.00674	0.009835
	0.336667	-0.01492	-0.00723	0.009092
	0.34	-0.01537	-0.00546	0.009834
	0.343333	-0.01298	-0.00352	0.009618
	0.346667	-0.00899	-0.00382	0.006346
	0.35	-0.00764	-0.00386	0.003296
	0.353333	-0.00871	-0.00245	0.004076
	0.356667	-0.00976	-0.00143	0.008166
	0.36	-0.01167	-0.00097	0.012422
	0.363333	-0.01348	-0.00171	0.014372
	0.366667	-0.01294	-0.00486	0.013288
	0.37	-0.01193	-0.00778	0.008559
	0.373333	-0.01261	-0.00832	0.00096
	0.376667	-0.01318	-0.00833	-0.00422
	0.38	-0.01207	-0.00692	-0.00253
	0.383333	-0.01138	-0.00231	0.002367
	0.386667	-0.01226	0.000682	0.004012
	0.39	-0.01313	-0.00222	0.000993
	0.393333	-0.01343	-0.00767	-0.00419
	0.396667	-0.01429	-0.01089	-0.0077
	0.4	-0.01662	-0.00948	-0.00513
	0.403333	-0.0185	-0.00385	0.002497
	0.406667	-0.0167	0.000938	0.006644
	0.41	-0.0127	0.000448	0.003476
	0.413333	-0.01143	-0.00286	-0.00109
	0.416667	-0.01445	-0.00432	-0.00167
	0.42	-0.01894	-0.00383	0.001774
	0.423333	-0.02133	-0.00335	0.006146
	0.426667	-0.021	-0.00286	0.007979
	0.43	-0.01961	-0.00234	0.007232
	0.433333	-0.01671	-0.00279	0.006076
	0.436667	-0.0117	-0.00427	0.004937
	0.44	-0.00777	-0.00573	0.004074
	0.443333	-0.00652	-0.00625	0.005032
	0.446667	-0.00649	-0.00482	0.007133
	0.45	-0.00808	-0.00173	0.007339
	0.453333	-0.00951	0.000103	0.006073
	0.456667	-0.00762	-0.00046	0.006675
	0.46	-0.00581	-0.00192	0.007
	0.463333	-0.00833	-0.00388	0.003094
	0.466667	-0.01273	-0.00599	0.000705
	0.47	-0.01494	-0.00652	0.005442
	0.473333	-0.01561	-0.00575	0.009842
	0.476667	-0.01627	-0.00659	0.007716
	0.48	-0.01529	-0.00925	0.003776
	0.483333	-0.01286	-0.00935	0.001609
	0.486667	-0.01141	-0.0048	0.000701
	0.49	-0.01092	7.9e-05	0.001381
	0.493333	-0.01085	0.000559	0.002776
	0.496667	-0.01133	-0.00243	0.002891
	0.5	-0.01169	-0.00495	0.001516
	0.503333	-0.01142	-0.00539	-0.00074
	0.506667	-0.01008	-0.00399	-0.00272
	0.51	-0.00817	-0.00199	-0.00232
	0.513333	-0.00835	-0.00147	-0.0007
	0.516667	-0.0113	-0.00152	-0.00103
	0.52	-0.01376	-0.00025	-0.00141
	0.523333	-0.0134	0.000316	0.001063
	0.526667	-0.01048	-0.00151	0.004637
	0.53	-0.00745	-0.00461	0.00686
	0.533333	-0.00805	-0.0086	0.007074
	0.536667	-0.01156	-0.01182	0.005297
	0.54	-0.01247	-0.01026	0.003102
	0.543333	-0.01032	-0.00438	0.002341
	0.546667	-0.01093	-0.00102	0.002663
	0.55	-0.01557	-0.00376	0.002995
	0.553333	-0.01858	-0.00785	0.002584
	0.556667	-0.01692	-0.00905	0.002675
	0.56	-0.01467	-0.00928	0.00519
	0.563333	-0.01482	-0.01065	0.006771
	0.566667	-0.01456	-0.01204	0.004783
	0.57	-0.01266	-0.01285	0.003696
	0.573333	-0.01073	-0.01334	0.006276
	0.576667	-0.0083	-0.01271	0.009872
	0.58	-0.0053	-0.01163	0.011402
	0.583333	-0.00363	-0.01173	0.009381
	0.586667	-0.00429	-0.01165	0.005698
	0.59	-0.00728	-0.00976	0.003721
	0.593333	-0.01034	-0.00792	0.003509
	0.596667	-0.01132	-0.00718	0.003216
	0.6	-0.01234	-0.00623	0.002588
	0.603333	-0.01537	-0.00538	0.003072
	0.606667	-0.01813	-0.00569	0.004558
	0.61	-0.0185	-0.0058	0.004847
	0.613333	-0.01687	-0.00297	0.004079
	0.616667	-0.01437	0.002492	0.002942
	0.62	-0.01281	0.004166	-0.00021
	0.623333	-0.01208	-0.00172	-0.0032
	0.626667	-0.0108	-0.0079	-0.00045
	0.63	-0.01192	-0.00789	0.005944
	0.633333	-0.01647	-0.00581	0.00818
	0.636667	-0.01817	-0.00555	0.005944
	0.64	-0.01455	-0.00423	0.00418
	0.643333	-0.01096	-0.00072	0.003606
	0.646667	-0.01135	0.000721	0.003451
	0.65	-0.01387	-0.00222	0.003967
	0.653333	-0.01434	-0.00595	0.003077
	0.656667	-0.01232	-0.00741	-0.00053
	0.66	-0.01081	-0.00809	-0.00261
	0.663333	-0.01106	-0.00836	0.00067
	0.666667	-0.01329	-0.00617	0.005147
	0.67	-0.01684	-0.00335	0.005641
	0.673333	-0.01809	-0.00443	0.00406
	0.676667	-0.01618	-0.00895	0.002413
	0.68	-0.01545	-0.01049	-7.4e-05
	0.683333	-0.0173	-0.00456	-0.00078
	0.686667	-0.01831	0.004897	0.002428
	0.69	-0.01653	0.010615	0.00715
	0.693333	-0.01387	0.011779	0.010889
	0.696667	-0.01329	0.012195	0.011031
	0.7	-0.01451	0.01248	0.006098
	0.703333	-0.01386	0.011368	0.000462
	0.706667	-0.01093	0.010568	-0.00102
	0.71	-0.00997	0.012463	0.000876
	0.713333	-0.01249	0.015879	0.003205
	0.716667	-0.01497	0.017744	0.003794
	0.72	-0.01432	0.017394	0.002505
	0.723333	-0.01259	0.015982	0.001355
	0.726667	-0.01369	0.013004	0.002068
	0.73	-0.01699	0.009246	0.004152
	0.733333	-0.01837	0.008003	0.004301
	0.736667	-0.0157	0.008406	0.001736
	0.74	-0.01177	0.007546	0.000967
	0.743333	-0.01033	0.007208	0.003027
	0.746667	-0.01186	0.0094	0.003168
	0.75	-0.01611	0.011173	0.001196
	0.753333	-0.02179	0.009842	0.002298
	0.756667	-0.02403	0.008161	0.005273
	0.76	-0.02008	0.008591	0.004949
	0.763333	-0.01435	0.009626	0.004598
	0.766667	-0.011	0.01074	0.008618
	0.77	-0.00913	0.011719	0.012004
	0.773333	-0.00951	0.010754	0.010302
	0.776667	-0.01395	0.008174	0.006417
	0.78	-0.01916	0.005777	0.003886
	0.783333	-0.02079	0.00408	0.003466
	0.786667	-0.01902	0.002938	0.003118
	0.79	-0.01611	0.001743	0.000953
	0.793333	-0.01301	0.000725	0.000553
	0.796667	-0.01065	0.001398	0.005252
	0.8	-0.01015	0.003532	0.009689
	0.803333	-0.01187	0.005662	0.008107
	0.806667	-0.01596	0.006541	0.003773
	0.81	-0.02054	0.004743	0.00248
	0.813333	-0.02132	0.00133	0.005189
	0.816667	-0.01774	-0.00024	0.009232
	0.82	-0.01567	0.001506	0.010846
	0.823333	-0.01797	0.004492	0.007993
	0.826667	-0.01865	0.005283	0.003848
	0.83	-0.01463	0.004198	0.003071
	0.833333	-0.01124	0.005591	0.005395
	0.836667	-0.01035	0.010066	0.007166
	0.84	-0.00987	0.013996	0.006032
	0.843333	-0.01139	0.016281	0.004507
	0.846667	-0.01353	0.016843	0.006812
	0.85	-0.01261	0.014525	0.01053
	0.853333	-0.0112	0.011509	0.010074
	0.856667	-0.01263	0.011463	0.005272
	0.86	-0.01519	0.012521	0.000173
	0.863333	-0.01563	0.009774	-0.00084
	0.866667	-0.01408	0.004296	0.003688
	0.87	-0.01426	0.001708	0.00913
	0.873333	-0.01751	0.002323	0.009968
	0.876667	-0.02049	0.002825	0.008725
	0.88	-0.01971	0.003496	0.009732
	0.883333	-0.01649	0.004784	0.008999
	0.886667	-0.01459	0.004963	0.003832
	0.89	-0.01471	0.003966	0.000172
	0.893333	-0.01631	0.004016	0.001086
	0.896667	-0.01877	0.00673	0.001961
	0.9	-0.02006	0.009546	0.000501
	0.903333	-0.01904	0.008811	0.00092
	0.906667	-0.01672	0.006733	0.004851
	0.91	-0.01641	0.007459	0.007115
	0.913333	-0.0192	0.00848	0.004086
	0.916667	-0.01975	0.005201	-0.00082
	0.92	-0.01482	0.001407	-0.00266
	0.923333	-0.01018	0.003546	-0.00214
	0.926667	-0.01112	0.008693	-0.00123
	0.93	-0.01464	0.010075	0.001951
	0.933333	-0.01615	0.007402	0.006176
	0.936667	-0.01557	0.004395	0.006797
	0.94	-0.01509	0.003126	0.004554
	0.943333	-0.01588	0.003722	0.003961
	0.946667	-0.01793	0.004244	0.005192
	0.95	-0.02052	0.001482	0.004684
	0.953333	-0.02184	-0.00358	0.001633
	0.956667	-0.02105	-0.00531	-0.00207
	0.96	-0.01933	-0.00159	-0.00557
	0.963333	-0.01669	0.003001	-0.00748
	0.966667	-0.01229	0.003894	-0.00608
	0.97	-0.00877	0.001632	-0.00321
	0.973333	-0.00945	-0.00027	-0.00075
	0.976667	-0.0122	0.00029	0.00282
	0.98	-0.01221	0.002349	0.006929
	0.983333	-0.00927	0.00438	0.007807
	0.986667	-0.00816	0.005578	0.005214
	0.99	-0.01093	0.003694	0.0025
	0.993333	-0.01368	-0.00192	0.00093
	0.996667	-0.01451	-0.0068	0.001168
	1	-0.01561	-0.00728	0.004036
	1.00333	-0.01623	-0.00475	0.00603
	1.00667	-0.01452	-0.00193	0.004268
	1.01	-0.01362	0.000312	0.002943
	1.01333	-0.01593	0.002012	0.005282
	1.01667	-0.01869	0.003226	0.006398
	1.02	-0.01946	0.003801	0.003866
	1.02333	-0.01685	0.003441	0.003579
	1.02667	-0.01095	0.002722	0.00587
	1.03	-0.00643	0.002524	0.005091
	1.03333	-0.00654	0.002654	0.003899
	1.03667	-0.00796	0.002352	0.005764
	1.04	-0.00874	0.001798	0.005687
	1.04333	-0.0118	0.001396	0.002892
	1.04667	-0.01649	6.3e-05	0.002394
	1.05	-0.01761	-0.00266	0.003425
	1.05333	-0.01377	-0.00588	0.003363
	1.05667	-0.0101	-0.00906	0.004005
	1.06	-0.01079	-0.01051	0.006736
	1.06333	-0.01249	-0.00778	0.009845
	1.06667	-0.0113	-0.00106	0.011261
	1.07	-0.00906	0.005336	0.010146
	1.07333	-0.00779	0.00569	0.006694
	1.07667	-0.00846	0.000466	0.002289
	1.08	-0.01175	-0.00307	-0.00091
	1.08333	-0.01412	-0.0006	-0.00063
	1.08667	-0.01322	0.004953	0.002928
	1.09	-0.01286	0.007799	0.005727
	1.09333	-0.01405	0.00513	0.006554
	1.09667	-0.01263	-0.00015	0.007821
	1.1	-0.00903	-0.00306	0.008193
	1.10333	-0.00799	-0.00212	0.005987
	1.10667	-0.00945	0.000751	0.004864
	1.11	-0.00927	0.003545	0.00712
	1.11333	-0.0076	0.004453	0.008698
	1.11667	-0.00899	0.002833	0.006613
	1.12	-0.01432	0.000828	0.004417
	1.12333	-0.01874	0.000852	0.004793
	1.12667	-0.01871	0.003654	0.004985
	1.13	-0.01681	0.007674	0.004986
	1.13333	-0.017	0.010959	0.008159
	1.13667	-0.01907	0.014213	0.012038
	1.14	-0.01993	0.016926	0.013253
	1.14333	-0.01774	0.016231	0.014838
	1.14667	-0.0146	0.012168	0.0169
	1.15	-0.01366	0.00879	0.01462
	1.15333	-0.01465	0.011179	0.009102
	1.15667	-0.01571	0.018408	0.00524
	1.16	-0.01622	0.022111	0.003856
	1.16333	-0.01621	0.019108	0.004778
	1.16667	-0.01576	0.015029	0.008189
	1.17	-0.01481	0.01278	0.010662
	1.17333	-0.01471	0.010863	0.008134
	1.17667	-0.01756	0.008682	0.002197
	1.18	-0.01954	0.005605	-0.00068
	1.18333	-0.01536	0.002748	0.001986
	1.18667	-0.00899	0.003986	0.004602
	1.19	-0.00814	0.00823	0.00356
	1.19333	-0.01344	0.008236	0.002868
	1.19667	-0.01776	0.002489	0.00453
	1.2	-0.0161	-0.00198	0.004142
	1.20333	-0.0117	-0.00225	-1.3e-05
	1.20667	-0.00999	-0.00051	-0.00196
	1.21	-0.0132	0.004209	0.003201
	1.21333	-0.01884	0.0102	0.010477
	1.21667	-0.02098	0.011568	0.012255
	1.22	-0.01813	0.009768	0.010457
	1.22333	-0.0158	0.01033	0.011818
	1.22667	-0.01792	0.01181	0.016486
	1.23	-0.02104	0.012136	0.018828
	1.23333	-0.02008	0.014814	0.016776
	1.23667	-0.01584	0.019005	0.014846
	1.24	-0.0134	0.018215	0.014548
	1.24333	-0.01464	0.012707	0.012085
	1.24667	-0.01629	0.009117	0.008075
	1.25	-0.01543	0.010837	0.006278
	1.25333	-0.0125	0.016687	0.00679
	1.25667	-0.00957	0.022916	0.008057
	1.26	-0.00947	0.024515	0.008512
	1.26333	-0.01258	0.020187	0.00648
	1.26667	-0.01391	0.015346	0.003479
	1.27	-0.01021	0.015292	0.003519
	1.27333	-0.0067	0.019016	0.006634
	1.27667	-0.00924	0.02179	0.008448
	1.28	-0.01538	0.020331	0.0079
	1.28333	-0.01913	0.016572	0.007377
	1.28667	-0.01941	0.014883	0.005923
	1.29	-0.01894	0.015293	0.002984
	1.29333	-0.01889	0.014759	0.002882
	1.29667	-0.01876	0.012983	0.007029
	1.3	-0.01825	0.011741	0.010561
	1.30333	-0.01743	0.011634	0.010551
	1.30667	-0.01626	0.012024	0.010054
	1.31	-0.01419	0.012069	0.011173
	1.31333	-0.01171	0.012245	0.010226
	1.31667	-0.01111	0.013803	0.00605
	1.32	-0.01264	0.01639	0.005891
	1.32333	-0.01329	0.01911	0.012305
	1.32667	-0.01183	0.021747	0.01579
	1.33	-0.01213	0.023126	0.011487
	1.33333	-0.01714	0.022559	0.006943
	1.33667	-0.02171	0.021711	0.007706
	1.34	-0.01991	0.0212	0.010116
	1.34333	-0.01533	0.019847	0.00947
	1.34667	-0.01366	0.018189	0.006868
	1.35	-0.01351	0.017571	0.006181
	1.35333	-0.01273	0.018145	0.008114
	1.35667	-0.01297	0.020091	0.010202
	1.36	-0.01448	0.022229	0.009861
	1.36333	-0.01573	0.021355	0.006643
	1.36667	-0.01633	0.017249	0.003647
	1.37	-0.01685	0.013774	0.004504
	1.37333	-0.0181	0.013439	0.00813
	1.37667	-0.01909	0.014963	0.009654
	1.38	-0.01808	0.015712	0.006092
	1.38333	-0.01612	0.014792	-0.00065
	1.38667	-0.01487	0.013959	-0.00595
	1.39	-0.01298	0.014502	-0.00675
	1.39333	-0.01015	0.014392	-0.00384
	1.39667	-0.00925	0.011611	-0.00047
	1.4	-0.00991	0.008151	0.00237
	1.40333	-0.01005	0.006911	0.004878
	1.40667	-0.01047	0.007923	0.00493
	1.41	-0.01003	0.010207	0.004103
	1.41333	-0.0074	0.012555	0.005715
	1.41667	-0.00597	0.013362	0.005673
	1.42	-0.00772	0.012553	0.001677
	1.42333	-0.00865	0.010816	0.000834
	1.42667	-0.0069	0.008841	0.005956
	1.43	-0.00741	0.008057	0.010289
	1.43333	-0.01128	0.008981	0.010297
	1.43667	-0.01266	0.009718	0.009066
	1.44	-0.01038	0.007637	0.007644
	1.44333	-0.00974	0.003888	0.004664
	1.44667	-0.01235	0.003604	0.002065
	1.45	-0.01448	0.008195	0.002746
	1.45333	-0.01518	0.012449	0.00486
	1.45667	-0.01552	0.012846	0.004934
	1.46	-0.01394	0.013033	0.004796
	1.46333	-0.01121	0.016682	0.007186
	1.46667	-0.01143	0.021058	0.009503
	1.47	-0.01436	0.0217	0.008975
	1.47333	-0.01507	0.018031	0.006374
	1.47667	-0.01384	0.013612	0.003696
	1.48	-0.01471	0.012399	0.00264
	1.48333	-0.01482	0.014248	0.00382
	1.48667	-0.01111	0.016798	0.006651
	1.49	-0.00802	0.019337	0.009421
	1.49333	-0.00874	0.021155	0.010222
	1.49667	-0.01143	0.020347	0.009273
	1.5	-0.01318	0.017162	0.00902
	1.50333	-0.01281	0.014821	0.009768
	1.50667	-0.0132	0.014873	0.008253
	1.51	-0.01707	0.015542	0.003479
	1.51333	-0.02154	0.015879	-0.00159
	1.51667	-0.02425	0.017415	-0.0043
	1.52	-0.02569	0.020234	-0.00416
	1.52333	-0.02251	0.022257	-0.00211
	1.52667	-0.01452	0.024044	0.001337
	1.53	-0.01076	0.026289	0.006054
	1.53333	-0.01457	0.025433	0.01098
	1.53667	-0.01851	0.021396	0.013784
	1.54	-0.01806	0.019096	0.012316
	1.54333	-0.01472	0.018662	0.009134
	1.54667	-0.01031	0.017279	0.008232
	1.55	-0.00817	0.015249	0.00773
	1.55333	-0.01051	0.012192	0.004817
	1.55667	-0.0135	0.008002	0.000496
	1.56	-0.01469	0.007373	-0.00308
	1.56333	-0.0156	0.011464	-0.00388
	1.56667	-0.01505	0.012898	-0.00182
	1.57	-0.0127	0.008916	0.00158
	1.57333	-0.01115	0.007411	0.005645
	1.57667	-0.01044	0.012801	0.009152
	1.58	-0.01022	0.018404	0.010184
	1.58333	-0.01213	0.018357	0.00802
	1.58667	-0.01511	0.015967	0.005131
	1.59	-0.0154	0.016408	0.005802
	1.59333	-0.01364	0.018241	0.008577
	1.59667	-0.01415	0.016573	0.008166
	1.6	-0.01646	0.012316	0.005226
	1.60333	-0.01691	0.010728	0.003088
	1.60667	-0.01545	0.012208	0.001991
	1.61	-0.01433	0.012894	0.002315
	1.61333	-0.01466	0.011921	0.004447
	1.61667	-0.01548	0.011794	0.005399
	1.62	-0.01543	0.012952	0.002611
	1.62333	-0.01456	0.013459	-0.00037
	1.62667	-0.01375	0.012736	0.000326
	1.63	-0.01456	0.011473	0.002835
	1.63333	-0.01687	0.011291	0.005185
	1.63667	-0.01706	0.014061	0.007512
	1.64	-0.01523	0.018613	0.009396
	1.64333	-0.01603	0.02158	0.010102
	1.64667	-0.01739	0.021988	0.008923
	1.65	-0.01502	0.0212	0.006639
	1.65333	-0.01243	0.018989	0.005059
	1.65667	-0.01229	0.014752	0.003678
	1.66	-0.01206	0.010678	0.000467
	1.66333	-0.012	0.009475	-0.00303
	1.66667	-0.01462	0.011188	-0.00206
	1.67	-0.01865	0.013224	0.002681
	1.67333	-0.02004	0.013709	0.005211
	1.67667	-0.01829	0.012783	0.003866
	1.68	-0.01645	0.010711	0.001338
	1.68333	-0.01407	0.009923	0.000121
	1.68667	-0.01058	0.013543	0.001876
	1.69	-0.00967	0.018907	0.005997
	1.69333	-0.01132	0.02076	0.010363
	1.69667	-0.01299	0.017939	0.0129
	1.7	-0.01607	0.013328	0.009828
	1.70333	-0.02009	0.011587	0.001667
	1.70667	-0.02107	0.014489	-0.00231
	1.71	-0.01867	0.017833	0.001689
	1.71333	-0.01553	0.016894	0.00606
	1.71667	-0.01292	0.012765	0.005399
	1.72	-0.01248	0.009744	0.001365
	1.72333	-0.01544	0.009474	-0.00228
	1.72667	-0.01737	0.010913	-0.00233
	1.73	-0.01319	0.012571	0.001601
	1.73333	-0.0077	0.013675	0.006056
	1.73667	-0.00757	0.014845	0.007075
	1.74	-0.00925	0.016268	0.005638
	1.74333	-0.00886	0.016893	0.005906
	1.74667	-0.00967	0.016383	0.007394
	1.75	-0.01194	0.014335	0.006646
	1.75333	-0.01238	0.010579	0.004897
	1.75667	-0.01218	0.008049	0.005124
	1.76	-0.01397	0.008791	0.005601
	1.76333	-0.01657	0.010663	0.004281
	1.76667	-0.01596	0.012408	0.003431
	1.77	-0.01115	0.015126	0.004997
	1.77333	-0.00752	0.019097	0.007534
	1.77667	-0.00889	0.022315	0.008558
	1.78	-0.0123	0.021703	0.007476
	1.78333	-0.01446	0.018066	0.006145
	1.78667	-0.01483	0.015898	0.006251
	1.79	-0.01408	0.016778	0.006807
	1.79333	-0.01463	0.019084	0.005369
	1.79667	-0.01744	0.021319	0.002696
	1.8	-0.01838	0.022136	0.001619
	1.80333	-0.01542	0.02072	0.001766
	1.80667	-0.01319	0.017829	0.001301
	1.81	-0.01414	0.016029	0.000198
	1.81333	-0.01505	0.01755	0.000129
	1.81667	-0.01305	0.01992	0.00227
	1.82	-0.0105	0.018821	0.005213
	1.82333	-0.01221	0.015905	0.007388
	1.82667	-0.01657	0.016011	0.00886
	1.83	-0.01784	0.019368	0.009956
	1.83333	-0.01628	0.022272	0.010072
	1.83667	-0.01567	0.022767	0.00836
	1.84	-0.01642	0.022427	0.00646
	1.84333	-0.01671	0.021998	0.006164
	1.84667	-0.01549	0.021389	0.005915
	1.85	-0.01336	0.022534	0.005188
	1.85333	-0.01222	0.02443	0.00619
	1.85667	-0.01286	0.023864	0.008873
	1.86	-0.01413	0.022775	0.010043
	1.86333	-0.01474	0.024073	0.007819
	1.86667	-0.01364	0.02599	0.004972
	1.87	-0.0113	0.026875	0.005388
	1.87333	-0.0107	0.026917	0.007842
	1.87667	-0.01327	0.025331	0.00894
	1.88	-0.01568	0.022935	0.008824
	1.88333	-0.01364	0.022417	0.008118
	1.88667	-0.00818	0.023827	0.007011
	1.89	-0.00446	0.025384	0.008084
	1.89333	-0.00494	0.026617	0.011442
	1.89667	-0.00817	0.027047	0.014027
	1.9	-0.01148	0.025372	0.015389
	1.90333	-0.01264	0.022358	0.015915
	1.90667	-0.01227	0.02018	0.014639
	1.91	-0.01301	0.018902	0.011191
	1.91333	-0.01517	0.019096	0.007362
	1.91667	-0.01616	0.022844	0.006116
	1.92	-0.01459	0.027984	0.007816
	1.92333	-0.01364	0.030248	0.011137
	1.92667	-0.01653	0.030783	0.014005
	1.93	-0.01917	0.032859	0.01228
	1.93333	-0.01644	0.035473	0.007187
	1.93667	-0.0121	0.036456	0.006312
	1.94	-0.012	0.036854	0.010375
	1.94333	-0.01511	0.038062	0.012395
	1.94667	-0.01685	0.038133	0.010985
	1.95	-0.01536	0.035688	0.011034
	1.95333	-0.01252	0.03398	0.013021
	1.95667	-0.01114	0.034776	0.014127
	1.96	-0.01251	0.034796	0.014473
	1.96333	-0.01556	0.032998	0.014271
	1.96667	-0.01712	0.03213	0.013226
	1.97	-0.0152	0.031873	0.012707
	1.97333	-0.01238	0.030172	0.012522
	1.97667	-0.01185	0.028589	0.01119
	1.98	-0.01345	0.028751	0.009936
	1.98333	-0.0155	0.029563	0.009413
	1.98667	-0.01463	0.030636	0.007644
	1.99	-0.01027	0.032204	0.005985
	1.99333	-0.00857	0.033161	0.008065
	1.99667	-0.01163	0.032169	0.011913
	2	-0.0147	0.029124	0.012342
	2.00333	-0.01639	0.026343	0.010402
	2.00667	-0.01712	0.026697	0.011677
	2.01	-0.01492	0.029418	0.014642
	2.01333	-0.01081	0.030473	0.013076
	2.01667	-0.00904	0.027258	0.009002
	2.02	-0.01087	0.022857	0.008245
	2.02333	-0.01304	0.021999	0.009487
	2.02667	-0.01261	0.023654	0.008965
	2.03	-0.01094	0.024803	0.00703
	2.03333	-0.01062	0.025866	0.005535
	2.03667	-0.01162	0.026921	0.005664
	2.04	-0.01194	0.025734	0.007345
	2.04333	-0.01072	0.023103	0.009088
	2.04667	-0.01108	0.023244	0.010559
	2.05	-0.01501	0.026033	0.012252
	2.05333	-0.01723	0.026862	0.012644
	2.05667	-0.01418	0.024491	0.009504
	2.06	-0.01036	0.021723	0.003941
	2.06333	-0.00958	0.020655	0.000995
	2.06667	-0.01081	0.021443	0.003914
	2.07	-0.01232	0.022971	0.008379
	2.07333	-0.0139	0.023162	0.007505
	2.07667	-0.01514	0.020956	0.002818
	2.08	-0.0141	0.018547	0.001224
	2.08333	-0.0113	0.019099	0.003361
	2.08667	-0.01099	0.02237	0.005841
	2.09	-0.01337	0.025472	0.007264
	2.09333	-0.01387	0.026898	0.006621
	2.09667	-0.0129	0.02771	0.005377
	2.1	-0.01453	0.029406	0.007389
	2.10333	-0.01807	0.031423	0.011993
	2.10667	-0.02032	0.032245	0.014359
	2.11	-0.02032	0.032739	0.012358
	2.11333	-0.0181	0.033867	0.008532
	2.11667	-0.01451	0.033819	0.00668
	2.12	-0.01174	0.032325	0.008051
	2.12333	-0.01019	0.031345	0.010538
	2.12667	-0.00831	0.030663	0.011103
	2.13	-0.00678	0.029372	0.008106
	2.13333	-0.00797	0.029033	0.004332
	2.13667	-0.0107	0.031524	0.005637
	2.14	-0.01167	0.035111	0.009862
	2.14333	-0.0125	0.035474	0.008866
	2.14667	-0.01597	0.031781	0.004569
	2.15	-0.01962	0.027971	0.004659
	2.15333	-0.02136	0.027065	0.008818
	2.15667	-0.0216	0.028472	0.012656
	2.16	-0.01927	0.030187	0.014525
	2.16333	-0.01557	0.030698	0.014471
	2.16667	-0.01489	0.030368	0.01328
	2.17	-0.0159	0.031143	0.010702
	2.17333	-0.01445	0.033713	0.005949
	2.17667	-0.01321	0.036877	0.00253
	2.18	-0.01533	0.038899	0.004148
	2.18333	-0.01792	0.038119	0.007971
	2.18667	-0.01849	0.03513	0.01108
	2.19	-0.01869	0.032879	0.014079
	2.19333	-0.0187	0.032305	0.015577
	2.19667	-0.01577	0.031936	0.013981
	2.2	-0.01181	0.031569	0.010716
	2.20333	-0.01122	0.03245	0.00799
	2.20667	-0.01275	0.034346	0.007606
	2.21	-0.01428	0.034804	0.009739
	2.21333	-0.01608	0.032908	0.012595
	2.21667	-0.01736	0.031315	0.014289
	2.22	-0.01776	0.031479	0.013938
	2.22333	-0.01809	0.031868	0.012102
	2.22667	-0.01738	0.031491	0.009692
	2.23	-0.01413	0.030042	0.007782
	2.23333	-0.01074	0.028287	0.007882
	2.23667	-0.01049	0.027273	0.008413
	2.24	-0.01154	0.026418	0.006959
	2.24333	-0.01205	0.026222	0.005021
	2.24667	-0.01345	0.02644	0.003849
	2.25	-0.01496	0.024819	0.003541
	2.25333	-0.01475	0.022357	0.00476
	2.25667	-0.01273	0.021679	0.005742
	2.26	-0.01008	0.023189	0.004886
	2.26333	-0.00943	0.026035	0.004232
	2.26667	-0.01161	0.027636	0.005555
	2.27	-0.01466	0.026486	0.007158
	2.27333	-0.01681	0.026011	0.006285
	2.27667	-0.01636	0.028091	0.00378
	2.28	-0.0142	0.028838	0.003538
	2.28333	-0.01327	0.02563	0.005943
	2.28667	-0.01256	0.019977	0.006306
	2.29	-0.01128	0.015713	0.002988
	2.29333	-0.01209	0.017507	0.002046
	2.29667	-0.01552	0.024137	0.006786
	2.3	-0.01969	0.027764	0.009745
	2.30333	-0.02143	0.02532	0.005453
	2.30667	-0.01955	0.021857	0.000276
	2.31	-0.01844	0.021622	0.000821
	2.31333	-0.02072	0.024219	0.004371
	2.31667	-0.02289	0.02771	0.00481
	2.32	-0.02174	0.030817	0.0017
	2.32333	-0.01793	0.033417	0.001019
	2.32667	-0.01336	0.034857	0.005462
	2.33	-0.01005	0.032888	0.009432
	2.33333	-0.01039	0.02807	0.00825
	2.33667	-0.01469	0.024844	0.004552
	2.34	-0.01891	0.024825	0.003128
	2.34333	-0.0198	0.026811	0.005084
	2.34667	-0.0201	0.030853	0.007979
	2.35	-0.02217	0.035449	0.009506
	2.35333	-0.02282	0.037375	0.009352
	2.35667	-0.01988	0.035529	0.008863
	2.36	-0.01585	0.032318	0.009918
	2.36333	-0.014	0.031545	0.011745
	2.36667	-0.01529	0.033253	0.010589
	2.37	-0.01732	0.034183	0.005614
	2.37333	-0.0173	0.033839	0.001794
	2.37667	-0.01628	0.035355	0.003834
	2.38	-0.01738	0.039768	0.009244
	2.38333	-0.01994	0.043296	0.011492
	2.38667	-0.01985	0.042793	0.00889
	2.39	-0.01645	0.03901	0.00464
	2.39333	-0.01307	0.034521	0.001838
	2.39667	-0.01104	0.032477	0.003079
	2.4	-0.01071	0.033965	0.008289
	2.40333	-0.01338	0.036192	0.012258
	2.40667	-0.0171	0.036023	0.010562
	2.41	-0.01709	0.033803	0.00549
	2.41333	-0.01342	0.031902	0.001417
	2.41667	-0.01199	0.030763	-0.00063
	2.42	-0.01437	0.02965	-0.00092
	2.42333	-0.01518	0.029542	0.000591
	2.42667	-0.01363	0.03041	0.00281
	2.43	-0.01512	0.02952	0.003947
	2.43333	-0.02056	0.026536	0.003904
	2.43667	-0.02536	0.024784	0.004525
	2.44	-0.02581	0.026017	0.006964
	2.44333	-0.0219	0.027841	0.00885
	2.44667	-0.01722	0.027348	0.005571
	2.45	-0.01494	0.024977	-0.00023
	2.45333	-0.01502	0.022655	0.000681
	2.45667	-0.01601	0.021768	0.006959
	2.46	-0.01633	0.023096	0.008368
	2.46333	-0.01581	0.024726	0.004407
	2.46667	-0.01543	0.024587	0.002488
	2.47	-0.01538	0.024772	0.004388
	2.47333	-0.01621	0.027738	0.006615
	2.47667	-0.01837	0.032626	0.007429
	2.48	-0.02056	0.036297	0.007096
	2.48333	-0.02173	0.035796	0.006606
	2.48667	-0.02239	0.032185	0.006726
	2.49	-0.0223	0.028845	0.005981
	2.49333	-0.02042	0.025911	0.003845
	2.49667	-0.0184	0.02318	0.003063
	2.5	-0.01819	0.02344	0.005047
	2.50333	-0.0185	0.026211	0.007422
	2.50667	-0.01873	0.027388	0.007526
	2.51	-0.01976	0.026677	0.006161
	2.51333	-0.02029	0.026574	0.006574
	2.51667	-0.01979	0.027241	0.009008
	2.52	-0.01957	0.027575	0.00955
	2.52333	-0.01938	0.027916	0.00681
	2.52667	-0.01873	0.028275	0.004878
	2.53	-0.01768	0.027306	0.00644
	2.53333	-0.0161	0.025338	0.007907
	2.53667	-0.01492	0.023555	0.005487
	2.54	-0.01512	0.02194	0.001049
	2.54333	-0.01539	0.020339	-0.00063
	2.54667	-0.01391	0.01885	0.002458
	2.55	-0.01148	0.018167	0.006288
	2.55333	-0.01065	0.018867	0.006307
	2.55667	-0.01183	0.020495	0.004478
	2.56	-0.01331	0.021651	0.003474
	2.56333	-0.01437	0.021482	0.002449
	2.56667	-0.01477	0.022281	0.003117
	2.57	-0.01502	0.025278	0.007821
	2.57333	-0.01694	0.026846	0.012373
	2.57667	-0.01872	0.024886	0.012207
	2.58	-0.01726	0.023047	0.010203
	2.58333	-0.0161	0.025191	0.009956
	2.58667	-0.01854	0.02884	0.010228
	2.59	-0.01975	0.029905	0.009448
	2.59333	-0.01767	0.03025	0.007143
	2.59667	-0.01651	0.031959	0.003147
	2.6	-0.01596	0.032268	-0.00011
	2.60333	-0.01372	0.029749	-2.9e-05
	2.60667	-0.01273	0.027525	0.002055
	2.61	-0.01539	0.02807	0.003929
	2.61333	-0.01805	0.029573	0.005117
	2.61667	-0.01575	0.029141	0.00571
	2.62	-0.0103	0.026845	0.00589
	2.62333	-0.00869	0.025441	0.005587
	2.62667	-0.01232	0.026691	0.004439
	2.63	-0.01535	0.029655	0.003046
	2.63333	-0.0154	0.032004	0.002926
	2.63667	-0.01591	0.032396	0.004217
	2.64	-0.01813	0.032599	0.006873
	2.64333	-0.02007	0.033396	0.011221
	2.64667	-0.02077	0.032509	0.013946
	2.65	-0.02005	0.03031	0.012423
	2.65333	-0.01707	0.028781	0.009726
	2.65667	-0.01264	0.028279	0.008452
	2.66	-0.00963	0.029465	0.008148
	2.66333	-0.00872	0.032215	0.00824
	2.66667	-0.00934	0.034547	0.007881
	2.67	-0.01294	0.034063	0.006816
	2.67333	-0.01748	0.030144	0.006255
	2.67667	-0.01837	0.026081	0.005812
	2.68	-0.01675	0.025844	0.004736
	2.68333	-0.015	0.028549	0.004544
	2.68667	-0.01239	0.0294	0.004769
	2.69	-0.01034	0.026171	0.004259
	2.69333	-0.0107	0.022917	0.004325
	2.69667	-0.01078	0.024241	0.005332
	2.7	-0.00908	0.027364	0.006451
	2.70333	-0.01053	0.027521	0.006201
	2.70667	-0.01702	0.026344	0.005083
	2.71	-0.0217	0.026291	0.006419
	2.71333	-0.01918	0.026388	0.009175
	2.71667	-0.01357	0.027143	0.009871
	2.72	-0.01205	0.029641	0.009114
	2.72333	-0.01436	0.031417	0.008277
	2.72667	-0.01513	0.030909	0.00645
	2.73	-0.01349	0.030872	0.003841
	2.73333	-0.01273	0.032016	0.002732
	2.73667	-0.0144	0.031161	0.002457
	2.74	-0.01703	0.027945	0.001038
	2.74333	-0.01903	0.025412	0.000192
	2.74667	-0.02067	0.023562	-0.00037
	2.75	-0.02134	0.020313	-0.00276
	2.75333	-0.01867	0.018466	-0.00322
	2.75667	-0.01288	0.021523	0.000927
	2.76	-0.00814	0.026378	0.005075
	2.76333	-0.00835	0.029067	0.005329
	2.76667	-0.01298	0.030196	0.003031
	2.77	-0.01694	0.030128	0.002239
	2.77333	-0.01645	0.02708	0.003323
	2.77667	-0.01402	0.023119	0.002122
	2.78	-0.01386	0.02319	-0.00054
	2.78333	-0.01475	0.026595	-0.001
	2.78667	-0.01307	0.029199	-0.00045
	2.79	-0.01089	0.02966	7.5e-05
	2.79333	-0.01319	0.027406	0.000634
	2.79667	-0.01835	0.023586	-0.00046
	2.8	-0.02033	0.022221	-0.00135
	2.80333	-0.01789	0.024754	0.003094
	2.80667	-0.01543	0.0294	0.010472
	2.81	-0.016	0.033619	0.010869
	2.81333	-0.01648	0.034493	0.003657
	2.81667	-0.01334	0.032289	-0.00158
	2.82	-0.00966	0.031467	-0.00074
	2.82333	-0.00994	0.034517	0.003478
	2.82667	-0.01374	0.038179	0.007693
	2.83	-0.01827	0.038803	0.008827
	2.83333	-0.02046	0.03751	0.006713
	2.83667	-0.01869	0.035443	0.003941
	2.84	-0.0163	0.032254	0.001306
	2.84333	-0.01583	0.031467	-0.0003
	2.84667	-0.01372	0.035408	0.002317
	2.85	-0.00849	0.039817	0.008905
	2.85333	-0.00455	0.042046	0.014705
	2.85667	-0.00444	0.043873	0.0154
	2.86	-0.00612	0.045815	0.010543
	2.86333	-0.00826	0.048577	0.005957
	2.86667	-0.01121	0.052764	0.00743
	2.87	-0.01385	0.054663	0.011927
	2.87333	-0.01527	0.05233	0.012718
	2.87667	-0.01577	0.049731	0.008425
	2.88	-0.01438	0.049238	0.004015
	2.88333	-0.0108	0.049775	0.004889
	2.88667	-0.00811	0.052101	0.009622
	2.89	-0.00913	0.057071	0.013016
	2.89333	-0.01184	0.061596	0.014075
	2.89667	-0.01211	0.061588	0.014808
	2.9	-0.01031	0.056803	0.015301
	2.90333	-0.01043	0.05155	0.014697
	2.90667	-0.01325	0.049923	0.013404
	2.91	-0.01479	0.050857	0.011336
	2.91333	-0.01375	0.051101	0.009277
	2.91667	-0.01464	0.051153	0.010019
	2.92	-0.01816	0.053247	0.012898
	2.92333	-0.01831	0.055749	0.014528
	2.92667	-0.013	0.055657	0.014181
	2.93	-0.00899	0.053136	0.012496
	2.93333	-0.01252	0.049563	0.010576
	2.93667	-0.01957	0.046837	0.010133
	2.94	-0.02259	0.047166	0.010024
	2.94333	-0.02089	0.049069	0.007349
	2.94667	-0.01719	0.04906	0.003839
	2.95	-0.01339	0.046702	0.003109
	2.95333	-0.01035	0.04415	0.003065
	2.95667	-0.00736	0.043659	0.001811
	2.96	-0.00575	0.045041	0.003289
	2.96333	-0.00717	0.046022	0.008936
	2.96667	-0.00826	0.047171	0.014142
	2.97	-0.00697	0.050731	0.015508
	2.97333	-0.00604	0.055037	0.014402
	2.97667	-0.00637	0.057125	0.013286
	2.98	-0.00796	0.0572	0.014092
	2.98333	-0.01152	0.057189	0.017802
	2.98667	-0.01472	0.05854	0.021113
	2.99	-0.01651	0.060356	0.019483
	2.99333	-0.01881	0.059556	0.014208
	2.99667	-0.0208	0.056206	0.010662
	3	-0.01988	0.054075	0.011306
	3.00333	-0.01543	0.053521	0.012961
	3.00667	-0.01036	0.052448	0.011082
	3.01	-0.00958	0.052008	0.006322
	3.01333	-0.01317	0.052646	0.003707
	3.01667	-0.0164	0.052132	0.005708
	3.02	-0.01763	0.051386	0.009945
	3.02333	-0.01751	0.052028	0.013548
	3.02667	-0.01478	0.051468	0.015178
	3.03	-0.00987	0.04937	0.013944
	3.03333	-0.00714	0.049256	0.010442
	3.03667	-0.0098	0.051363	0.006456
	3.04	-0.01492	0.053357	0.00474
	3.04333	-0.01653	0.054863	0.008157
	3.04667	-0.01422	0.057309	0.014344
	3.05	-0.0122	0.059704	0.016916
	3.05333	-0.01098	0.058639	0.013815
	3.05667	-0.00894	0.055507	0.009988
	3.06	-0.00773	0.055362	0.011831
	3.06333	-0.01009	0.058154	0.017833
	3.06667	-0.01493	0.059957	0.020098
	3.07	-0.01699	0.059966	0.017819
	3.07333	-0.01503	0.058838	0.016183
	3.07667	-0.01393	0.055961	0.015068
	3.08	-0.01435	0.054102	0.012286
	3.08333	-0.01319	0.057288	0.009663
	3.08667	-0.01187	0.062615	0.009693
	3.09	-0.01245	0.064151	0.011825
	3.09333	-0.01404	0.061674	0.013722
	3.09667	-0.01649	0.058817	0.014381
	3.1	-0.01852	0.057585	0.013696
	3.10333	-0.01787	0.057968	0.011706
	3.10667	-0.0165	0.05839	0.009785
	3.11	-0.01682	0.057024	0.009809
	3.11333	-0.01801	0.055307	0.011851
	3.11667	-0.01915	0.055686	0.014102
	3.12	-0.01937	0.056971	0.01569
	3.12333	-0.01809	0.057194	0.016305
	3.12667	-0.01576	0.05698	0.013823
	3.13	-0.01274	0.057796	0.00914
	3.13333	-0.0107	0.059603	0.007583
	3.13667	-0.0108	0.060143	0.010085
	3.14	-0.01192	0.058906	0.012691
	3.14333	-0.01358	0.05871	0.013962
	3.14667	-0.01598	0.05999	0.014565
	3.15	-0.01718	0.060742	0.013712
	3.15333	-0.01563	0.06047	0.011513
	3.15667	-0.0144	0.059296	0.009705
	3.16	-0.01536	0.057438	0.008187
	3.16333	-0.01514	0.055991	0.006519
	3.16667	-0.01425	0.055634	0.005179
	3.17	-0.01624	0.055982	0.004083
	3.17333	-0.0184	0.056849	0.003992
	3.17667	-0.01759	0.057167	0.005781
	3.18	-0.01593	0.05579	0.008103
	3.18333	-0.01459	0.0543	0.009709
	3.18667	-0.01291	0.053633	0.011625
	3.19	-0.01292	0.054033	0.013183
	3.19333	-0.01599	0.056907	0.011667
	3.19667	-0.01908	0.059984	0.009381
	3.2	-0.02024	0.059809	0.010755
	3.20333	-0.02074	0.057777	0.013028
	3.20667	-0.0215	0.056924	0.011838
	3.21	-0.02314	0.056965	0.009648
	3.21333	-0.02393	0.055624	0.010521
	3.21667	-0.02191	0.053952	0.013675
	3.22	-0.02028	0.054503	0.01476
	3.22333	-0.02064	0.056087	0.012579
	3.22667	-0.01941	0.057323	0.011458
	3.23	-0.01632	0.058814	0.013252
	3.23333	-0.01586	0.059628	0.014074
	3.23667	-0.01893	0.059241	0.012622
	3.24	-0.02141	0.059241	0.013987
	3.24333	-0.02117	0.059509	0.020475
	3.24667	-0.01953	0.058586	0.024839
	3.25	-0.01795	0.05679	0.020318
	3.25333	-0.01788	0.055464	0.011438
	3.25667	-0.01976	0.055551	0.006338
	3.26	-0.02178	0.056671	0.006565
	3.26333	-0.02242	0.057164	0.00943
	3.26667	-0.0225	0.057375	0.011889
	3.27	-0.02382	0.058854	0.012317
	3.27333	-0.02582	0.060234	0.011731
	3.27667	-0.02547	0.060704	0.011865
	3.28	-0.02203	0.061591	0.01334
	3.28333	-0.01757	0.061964	0.014661
	3.28667	-0.01406	0.060732	0.014192
	3.29	-0.0132	0.059237	0.013193
	3.29333	-0.01455	0.059414	0.01352
	3.29667	-0.01513	0.062692	0.014569
	3.3	-0.01426	0.066687	0.014669
	3.30333	-0.01434	0.065769	0.014095
	3.30667	-0.01641	0.060097	0.013738
	3.31	-0.01833	0.056588	0.013522
	3.31333	-0.01785	0.057862	0.013877
	3.31667	-0.01607	0.060141	0.014613
	3.32	-0.01578	0.061899	0.014453
	3.32333	-0.01726	0.063617	0.012855
	3.32667	-0.0182	0.063728	0.010582
	3.33	-0.0177	0.06228	0.008942
	3.33333	-0.01801	0.061094	0.009017
	3.33667	-0.02089	0.05988	0.010195
	3.34	-0.0221	0.05775	0.009712
	3.34333	-0.01692	0.055421	0.00758
	3.34667	-0.01161	0.05448	0.008039
	3.35	-0.01404	0.055165	0.012837
	3.35333	-0.01876	0.055644	0.018215
	3.35667	-0.0184	0.056062	0.019808
	3.36	-0.0168	0.058104	0.017574
	3.36333	-0.01833	0.059613	0.014764
	3.36667	-0.01904	0.05854	0.013685
	3.37	-0.01619	0.057898	0.014745
	3.37333	-0.01358	0.059724	0.017287
	3.37667	-0.01389	0.061449	0.018488
	3.38	-0.01526	0.061064	0.016715
	3.38333	-0.01527	0.060315	0.014734
	3.38667	-0.01394	0.06088	0.01348
	3.39	-0.01295	0.060844	0.011522
	3.39333	-0.01232	0.058927	0.010687
	3.39667	-0.01135	0.057924	0.011872
	3.4	-0.01191	0.060187	0.013445
	3.40333	-0.01447	0.063214	0.014336
	3.40667	-0.01631	0.062681	0.012061
	3.41	-0.01648	0.059671	0.00749
	3.41333	-0.01562	0.059126	0.00716
	3.41667	-0.01529	0.06037	0.01168
	3.42	-0.01701	0.058616	0.014163
	3.42333	-0.01766	0.054321	0.012836
	3.42667	-0.01401	0.051594	0.012173
	3.43	-0.01029	0.050516	0.013838
	3.43333	-0.01216	0.048398	0.015769
	3.43667	-0.01752	0.046528	0.015009
	3.44	-0.02076	0.048213	0.011015
	3.44333	-0.01998	0.051618	0.008386
	3.44667	-0.01573	0.052859	0.009561
	3.45	-0.01143	0.052718	0.010769
	3.45333	-0.01266	0.054361	0.009192
	3.45667	-0.01846	0.058079	0.00642
	3.46	-0.02181	0.06055	0.006006
	3.46333	-0.0204	0.058808	0.010141
	3.46667	-0.01802	0.05536	0.016188
	3.47	-0.01719	0.055843	0.017832
	3.47333	-0.01632	0.060183	0.014436
	3.47667	-0.01462	0.06375	0.012776
	3.48	-0.01486	0.064854	0.014901
	3.48333	-0.01825	0.063649	0.016553
	3.48667	-0.02252	0.061113	0.016047
	3.49	-0.02415	0.060165	0.015152
	3.49333	-0.02087	0.061406	0.015786
	3.49667	-0.01597	0.061113	0.016675
	3.5	-0.01369	0.057413	0.014144
	3.50333	-0.01193	0.055041	0.00954
	3.50667	-0.00934	0.057944	0.007905
	3.51	-0.00954	0.062194	0.008825
	3.51333	-0.01257	0.062957	0.008806
	3.51667	-0.01449	0.060194	0.009253
	3.52	-0.01439	0.056388	0.012268
	3.52333	-0.01415	0.055341	0.01426
	3.52667	-0.01508	0.057923	0.012671
	3.53	-0.01743	0.060085	0.011004
	3.53333	-0.02063	0.06021	0.01111
	3.53667	-0.02299	0.060496	0.011493
	3.54	-0.02293	0.061106	0.013427
	3.54333	-0.02079	0.06037	0.016172
	3.54667	-0.01821	0.058163	0.015615
	3.55	-0.01776	0.057167	0.014289
	3.55333	-0.02144	0.060606	0.015661
	3.55667	-0.02616	0.067128	0.016227
	3.56	-0.02687	0.071334	0.014445
	3.56333	-0.02389	0.070485	0.01165
	3.56667	-0.02146	0.067307	0.007893
	3.57	-0.0208	0.065863	0.005913
	3.57333	-0.01805	0.067014	0.008172
	3.57667	-0.01222	0.069414	0.011607
	3.58	-0.01015	0.071455	0.012506
	3.58333	-0.01419	0.070876	0.011572
	3.58667	-0.0177	0.067382	0.011855
	3.59	-0.01901	0.064251	0.013957
	3.59333	-0.02087	0.063403	0.014934
	3.59667	-0.0208	0.06386	0.013021
	3.6	-0.01744	0.066342	0.010848
	3.60333	-0.01434	0.072099	0.011631
	3.60667	-0.01339	0.077234	0.014326
	3.61	-0.01406	0.075388	0.015884
	3.61333	-0.01439	0.068634	0.016413
	3.61667	-0.01267	0.066853	0.01707
	3.62	-0.01105	0.071397	0.01765
	3.62333	-0.01287	0.073087	0.018285
	3.62667	-0.01709	0.069433	0.018223
	3.63	-0.01928	0.067534	0.0177
	3.63333	-0.01825	0.069458	0.018648
	3.63667	-0.01755	0.070107	0.01963
	3.64	-0.01908	0.068146	0.018691
	3.64333	-0.02007	0.067347	0.017625
	3.64667	-0.01801	0.069538	0.018837
	3.65	-0.01405	0.073035	0.021546
	3.65333	-0.01	0.075695	0.021915
	3.65667	-0.00899	0.075411	0.018313
	3.66	-0.01506	0.072221	0.013196
	3.66333	-0.02373	0.070054	0.010634
	3.66667	-0.02587	0.070523	0.013321
	3.67	-0.02223	0.072066	0.017887
	3.67333	-0.01896	0.074241	0.019403
	3.67667	-0.01718	0.075355	0.019749
	3.68	-0.01536	0.074874	0.020758
	3.68333	-0.01333	0.075856	0.018528
	3.68667	-0.01272	0.076219	0.013502
	3.69	-0.01472	0.070795	0.011197
	3.69333	-0.01723	0.064016	0.011174
	3.69667	-0.0173	0.06326	0.010005
	3.7	-0.01603	0.066049	0.009959
	3.70333	-0.0167	0.067145	0.013576
	3.70667	-0.0185	0.067529	0.016636
	3.71	-0.01836	0.06963	0.014945
	3.71333	-0.01698	0.072222	0.01192
	3.71667	-0.0158	0.074471	0.012076
	3.72	-0.01489	0.077646	0.013357
	3.72333	-0.01598	0.079297	0.012207
	3.72667	-0.01882	0.076657	0.009891
	3.73	-0.01946	0.073036	0.00963
	3.73333	-0.01759	0.071957	0.011138
	3.73667	-0.01733	0.073746	0.011515
	3.74	-0.019	0.076576	0.010251
	3.74333	-0.01938	0.07644	0.009546
	3.74667	-0.01887	0.073329	0.011039
	3.75	-0.0186	0.072157	0.013737
	3.75333	-0.01776	0.073827	0.015991
	3.75667	-0.01806	0.075289	0.018155
	3.76	-0.0197	0.076469	0.019982
	3.76333	-0.01867	0.078232	0.019814
	3.76667	-0.01567	0.078195	0.017786
	3.77	-0.01537	0.075322	0.015196
	3.77333	-0.01658	0.073901	0.011553
	3.77667	-0.01633	0.076458	0.007395
	3.78	-0.01703	0.078647	0.00731
	3.78333	-0.02024	0.077725	0.012265
	3.78667	-0.02168	0.076815	0.016363
	3.79	-0.01757	0.077365	0.017368
	3.79333	-0.01224	0.078169	0.018016
	3.79667	-0.01257	0.079347	0.017933
	3.8	-0.01686	0.079915	0.016072
	3.80333	-0.01878	0.078648	0.014572
	3.80667	-0.01786	0.078053	0.015315
	3.81	-0.01699	0.079489	0.017174
	3.81333	-0.01656	0.079399	0.017034
	3.81667	-0.01651	0.076647	0.014488
	3.82	-0.01703	0.07579	0.012996
	3.82333	-0.01745	0.07872	0.013869
	3.82667	-0.01686	0.08126	0.014536
	3.83	-0.01521	0.081319	0.013887
	3.83333	-0.01498	0.08201	0.014165
	3.83667	-0.01769	0.083705	0.015276
	3.84	-0.01942	0.082849	0.013215
	3.84333	-0.01724	0.079441	0.009614
	3.84667	-0.0153	0.076253	0.010701
	3.85	-0.01655	0.074485	0.013789
	3.85333	-0.01756	0.074603	0.01284
	3.85667	-0.01756	0.075853	0.010557
	3.86	-0.0195	0.076289	0.009941
	3.86333	-0.02221	0.076134	0.008772
	3.86667	-0.02194	0.077312	0.00806
	3.87	-0.01844	0.07891	0.010811
	3.87333	-0.01536	0.078314	0.014733
	3.87667	-0.0157	0.076469	0.016667
	3.88	-0.01768	0.076201	0.017393
	3.88333	-0.01711	0.07775	0.017383
	3.88667	-0.01419	0.078616	0.016435
	3.89	-0.01263	0.077581	0.016741
	3.89333	-0.01276	0.077824	0.018978
	3.89667	-0.01324	0.081277	0.019735
	3.9	-0.01568	0.084582	0.018026
	3.90333	-0.02032	0.085361	0.015876
	3.90667	-0.02306	0.085168	0.013222
	3.91	-0.02243	0.085488	0.012568
	3.91333	-0.02244	0.086467	0.01626
	3.91667	-0.02371	0.087561	0.019108
	3.92	-0.02174	0.087044	0.018443
	3.92333	-0.01698	0.084611	0.016182
	3.92667	-0.01525	0.083047	0.011779
	3.93	-0.0171	0.083879	0.00793
	3.93333	-0.01798	0.085732	0.008463
	3.93667	-0.01618	0.086653	0.010626
	3.94	-0.01415	0.084766	0.010995
	3.94333	-0.01491	0.080742	0.011211
	3.94667	-0.01838	0.078624	0.013817
	3.95	-0.02155	0.080279	0.016674
	3.95333	-0.02199	0.082602	0.016222
	3.95667	-0.02011	0.082276	0.014491
	3.96	-0.01845	0.080521	0.015347
	3.96333	-0.01806	0.080532	0.016856
	3.96667	-0.01811	0.082348	0.014514
	3.97	-0.01829	0.084732	0.009842
	3.97333	-0.01924	0.087255	0.009157
	3.97667	-0.02144	0.087945	0.013191
	3.98	-0.02262	0.08708	0.016602
	3.98333	-0.02069	0.089136	0.018374
	3.98667	-0.01941	0.093958	0.020747
	3.99	-0.02198	0.095966	0.022374
	3.99333	-0.02441	0.093284	0.021952
	3.99667	-0.02256	0.088592	0.019368
	4	-0.01816	0.085152	0.015034
	4.00333	-0.0146	0.085446	0.013562
	4.00667	-0.01283	0.088702	0.016983
	4.01	-0.01239	0.090566	0.019803
	4.01333	-0.01394	0.088637	0.018903
	4.01667	-0.01822	0.085783	0.016715
	4.02	-0.02149	0.085597	0.015735
	4.02333	-0.01985	0.087835	0.017233
	4.02667	-0.01668	0.089493	0.020375
	4.03	-0.01664	0.089105	0.021667
	4.03333	-0.01902	0.088567	0.020113
	4.03667	-0.02102	0.088878	0.019212
	4.04	-0.02034	0.088191	0.019097
	4.04333	-0.01613	0.085952	0.017066
	4.04667	-0.01063	0.084297	0.014662
	4.05	-0.00841	0.084384	0.012223
	4.05333	-0.01181	0.085146	0.009177
	4.05667	-0.01772	0.085987	0.01023
	4.06	-0.02078	0.08678	0.016025
	4.06333	-0.01827	0.087507	0.020573
	4.06667	-0.01351	0.088478	0.021403
	4.07	-0.01223	0.087124	0.018681
	4.07333	-0.01449	0.081165	0.013547
	4.07667	-0.01738	0.075355	0.01014
	4.08	-0.01908	0.074319	0.010078
	4.08333	-0.01817	0.073925	0.011587
	4.08667	-0.01701	0.069655	0.013735
	4.09	-0.01971	0.064856	0.015213
	4.09333	-0.02489	0.064068	0.015097
	4.09667	-0.02725	0.06655	0.013872
	4.1	-0.02335	0.069129	0.01068
	4.10333	-0.01606	0.06978	0.007117
	4.10667	-0.01313	0.068571	0.007631
	4.11	-0.01649	0.067147	0.010363
	4.11333	-0.02073	0.066617	0.010247
	4.11667	-0.02218	0.066127	0.009113
	4.12	-0.02159	0.063616	0.011143
	4.12333	-0.02229	0.059946	0.013146
	4.12667	-0.02465	0.059113	0.009754
	4.13	-0.02324	0.060989	0.00449
	4.13333	-0.01772	0.062211	0.004345
	4.13667	-0.01561	0.062592	0.009214
	4.14	-0.01963	0.062648	0.01354
	4.14333	-0.02514	0.061589	0.013095
	4.14667	-0.02848	0.060627	0.009944
	4.15	-0.02817	0.062118	0.009645
	4.15333	-0.02445	0.0653	0.012837
	4.15667	-0.02099	0.066086	0.014026
	4.16	-0.01945	0.062512	0.009102
	4.16333	-0.01775	0.058154	0.002295
	4.16667	-0.01619	0.056638	0.000666
	4.17	-0.01697	0.056751	0.00362
	4.17333	-0.019	0.056635	0.006656
	4.17667	-0.01913	0.057756	0.008893
	4.18	-0.01797	0.061649	0.010844
	4.18333	-0.01918	0.065871	0.01088
	4.18667	-0.02183	0.066832	0.0071
	4.19	-0.02145	0.064765	0.002934
	4.19333	-0.01903	0.062086	0.003884
	4.19667	-0.01893	0.060252	0.007294
	4.2	-0.0213	0.060203	0.007431
	4.20333	-0.0224	0.062022	0.005934
	4.20667	-0.01966	0.064156	0.006979
	4.21	-0.01624	0.064733	0.010008
	4.21333	-0.018	0.064107	0.012516
	4.21667	-0.02307	0.064471	0.014976
	4.22	-0.0235	0.064882	0.018072
	4.22333	-0.01759	0.063117	0.018147
	4.22667	-0.01159	0.062164	0.012998
	4.23	-0.01072	0.064421	0.007484
	4.23333	-0.01402	0.067023	0.005626
	4.23667	-0.01724	0.068901	0.005808
	4.24	-0.01794	0.07002	0.00731
	4.24333	-0.01724	0.067459	0.010575
	4.24667	-0.01775	0.062721	0.012862
	4.25	-0.01989	0.062462	0.011961
	4.25333	-0.02072	0.067231	0.010448
	4.25667	-0.01905	0.070962	0.01067
	4.26	-0.01829	0.070687	0.009695
	4.26333	-0.02023	0.069239	0.005602
	4.26667	-0.0226	0.069984	0.002716
	4.27	-0.02434	0.07125	0.004097
	4.27333	-0.02606	0.069845	0.007426
	4.27667	-0.02698	0.067042	0.010455
	4.28	-0.02516	0.06491	0.012206
	4.28333	-0.02052	0.063744	0.011658
	4.28667	-0.01651	0.063967	0.008974
	4.29	-0.01557	0.064875	0.005779
	4.29333	-0.01676	0.065721	0.004271
	4.29667	-0.01844	0.067768	0.004882
	4.3	-0.01971	0.070963	0.00574
	4.30333	-0.02134	0.072574	0.006569
	4.30667	-0.02305	0.071577	0.010079
	4.31	-0.02143	0.070367	0.016797
	4.31333	-0.0171	0.070929	0.021346
	4.31667	-0.01673	0.071563	0.018924
	4.32	-0.02155	0.06956	0.01159
	4.32333	-0.02449	0.066736	0.005306
	4.32667	-0.02311	0.067077	0.005727
	4.33	-0.02251	0.070184	0.011873
	4.33333	-0.02423	0.072616	0.016179
	4.33667	-0.02429	0.072839	0.016574
	4.34	-0.02178	0.072556	0.015626
	4.34333	-0.01938	0.073367	0.012663
	4.34667	-0.01912	0.073618	0.010018
	4.35	-0.02275	0.071843	0.012445
	4.35333	-0.02845	0.069417	0.016258
	4.35667	-0.02964	0.067801	0.013931
	4.36	-0.02511	0.067021	0.006481
	4.36333	-0.02045	0.066102	0.002206
	4.36667	-0.01873	0.064988	0.004749
	4.37	-0.02075	0.065253	0.008361
	4.37333	-0.0259	0.066864	0.007549
	4.37667	-0.02891	0.0675	0.004573
	4.38	-0.02644	0.066058	0.004282
	4.38333	-0.02255	0.064555	0.007488
	4.38667	-0.02181	0.065531	0.010617
	4.39	-0.02385	0.068708	0.01014
	4.39333	-0.02537	0.07149	0.006882
	4.39667	-0.02345	0.072165	0.004346
	4.4	-0.01981	0.071486	0.004888
	4.40333	-0.01975	0.069769	0.007646
	4.40667	-0.02246	0.066672	0.009517
	4.41	-0.02157	0.065321	0.010356
	4.41333	-0.01749	0.068354	0.012511
	4.41667	-0.01714	0.071979	0.014766
	4.42	-0.02122	0.072125	0.013558
	4.42333	-0.02257	0.069843	0.009297
	4.42667	-0.01978	0.067214	0.005925
	4.43	-0.01964	0.065183	0.00573
	4.43333	-0.0224	0.064044	0.00826
	4.43667	-0.02227	0.063764	0.011477
	4.44	-0.01902	0.0647	0.013352
	4.44333	-0.01475	0.066456	0.01338
	4.44667	-0.01164	0.068418	0.012033
	4.45	-0.0145	0.070094	0.011176
	4.45333	-0.02269	0.069926	0.012665
	4.45667	-0.02738	0.068343	0.013998
	4.46	-0.02434	0.068193	0.011647
	4.46333	-0.01947	0.070013	0.008477
	4.46667	-0.01826	0.071555	0.008869
	4.47	-0.01925	0.071823	0.01019
	4.47333	-0.01939	0.072239	0.009092
	4.47667	-0.01849	0.071938	0.00779
	4.48	-0.01746	0.068275	0.008021
	4.48333	-0.01551	0.063928	0.009409
	4.48667	-0.01257	0.062775	0.011511
	4.49	-0.01128	0.061697	0.012051
	4.49333	-0.01245	0.057239	0.009899
	4.49667	-0.01503	0.053996	0.007018
	4.5	-0.0187	0.05695	0.00513
	4.50333	-0.02135	0.062034	0.005827
	4.50667	-0.01992	0.062934	0.008662
	4.51	-0.01621	0.060778	0.008632
	4.51333	-0.01451	0.06111	0.003767
	4.51667	-0.01514	0.065673	-0.00022
	4.52	-0.0177	0.070107	0.001343
	4.52333	-0.02266	0.070115	0.006093
	4.52667	-0.02629	0.067837	0.011245
	4.53	-0.02392	0.06751	0.016523
	4.53333	-0.01696	0.068219	0.018155
	4.53667	-0.01205	0.067593	0.012618
	4.54	-0.01285	0.066867	0.004084
	4.54333	-0.01539	0.067007	0.000221
	4.54667	-0.01661	0.066804	0.00486
	4.55	-0.01882	0.065977	0.012693
	4.55333	-0.02033	0.065372	0.013798
	4.55667	-0.01674	0.065361	0.007768
	4.56	-0.01184	0.066216	0.002563
	4.56333	-0.01223	0.067944	0.000842
	4.56667	-0.01627	0.068681	0.000207
	4.57	-0.01871	0.067439	0.000384
	4.57333	-0.01925	0.066582	0.001721
	4.57667	-0.02028	0.066987	0.004192
	4.58	-0.0207	0.067198	0.007571
	4.58333	-0.01782	0.067973	0.009241
	4.58667	-0.01492	0.070443	0.007474
	4.59	-0.01816	0.073088	0.005524
	4.59333	-0.02528	0.074221	0.006783
	4.59667	-0.02765	0.073675	0.008739
	4.6	-0.02322	0.07189	0.008369
	4.60333	-0.01842	0.069581	0.007636
	4.60667	-0.01719	0.068122	0.00795
	4.61	-0.01709	0.069403	0.008149
	4.61333	-0.01678	0.073073	0.008892
	4.61667	-0.01755	0.075616	0.010333
	4.62	-0.01984	0.074967	0.009194
	4.62333	-0.02316	0.072758	0.00604
	4.62667	-0.02606	0.071237	0.006231
	4.63	-0.02605	0.07056	0.009125
	4.63333	-0.02288	0.070014	0.008561
	4.63667	-0.01897	0.070036	0.00493
	4.64	-0.01647	0.070794	0.004792
	4.64333	-0.0163	0.071066	0.007595
	4.64667	-0.01777	0.070652	0.007341
	4.65	-0.01891	0.071334	0.004939
	4.65333	-0.01954	0.073622	0.004531
	4.65667	-0.02057	0.075056	0.005582
	4.66	-0.02141	0.073945	0.005493
	4.66333	-0.02119	0.072349	0.004443
	4.66667	-0.02037	0.072038	0.004314
	4.67	-0.02095	0.072654	0.004794
	4.67333	-0.02403	0.07533	0.005604
	4.67667	-0.02734	0.079506	0.008387
	4.68	-0.02745	0.081505	0.013117
	4.68333	-0.02424	0.080907	0.015989
	4.68667	-0.02201	0.079213	0.013459
	4.69	-0.02453	0.076953	0.008686
	4.69333	-0.02862	0.075583	0.006443
	4.69667	-0.02778	0.074882	0.005033
	4.7	-0.02204	0.073219	0.003215
	4.70333	-0.01798	0.072734	0.004236
	4.70667	-0.0195	0.075696	0.008031
	4.71	-0.02154	0.077827	0.011115
	4.71333	-0.01778	0.075579	0.012616
	4.71667	-0.01291	0.074095	0.013099
	4.72	-0.01443	0.077691	0.012162
	4.72333	-0.01988	0.081578	0.010634
	4.72667	-0.02348	0.080961	0.009714
	4.73	-0.02302	0.079337	0.008305
	4.73333	-0.01906	0.079961	0.00658
	4.73667	-0.01618	0.08013	0.008142
	4.74	-0.01866	0.079785	0.01354
	4.74333	-0.02237	0.081413	0.017738
	4.74667	-0.02091	0.083488	0.017464
	4.75	-0.0182	0.083218	0.013589
	4.75333	-0.02176	0.080007	0.0079
	4.75667	-0.02842	0.076153	0.003971
	4.76	-0.02992	0.074875	0.005573
	4.76333	-0.02735	0.076798	0.011169
	4.76667	-0.02722	0.079757	0.014645
	4.77	-0.02921	0.080941	0.013698
	4.77333	-0.02888	0.081014	0.012219
	4.77667	-0.02622	0.082222	0.011717
	4.78	-0.02348	0.082016	0.010517
	4.78333	-0.02222	0.077415	0.009375
	4.78667	-0.02429	0.071743	0.009089
	4.79	-0.02676	0.070146	0.009231
	4.79333	-0.02459	0.07289	0.009112
	4.79667	-0.02054	0.076521	0.007889
	4.8	-0.01916	0.078379	0.006988
	4.80333	-0.01955	0.078154	0.008032
	4.80667	-0.02166	0.076591	0.008768
	4.81	-0.02635	0.074355	0.007358
	4.81333	-0.02958	0.073103	0.007307
	4.81667	-0.0273	0.074215	0.009923
	4.82	-0.02245	0.075687	0.010061
	4.82333	-0.0202	0.075115	0.007075
	4.82667	-0.01977	0.073296	0.005494
	4.83	-0.01792	0.071877	0.005704
	4.83333	-0.01733	0.072583	0.006346
	4.83667	-0.02169	0.076615	0.006482
	4.84	-0.02701	0.080923	0.005011
	4.84333	-0.02738	0.081557	0.004661
	4.84667	-0.02371	0.079678	0.007794
	4.85	-0.02124	0.078478	0.011193
	4.85333	-0.02148	0.078371	0.012017
	4.85667	-0.02103	0.077323	0.011234
	4.86	-0.01885	0.073452	0.00987
	4.86333	-0.01714	0.068262	0.007834
	4.86667	-0.01738	0.066566	0.006224
	4.87	-0.02091	0.07054	0.006669
	4.87333	-0.02643	0.075922	0.007791
	4.87667	-0.02793	0.076755	0.007173
	4.88	-0.0231	0.072838	0.005825
	4.88333	-0.0179	0.070105	0.006213
	4.88667	-0.01841	0.071649	0.008252
	4.89	-0.02318	0.073899	0.00905
	4.89333	-0.02667	0.075087	0.007266
	4.89667	-0.02751	0.07663	0.005457
	4.9	-0.02812	0.077728	0.005689
	4.90333	-0.02722	0.078844	0.008131
	4.90667	-0.022	0.081825	0.011046
	4.91	-0.01575	0.084636	0.010837
	4.91333	-0.01382	0.084681	0.008788
	4.91667	-0.0158	0.082611	0.010269
	4.92	-0.01671	0.080336	0.014268
	4.92333	-0.01474	0.079404	0.013958
	4.92667	-0.01424	0.080046	0.009252
	4.93	-0.01797	0.08096	0.008079
	4.93333	-0.02258	0.081131	0.012158
	4.93667	-0.02573	0.080716	0.014874
	4.94	-0.02923	0.079614	0.013533
	4.94333	-0.0322	0.078043	0.01134
	4.94667	-0.03043	0.077046	0.009418
	4.95	-0.02454	0.075533	0.006921
	4.95333	-0.01977	0.072231	0.005796
	4.95667	-0.01847	0.069287	0.006224
	4.96	-0.0191	0.068201	0.005977
	4.96333	-0.01965	0.068578	0.006316
	4.96667	-0.01927	0.071069	0.008266
	4.97	-0.01908	0.074173	0.009734
	4.97333	-0.01926	0.074243	0.009584
	4.97667	-0.01733	0.07245	0.009139
	4.98	-0.01509	0.072823	0.010216
	4.98333	-0.01751	0.074821	0.011119
	4.98667	-0.02163	0.076603	0.008831
	4.99	-0.02129	0.079146	0.006374
	4.99333	-0.01852	0.081902	0.008215
	4.99667	-0.01919	0.082409	0.012298
	5	-0.02301	0.0811	0.015188
	5.00333	-0.02497	0.081929	0.016185
	5.00667	-0.02377	0.086182	0.015111
	5.01	-0.02203	0.089812	0.013911
	5.01333	-0.02079	0.090393	0.014643
	5.01667	-0.0193	0.089052	0.014263
	5.02	-0.01815	0.087246	0.010428
	5.02333	-0.01819	0.086739	0.007216
	5.02667	-0.01821	0.087297	0.007135
	5.03	-0.01767	0.086994	0.006536
	5.03333	-0.01821	0.086789	0.004255
	5.03667	-0.02082	0.088024	0.005823
	5.04	-0.02409	0.088107	0.011837
	5.04333	-0.02536	0.08521	0.013264
	5.04667	-0.02429	0.082681	0.008377
	5.05	-0.02284	0.083993	0.0063
	5.05333	-0.02167	0.087561	0.009484
	5.05667	-0.02165	0.089851	0.012653
	5.06	-0.02307	0.09034	0.013627
	5.06333	-0.02303	0.090104	0.014082
	5.06667	-0.02085	0.089295	0.016435
	5.07	-0.01892	0.089141	0.020107
	5.07333	-0.01786	0.090428	0.020303
	5.07667	-0.01812	0.090285	0.01482
	5.08	-0.02122	0.087193	0.007848
	5.08333	-0.02568	0.083798	0.00409
	5.08667	-0.02715	0.081581	0.004926
	5.09	-0.02485	0.080593	0.009093
	5.09333	-0.02221	0.081655	0.012525
	5.09667	-0.02117	0.08401	0.012839
	5.1	-0.02085	0.085531	0.012637
	5.10333	-0.021	0.084905	0.012581
	5.10667	-0.02291	0.083054	0.00982
	5.11	-0.02653	0.083399	0.006143
	5.11333	-0.02822	0.086167	0.00585
	5.11667	-0.02558	0.086644	0.007261
	5.12	-0.02408	0.08383	0.007981
	5.12333	-0.02771	0.08131	0.009993
	5.12667	-0.03035	0.080312	0.012672
	5.13	-0.02738	0.080308	0.013576
	5.13333	-0.02266	0.080657	0.013739
	5.13667	-0.02075	0.079883	0.012937
	5.14	-0.02173	0.077925	0.009396
	5.14333	-0.02324	0.07654	0.006872
	5.14667	-0.02402	0.077272	0.009283
	5.15	-0.02388	0.079407	0.012484
	5.15333	-0.02356	0.080073	0.013021
	5.15667	-0.0234	0.078975	0.013762
	5.16	-0.0221	0.078621	0.014895
	5.16333	-0.02079	0.079403	0.013127
	5.16667	-0.02287	0.079851	0.009322
	5.17	-0.02699	0.079121	0.006828
	5.17333	-0.02764	0.077749	0.006215
	5.17667	-0.02409	0.077149	0.006976
	5.18	-0.022	0.07722	0.009528
	5.18333	-0.02334	0.076341	0.012622
	5.18667	-0.02444	0.07467	0.0135
	5.19	-0.02488	0.075461	0.011954
	5.19333	-0.02582	0.080882	0.009695
	5.19667	-0.02589	0.086854	0.00689
	5.2	-0.02578	0.087838	0.004505
	5.20333	-0.02622	0.085467	0.006571
	5.20667	-0.02507	0.084901	0.013242
	5.21	-0.02315	0.087154	0.017018
	5.21333	-0.02279	0.089946	0.012887
	5.21667	-0.02191	0.090945	0.006448
	5.22	-0.01897	0.089706	0.005674
	5.22333	-0.01705	0.08858	0.008516
	5.22667	-0.01793	0.089822	0.007811
	5.23	-0.01993	0.092817	0.005154
	5.23333	-0.02189	0.095592	0.005692
	5.23667	-0.02326	0.096771	0.007012
	5.24	-0.02329	0.095241	0.006856
	5.24333	-0.02153	0.090334	0.007815
	5.24667	-0.01803	0.084526	0.009987
	5.25	-0.01532	0.082089	0.012299
	5.25333	-0.01726	0.083572	0.015173
	5.25667	-0.02279	0.08757	0.017273
	5.26	-0.02547	0.092927	0.016065
	5.26333	-0.02275	0.096218	0.011555
	5.26667	-0.01936	0.095969	0.008684
	5.27	-0.01896	0.094619	0.011125
	5.27333	-0.0194	0.093062	0.015282
	5.27667	-0.01824	0.091526	0.017591
	5.28	-0.01676	0.091093	0.018937
	5.28333	-0.01574	0.091145	0.019605
	5.28667	-0.01406	0.091522	0.018324
	5.29	-0.01287	0.093158	0.015551
	5.29333	-0.01524	0.095127	0.013457
	5.29667	-0.02018	0.095609	0.013441
	5.3	-0.02135	0.094058	0.014634
	5.30333	-0.01705	0.092535	0.015328
	5.30667	-0.01448	0.093936	0.015531
	5.31	-0.01796	0.096995	0.015018
	5.31333	-0.02294	0.097211	0.01363
	5.31667	-0.02375	0.09352	0.013638
	5.32	-0.01965	0.089376	0.014587
	5.32333	-0.0144	0.086876	0.012861
	5.32667	-0.01245	0.084856	0.008969
	5.33	-0.01401	0.083293	0.007499
	5.33333	-0.01624	0.084114	0.010808
	5.33667	-0.01755	0.08691	0.015259
	5.34	-0.01664	0.08928	0.015845
	5.34333	-0.01329	0.091357	0.014612
	5.34667	-0.01104	0.09504	0.016725
	5.35	-0.01203	0.099691	0.019882
	5.35333	-0.01346	0.10251	0.018575
	5.35667	-0.01344	0.102417	0.014363
	5.36	-0.01432	0.101012	0.012262
	5.36333	-0.01748	0.099894	0.01365
	5.36667	-0.02035	0.098019	0.016657
	5.37	-0.02079	0.09419	0.017437
	5.37333	-0.01881	0.090821	0.014171
	5.37667	-0.01598	0.089326	0.011476
	5.38	-0.01625	0.087218	0.01368
	5.38333	-0.0216	0.084447	0.017209
	5.38667	-0.02739	0.084128	0.017654
	5.39	-0.02739	0.087231	0.016447
	5.39333	-0.02122	0.091958	0.014715
	5.39667	-0.01572	0.095697	0.012077
	5.4	-0.01795	0.096777	0.011028
	5.40333	-0.02471	0.096381	0.012853
	5.40667	-0.02629	0.097328	0.01567
	5.41	-0.02142	0.099084	0.018255
	5.41333	-0.01683	0.097896	0.018809
	5.41667	-0.01651	0.094267	0.015785
	5.42	-0.0199	0.093065	0.013394
	5.42333	-0.02269	0.094945	0.015328
	5.42667	-0.02021	0.096564	0.016914
	5.43	-0.01584	0.096791	0.015544
	5.43333	-0.01658	0.095627	0.01517
	5.43667	-0.02027	0.092764	0.015522
	5.44	-0.02064	0.089799	0.014166
	5.44333	-0.01931	0.088737	0.012819
	5.44667	-0.02033	0.088029	0.012467
	5.45	-0.02301	0.0853	0.012348
	5.45333	-0.02546	0.083491	0.01259
	5.45667	-0.02655	0.085453	0.012838
	5.46	-0.02583	0.088342	0.011713
	5.46333	-0.02411	0.090019	0.009765
	5.46667	-0.02292	0.090041	0.009761
	5.47	-0.02306	0.088049	0.011894
	5.47333	-0.02353	0.086305	0.012339
	5.47667	-0.0221	0.085539	0.008873
	5.48	-0.01696	0.084472	0.006097
	5.48333	-0.01057	0.084814	0.00848
	5.48667	-0.00843	0.086857	0.011459
	5.49	-0.01166	0.087892	0.010757
	5.49333	-0.01542	0.088995	0.010266
	5.49667	-0.01549	0.092148	0.011574
	5.5	-0.01472	0.095061	0.010957
	5.50333	-0.01619	0.096397	0.008548
	5.50667	-0.0167	0.097214	0.007945
	5.51	-0.01547	0.097155	0.010506
	5.51333	-0.01501	0.096912	0.014891
	5.51667	-0.01515	0.098207	0.018205
	5.52	-0.01541	0.099025	0.019252
	5.52333	-0.01523	0.097751	0.020259
	5.52667	-0.01343	0.097412	0.021583
	5.53	-0.01183	0.099389	0.020891
	5.53333	-0.01234	0.100759	0.018702
	5.53667	-0.01354	0.099637	0.016927
	5.54	-0.01489	0.097732	0.014806
	5.54333	-0.01674	0.097715	0.011113
	5.54667	-0.01685	0.099633	0.007409
	5.55	-0.01491	0.100354	0.007548
	5.55333	-0.01391	0.097586	0.012412
	5.55667	-0.01393	0.0939	0.017275
	5.56	-0.01344	0.093393	0.018285
	5.56333	-0.01369	0.094887	0.016429
	5.56667	-0.01568	0.094307	0.014225
	5.57	-0.01874	0.091799	0.013648
	5.57333	-0.02155	0.090085	0.013973
	5.57667	-0.02166	0.08935	0.012554
	5.58	-0.01964	0.088752	0.010803
	5.58333	-0.0178	0.089435	0.011606
	5.58667	-0.01505	0.092218	0.013975
	5.59	-0.01316	0.095615	0.016511
	5.59333	-0.01477	0.097867	0.018622
	5.59667	-0.01478	0.09833	0.018827
	5.6	-0.01103	0.097016	0.017662
	5.60333	-0.00956	0.094378	0.018636
	5.60667	-0.01092	0.092813	0.021633
	5.61	-0.00988	0.095094	0.021399
	5.61333	-0.00705	0.098872	0.018037
	5.61667	-0.00697	0.099325	0.01745
	5.62	-0.00991	0.097446	0.019482
	5.62333	-0.01211	0.097205	0.019599
	5.62667	-0.01035	0.097622	0.018296
	5.63	-0.00662	0.095667	0.018069
	5.63333	-0.00666	0.092416	0.017441
	5.63667	-0.01088	0.090585	0.014902
	5.64	-0.01289	0.090376	0.012319
	5.64333	-0.01084	0.090803	0.011646
	5.64667	-0.01058	0.091477	0.013197
	5.65	-0.01349	0.091975	0.016057
	5.65333	-0.01415	0.092792	0.018679
	5.65667	-0.01243	0.095441	0.01943
	5.66	-0.01304	0.098756	0.017028
	5.66333	-0.01415	0.099609	0.013006
	5.66667	-0.01167	0.098259	0.011212
	5.67	-0.00873	0.097911	0.012801
	5.67333	-0.00953	0.099331	0.014958
	5.67667	-0.01187	0.100496	0.015647
	5.68	-0.01197	0.101378	0.016575
	5.68333	-0.00969	0.10327	0.019057
	5.68667	-0.0071	0.104441	0.020487
	5.69	-0.00512	0.10274	0.018524
	5.69333	-0.00267	0.100524	0.016373
	5.69667	-0.0016	0.100993	0.018287
	5.7	-0.00499	0.102272	0.020834
	5.70333	-0.00854	0.101782	0.018818
	5.70667	-0.0074	0.100698	0.015199
	5.71	-0.00418	0.099731	0.013756
	5.71333	-0.00218	0.098728	0.013572
	5.71667	-0.00113	0.098859	0.014766
	5.72	0.000887	0.099616	0.017248
	5.72333	0.002809	0.099188	0.018279
	5.72667	-0.00012	0.098172	0.016651
	5.73	-0.00569	0.098101	0.014692
	5.73333	-0.00614	0.099128	0.015306
	5.73667	-0.00305	0.100973	0.017848
	5.74	-0.00291	0.103164	0.01887
	5.74333	-0.00466	0.104542	0.018239
	5.74667	-0.00484	0.104703	0.019675
	5.75	-0.00448	0.105428	0.022752
	5.75333	-0.00485	0.108526	0.023076
	5.75667	-0.00415	0.112811	0.021407
	5.76	-0.00143	0.115002	0.021589
	5.76333	0.0021	0.113532	0.022892
	5.76667	0.004695	0.110615	0.022336
	5.77	0.004653	0.109033	0.020245
	5.77333	0.003731	0.108509	0.019291
	5.77667	0.005077	0.107397	0.019499
	5.78	0.006517	0.105425	0.019951
	5.78333	0.004817	0.104024	0.022531
	5.78667	0.00119	0.104721	0.026471
	5.79	-0.00079	0.106942	0.026667
	5.79333	0.002251	0.108718	0.022488
	5.79667	0.008443	0.109533	0.019517
	5.8	0.010839	0.110206	0.020553
	5.80333	0.007426	0.11044	0.022743
	5.80667	0.003291	0.10943	0.023515
	5.81	0.003083	0.10712	0.022468
	5.81333	0.006164	0.103354	0.019129
	5.81667	0.008353	0.099659	0.015003
	5.82	0.007849	0.098803	0.013841
	5.82333	0.007151	0.099612	0.01608
	5.82667	0.008792	0.099186	0.019462
	5.83	0.012159	0.099009	0.022966
	5.83333	0.015265	0.102126	0.024926
	5.83667	0.016652	0.107408	0.023791
	5.84	0.015075	0.110553	0.022282
	5.84333	0.012339	0.109937	0.024248
	5.84667	0.011274	0.109105	0.028026
	5.85	0.009922	0.111619	0.028514
	5.85333	0.007712	0.115664	0.024096
	5.85667	0.008265	0.117413	0.018401
	5.86	0.010655	0.116518	0.015818
	5.86333	0.01087	0.114296	0.01554
	5.86667	0.010329	0.11178	0.014817
	5.87	0.012803	0.111219	0.015509
	5.87333	0.016436	0.113454	0.019056
	5.87667	0.01632	0.11499	0.02213
	5.88	0.013811	0.11316	0.022942
	5.88333	0.015917	0.11095	0.02357
	5.88667	0.022986	0.111791	0.024329
	5.89	0.02798	0.11436	0.023592
	5.89333	0.028706	0.11592	0.022587
	5.89667	0.027606	0.116172	0.023576
	5.9	0.02531	0.116217	0.025459
	5.90333	0.022659	0.115869	0.025819
	5.90667	0.021696	0.114035	0.025175
	5.91	0.022179	0.112242	0.025254
	5.91333	0.022205	0.112769	0.02554
	5.91667	0.023018	0.114115	0.025759
	5.92	0.026768	0.11446	0.026637
	5.92333	0.031414	0.11487	0.026742
	5.92667	0.033547	0.115071	0.024662
	5.93	0.03197	0.112702	0.022125
	5.93333	0.028754	0.108919	0.021684
	5.93667	0.027002	0.107992	0.022606
	5.94	0.02744	0.109758	0.021227
	5.94333	0.030228	0.109335	0.01828
	5.94667	0.033509	0.10621	0.01933
	5.95	0.033186	0.105192	0.024317
	5.95333	0.03079	0.107086	0.027059
	5.95667	0.031648	0.108008	0.024863
	5.96	0.035611	0.106889	0.020731
	5.96333	0.038198	0.106264	0.019097
	5.96667	0.03865	0.107764	0.021682
	5.97	0.040476	0.110957	0.026019
	5.97333	0.043551	0.114172	0.028269
	5.97667	0.044686	0.115634	0.026879
	5.98	0.044138	0.116038	0.024945
	5.98333	0.044023	0.117238	0.026482
	5.98667	0.045807	0.119244	0.029445
	5.99	0.049433	0.121566	0.0301
	5.99333	0.052419	0.123866	0.029291
	5.99667	0.053215	0.124686	0.02911
	6	0.052669	0.122476	0.030421
	6.00333	0.051316	0.11728	0.033089
	6.00667	0.050409	0.111749	0.036041
	6.01	0.052776	0.11058	0.036885
	6.01333	0.057986	0.114791	0.03409
	6.01667	0.061627	0.11928	0.031483
	6.02	0.061743	0.119803	0.032402
	6.02333	0.060852	0.116765	0.032658
	6.02667	0.060942	0.113801	0.029758
	6.03	0.062648	0.114874	0.029095
	6.03333	0.067118	0.118637	0.033721
	6.03667	0.071776	0.119935	0.039218
	6.04	0.072417	0.118167	0.040754
	6.04333	0.071852	0.117333	0.039197
	6.04667	0.074526	0.1194	0.038295
	6.05	0.077456	0.12232	0.038171
	6.05333	0.077543	0.122143	0.037512
	6.05667	0.078632	0.117594	0.037259
	6.06	0.082701	0.113361	0.0379
	6.06333	0.085391	0.113302	0.038865
	6.06667	0.08519	0.114315	0.040059
	6.07	0.084705	0.113974	0.040754
	6.07333	0.084275	0.115859	0.039303
	6.07667	0.084869	0.121106	0.037358
	6.08	0.088783	0.124432	0.039093
	6.08333	0.093388	0.122899	0.043381
	6.08667	0.096062	0.119936	0.045268
	6.09	0.098193	0.119134	0.044226
	6.09333	0.100005	0.120437	0.04352
	6.09667	0.102747	0.122025	0.04436
	6.1	0.107298	0.12262	0.045244
	6.10333	0.11059	0.122275	0.045132
	6.10667	0.112093	0.121323	0.04506
	6.11	0.112521	0.120056	0.046917
	6.11333	0.110464	0.11973	0.050128
	6.11667	0.108922	0.120915	0.0509
	6.12	0.112576	0.122543	0.047261
	6.12333	0.11942	0.124522	0.043766
	6.12667	0.124626	0.12693	0.046231
	6.13	0.126682	0.127953	0.051927
	6.13333	0.127357	0.127986	0.054712
	6.13667	0.129354	0.129959	0.055242
	6.14	0.132688	0.132401	0.055308
	6.14333	0.135966	0.131944	0.054534
	6.14667	0.139527	0.130158	0.055183
	6.15	0.14269	0.129107	0.058255
	6.15333	0.144652	0.129906	0.061005
	6.15667	0.146982	0.13539	0.06196
	6.16	0.149704	0.142303	0.062143
	6.16333	0.151376	0.143153	0.061774
	6.16667	0.152475	0.139764	0.06052
	6.17	0.154696	0.138173	0.059515
	6.17333	0.158973	0.137716	0.059012
	6.17667	0.163505	0.136422	0.059863
	6.18	0.165855	0.135935	0.064978
	6.18333	0.166991	0.136786	0.071778
	6.18667	0.169958	0.136293	0.073939
	6.19	0.176619	0.133583	0.072679
	6.19333	0.184543	0.131508	0.072913
	6.19667	0.187953	0.131093	0.073813
	6.2	0.185418	0.130097	0.073113
	6.20333	0.182059	0.128068	0.072147
	6.20667	0.183518	0.127481	0.072422
	6.21	0.189613	0.129555	0.072189
	6.21333	0.192902	0.132396	0.069336
	6.21667	0.190659	0.13402	0.066157
	6.22	0.191997	0.134625	0.066057
	6.22333	0.20115	0.1351	0.068552
	6.22667	0.210143	0.135246	0.071494
	6.23	0.214223	0.134933	0.073816
	6.23333	0.216335	0.135058	0.075089
	6.23667	0.218581	0.136095	0.076231
	6.24	0.220981	0.138107	0.078789
	6.24333	0.223567	0.140912	0.080661
	6.24667	0.226332	0.143574	0.080564
	6.25	0.2299	0.145793	0.083671
	6.25333	0.234957	0.147074	0.090896
	6.25667	0.241606	0.145521	0.094119
	6.26	0.249205	0.141985	0.089695
	6.26333	0.255778	0.140415	0.084078
	6.26667	0.260286	0.140736	0.083837
	6.27	0.26386	0.140006	0.087655
	6.27333	0.267308	0.139496	0.090719
	6.27667	0.271023	0.14129	0.092865
	6.28	0.276246	0.144116	0.095587
	6.28333	0.282992	0.147418	0.096714
	6.28667	0.288179	0.152259	0.096739
	6.29	0.289957	0.157255	0.099752
	6.29333	0.2913	0.15872	0.103359
	6.29667	0.29508	0.15585	0.101678
	6.3	0.300167	0.152346	0.097791
	6.30333	0.303759	0.151248	0.099604
	6.30667	0.304149	0.150802	0.105578
	6.31	0.303469	0.148519	0.107269
	6.31333	0.307659	0.146258	0.104415
	6.31667	0.318256	0.147	0.103799
	6.32	0.328674	0.15057	0.106263
	6.32333	0.334404	0.154627	0.108133
	6.32667	0.338558	0.157548	0.10952
	6.33	0.344592	0.160625	0.112731
	6.33333	0.351665	0.16504	0.116502
	6.33667	0.357875	0.167733	0.116823
	6.34	0.36313	0.167354	0.115651
	6.34333	0.368535	0.167937	0.118953
	6.34667	0.375416	0.169385	0.123914
	6.35	0.383146	0.167864	0.123488
	6.35333	0.388701	0.165882	0.118609
	6.35667	0.392109	0.16658	0.11574
	6.36	0.397092	0.166168	0.118952
	6.36333	0.403927	0.162146	0.125516
	6.36667	0.40976	0.158513	0.129834
	6.37	0.41512	0.158697	0.131264
	6.37333	0.422299	0.162175	0.133099
	6.37667	0.430663	0.167054	0.136548
	6.38	0.437928	0.169771	0.139361
	6.38333	0.443843	0.168441	0.140295
	6.38667	0.450199	0.167172	0.141674
	6.39	0.456285	0.169317	0.144877
	6.39333	0.459997	0.173571	0.147118
	6.39667	0.463113	0.179425	0.14538
	6.4	0.468125	0.186877	0.141951
	6.40333	0.474987	0.193235	0.142827
	6.40667	0.483713	0.194953	0.149161
	6.41	0.493808	0.191894	0.155125
	6.41333	0.503035	0.188201	0.156337
	6.41667	0.510231	0.187018	0.155008
	6.42	0.516502	0.187834	0.155441
	6.42333	0.522466	0.188615	0.158976
	6.42667	0.528574	0.18789	0.16479
	6.43	0.537117	0.187045	0.172067
	6.43333	0.547651	0.189358	0.179181
	6.43667	0.556501	0.195445	0.183331
	6.44	0.564422	0.201603	0.18359
	6.44333	0.573856	0.203424	0.181664
	6.44667	0.581672	0.200883	0.178935
	6.45	0.585263	0.198508	0.177035
	6.45333	0.588249	0.199657	0.178169
	6.45667	0.594651	0.202675	0.182098
	6.46	0.604675	0.204283	0.187218
	6.46333	0.616187	0.204547	0.193133
	6.46667	0.626927	0.205428	0.199073
	6.47	0.636509	0.206635	0.202681
	6.47333	0.646208	0.207418	0.203508
	6.47667	0.657101	0.209245	0.204641
	6.48	0.668663	0.212004	0.207269
	6.48333	0.678751	0.213519	0.209349
	6.48667	0.686087	0.2147	0.211054
	6.49	0.693867	0.216473	0.213671
	6.49333	0.707044	0.21683	0.21601
	6.49667	0.722904	0.21644	0.218122
	6.5	0.734602	0.2175	0.221934
	6.50333	0.74469	0.220229	0.226592
	6.50667	0.758871	0.224384	0.230308
	6.51	0.773818	0.227698	0.234476
	6.51333	0.784863	0.22867	0.241393
	6.51667	0.793653	0.231185	0.24994
	6.52	0.8039	0.237405	0.256143
	6.52333	0.817038	0.243759	0.258592
	6.52667	0.831369	0.247874	0.260304
	6.53	0.845396	0.250236	0.264374
	6.53333	0.859248	0.252059	0.270999
	6.53667	0.872735	0.254858	0.278215
	6.54	0.888351	0.257922	0.283914
	6.54333	0.908448	0.26002	0.288048
	6.54667	0.927336	0.26374	0.292787
	6.55	0.94008	0.271036	0.298604
	6.55333	0.951837	0.278329	0.301726
	6.55667	0.967384	0.282107	0.301759
	6.56	0.984946	0.28242	0.306082
	6.56333	1.00266	0.279682	0.317417
	6.56667	1.02018	0.276263	0.32846
	6.57	1.03883	0.277438	0.334687
	6.57333	1.06077	0.285267	0.340488
	6.57667	1.08247	0.296033	0.350001
	6.58	1.09929	0.304646	0.36028
	6.58333	1.11439	0.308544	0.368147
	6.58667	1.13271	0.309182	0.375059
	6.59	1.15562	0.310379	0.380923
	6.59333	1.18221	0.31345	0.385113
	6.59667	1.2085	0.317582	0.39226
	6.6	1.23282	0.323449	0.405417
	6.60333	1.25831	0.33122	0.419576
	6.60667	1.28464	0.338853	0.429641
	6.61	1.30818	0.344468	0.437108
	6.61333	1.33196	0.348881	0.44591
	6.61667	1.36297	0.354504	0.457883
	6.62	1.39954	0.361176	0.471212
	6.62333	1.43293	0.368028	0.48274
	6.62667	1.46122	0.37734	0.494502
	6.63	1.4915	0.389892	0.509649
	6.63333	1.52869	0.402292	0.523565
	6.63667	1.56972	0.412826	0.533753
	6.64	1.60953	0.423681	0.547871
	6.64333	1.64661	0.436304	0.570041
	6.64667	1.684	0.448567	0.592548
	6.65	1.72654	0.457976	0.60652
	6.65333	1.77345	0.465389	0.614979
	6.65667	1.81921	0.472822	0.629579
[truncated: 5,503 more rows]

## Sheet: Fig_1c
			Methane production assays (nmol CH4)
	Biological Replicate	Technical Replicate	Control (without protein)	(-ATP)	as isolated	(+ATP)
	1	1	0.0330616	0.429526	8.41922	43.2774
		2	0	0.474417	8.14816	31.5
		3	0	0.454786	8.6528	40.6117
	2	1	0.025923	1.34354	11.8579	48.6587
		2	0	1.4767	12.341	41.7596
		3	0	0.896034	12.793	40.0918
	3	1	0.225	1.22836	6.47	43.3236
		2	0	1.26453	5.34	28.9
		3	0	0.496656	8	43.6721
		Average	0.0315538	0.89606	9.11357	40.1994
