# Supplementary material for: Structure of the ATP-driven methyl-coenzyme M reductase activation complex
Source: Nature. 2025 Apr 16;642(8068):814–21. doi: 10.1038/s41586-025-08890-7 (PMC12176620; doi:10.1038/s41586-025-08890-7)
Supplement: Supplementary file 5 — Source Data Fig. 4 [file 41586_2025_8890_MOESM5_ESM.xlsx]

## Sheet: Fig_4d
Electron paramagnetic resonance (EPR) of the MCR activation complex 'as isolated'
Field	as isolated	Field	as isolated	Field	as isolated	Field	as isolated	Field	as isolated	Field	as isolated
	10 K		15 K		20 K		25 K		35 K		80 K
200	217085	2400	-616216	2400	0	2400	-273851	2400	-401613	2400	-482090
202	213003	2401	0	2401	1226.21	2401	-265022	2401	0	2401	-488073
204	207300	2402	-522.053	2402	252.746	2402	-263165	2402	13695.1	2402	-493478
206	196517	2403	-934.182	2403	-9005.19	2403	0	2403	10009.5	2403	-486978
208	195674	2404	8420.31	2404	-19998.2	2404	-5211.03	2404	-7678.41	2404	-478690
210	190574	2405	20055.2	2405	-18033.2	2405	-11097	2405	-10949.3	2405	-479404
212	0	2406	8292.53	2406	-21023.9	2406	-5953.63	2406	-4720.68	2406	-475213
214	576.668	2407	15439.6	2407	-6036.41	2407	-9359.64	2407	-12289.5	2407	-477756
216	12407.7	2408	8008.4	2408	-8007.7	2408	-8051.53	2408	-19337.3	2408	-484430
218	22716.1	2409	55.1985	2409	-9692.86	2409	-5059.23	2409	-20009.3	2409	-480732
220	17783.4	2410	-14257.8	2410	-21250.8	2410	-7695.45	2410	-14408.7	2410	-480256
222	14668.2	2411	-13200.1	2411	-21045	2411	-9402.94	2411	-12443.2	2411	-488524
224	10112.9	2412	-1753.57	2412	-16719.4	2412	-2213.23	2412	-30685.5	2412	0
226	219.756	2413	-8060.97	2413	-10990.9	2413	-12633.2	2413	-30404.6	2413	1405.7
228	5262.59	2414	-5091.48	2414	-904.931	2414	-27217.7	2414	-26047.7	2414	-9730.96
230	4258.83	2415	-6027.81	2415	4173.58	2415	-20424.1	2415	-24125.3	2415	-23033.2
232	9879.84	2416	-6115.45	2416	-1816.43	2416	-14425.3	2416	-34614.8	2416	-35474.2
234	13696.2	2417	-11958.4	2417	-5506.77	2417	-7831.37	2417	-27812.9	2417	-46049.1
236	8401.47	2418	-4575.45	2418	-2128.82	2418	-18951.6	2418	-5119.99	2418	-49866.4
238	10053.9	2419	-629.412	2419	-6480.67	2419	-19567.5	2419	-2642.08	2419	-39630.9
240	12052.9	2420	-8136.59	2420	-11270.6	2420	3701.86	2420	-19518.1	2420	-53416.9
242	12007.5	2421	-16374.8	2421	-45.3843	2421	11593.6	2421	-12502.8	2421	-56693.3
244	11063.1	2422	-12248.5	2422	10188.2	2422	9264.36	2422	-15787.9	2422	-34276.4
246	5944.14	2423	-16208.9	2423	8539.09	2423	30223.4	2423	-26919.8	2423	-23975.3
248	7402.38	2424	-14443.5	2424	-8977.09	2424	35248.5	2424	-24006.2	2424	-22361.9
250	4394.75	2425	-4198.43	2425	-12532.1	2425	21803.2	2425	-2502.66	2425	-25692.1
252	13591.2	2426	3549.19	2426	-9696.98	2426	12822.6	2426	6204.84	2426	-16460.5
254	16327.9	2427	9199.14	2427	-1396.11	2427	14263.5	2427	5356.12	2427	-18179.2
256	1943.09	2428	-2926.39	2428	-4546.04	2428	19817.2	2428	-1311.42	2428	-8936.86
258	5162.67	2429	793.885	2429	-9581.93	2429	14186.2	2429	4874.91	2429	-4289.11
260	10124.7	2430	-4540.92	2430	-14285.1	2430	12412	2430	-58.456	2430	-8546.3
262	14267.4	2431	-8071.84	2431	-26354.7	2431	-2153.08	2431	-16127.1	2431	-14808.9
264	7807.78	2432	-3389.64	2432	-32441.8	2432	0	2432	2043.81	2432	-12104.3
266	5513.92	2433	-4731.69	2433	-19627.1	2433	-1251.93	2433	6961.72	2433	-8109.52
268	11479.6	2434	-2969.88	2434	-13283.7	2434	7979.37	2434	6628.57	2434	-5011.22
270	16007.6	2435	7151.75	2435	2021.55	2435	5931.56	2435	9868.44	2435	-4278.86
272	15752.4	2436	-2946.33	2436	10495.7	2436	18311.9	2436	-329.768	2436	-8286.42
274	20370.7	2437	-5921.53	2437	13704.2	2437	16895.9	2437	3596.08	2437	-13133.7
276	30591.6	2438	-7776.86	2438	-3514.59	2438	11415	2438	-3731.87	2438	-25668.4
278	26746.2	2439	4869.75	2439	4305.56	2439	10283.7	2439	9384.72	2439	-14418.7
280	24254.3	2440	4799.71	2440	5758.88	2440	9562.91	2440	13327.9	2440	-3274.04
282	4703.09	2441	-3770.88	2441	-1666.04	2441	6923.03	2441	18555.4	2441	3183.98
284	-3026.91	2442	4052.4	2442	-1158.63	2442	-4500.64	2442	18465.4	2442	-1225.79
286	4512.24	2443	13439.6	2443	-1575.33	2443	2981.92	2443	6601.71	2443	6327.77
288	12320.6	2444	12792.8	2444	7454.2	2444	8501.83	2444	3144.34	2444	11841.9
290	9991.83	2445	0	2445	893.219	2445	789.252	2445	-13841.3	2445	12520
292	13244.1	2446	-13355.6	2446	4145.11	2446	15935.2	2446	-21885.5	2446	11733.9
294	16823.9	2447	-17624	2447	-6575.41	2447	27231.5	2447	-13848.8	2447	19463.2
296	22492.5	2448	-615.291	2448	-23881.4	2448	12324.1	2448	1585.32	2448	5420.96
298	17365.2	2449	6141.9	2449	-16719	2449	-534.73	2449	-6548.03	2449	5973.95
300	11835.6	2450	4863.72	2450	-10648.7	2450	-6448.12	2450	-32608.8	2450	0
302	25139.5	2451	2217.65	2451	-7515.96	2451	9913.95	2451	-31824.3	2451	-11956.3
304	28137.1	2452	10223.8	2452	-7912.93	2452	13877.4	2452	-11099.5	2452	-7092.54
306	19794	2453	2931.17	2453	-7111.45	2453	8788.65	2453	-15756.6	2453	-6549.08
308	14203.1	2454	4935.47	2454	645.901	2454	10925.4	2454	-9586.71	2454	5824.71
310	12346.1	2455	3569.76	2455	5769.78	2455	6092.06	2455	0	2455	-1470.81
312	7061.25	2456	-5009.17	2456	-12328.7	2456	10899.6	2456	1090.03	2456	-309.765
314	-258.625	2457	-669.597	2457	-24119.7	2457	4442.33	2457	-7990.41	2457	1207.68
316	-7349.8	2458	-6336.75	2458	-31327.2	2458	9327.83	2458	-9656.43	2458	-3801.16
318	-4516.78	2459	523.136	2459	-32813.9	2459	6325.16	2459	-1154.77	2459	-3025.11
320	1883.83	2460	19604.6	2460	-27143.6	2460	-2732.58	2460	-6797.59	2460	-5462.23
322	8061.35	2461	19587.9	2461	10709.1	2461	-6896.43	2461	-14655.6	2461	3550.92
324	16016.6	2462	5080.41	2462	16189.3	2462	-6116.25	2462	-18014.6	2462	-11321.5
326	7331.04	2463	2810.84	2463	7260.14	2463	-3683.64	2463	-26300.1	2463	-21934.4
328	6019.33	2464	5269.86	2464	0	2464	0	2464	-17441.8	2464	-10142.8
330	2169.56	2465	8846.48	2465	-2103.86	2465	-8733.18	2465	-4358.41	2465	-9425.44
332	626.764	2466	13464.2	2466	2394.87	2466	-22470.3	2466	-3861.76	2466	-31728.1
334	-5114.42	2467	2581.57	2467	62.0822	2467	-36057.9	2467	-9603.36	2467	-25260.7
336	-7383.67	2468	-10368.3	2468	-6804.72	2468	-31222.1	2468	-7932.34	2468	-34672.9
338	6028.06	2469	-12316	2469	-10686.5	2469	-34851.1	2469	2704.71	2469	-41243.6
340	10804.1	2470	7349.44	2470	2003.01	2470	-23072.9	2470	-7989.45	2470	-33557.1
342	18132.4	2471	7223.83	2471	8214.9	2471	-15730.6	2471	-18927.1	2471	-31019.3
344	12564.6	2472	-3839.14	2472	7243.77	2472	-21673	2472	-39060.5	2472	-20954.4
346	15256.8	2473	-4542.39	2473	2990.82	2473	-26994.2	2473	-33453.8	2473	-17087.3
348	8223.23	2474	-586.689	2474	-1756.63	2474	-19180.4	2474	-27707.4	2474	-22685.6
350	1278.8	2475	-179.756	2475	-6076.71	2475	-11435	2475	-19089.1	2475	-17151.8
352	-2225.43	2476	-5959.1	2476	-5485.54	2476	-8895.36	2476	-10379.7	2476	-23092.6
354	686.577	2477	-7828.34	2477	-9365.23	2477	-4505.29	2477	-15763.1	2477	-23649.4
356	4203.33	2478	-8323.57	2478	-2152.16	2478	-3458.22	2478	-19556.1	2478	-11530.5
358	-6209.01	2479	-4558.16	2479	980.593	2479	6694.03	2479	-15306.6	2479	-18564.1
360	-10902.5	2480	1102.31	2480	3259.81	2480	7331.67	2480	-13715.5	2480	-31171.9
362	-8432.94	2481	12477.5	2481	-417.374	2481	6985.17	2481	-15433.6	2481	-18703.3
364	-10432.7	2482	5222.38	2482	10411	2482	6219.55	2482	-4946.21	2482	-14123.9
366	708.433	2483	8124.35	2483	7646.34	2483	-6124.77	2483	10918.4	2483	-6241.85
368	-3291.78	2484	10576.4	2484	9453.45	2484	-8096.67	2484	715.947	2484	9825.36
370	-7883.2	2485	4648.34	2485	12729.8	2485	-17163.3	2485	10169.7	2485	2000.35
372	-12300.9	2486	-8159.81	2486	1930.16	2486	-9189.12	2486	9667.97	2486	-9214.19
374	-16224.2	2487	5455.62	2487	-3371.87	2487	-3395.65	2487	16428.1	2487	-11449.5
376	-1241.72	2488	11031.2	2488	4887.23	2488	-3468.24	2488	19680.2	2488	-7753.45
378	16101.6	2489	6589.47	2489	2766.01	2489	-12009.7	2489	18069.3	2489	0
380	23065.7	2490	9960	2490	1285.2	2490	-1544.9	2490	10155.7	2490	-8215.42
382	19541.6	2491	25971.1	2491	-165.755	2491	5290.37	2491	14758.2	2491	-12127.8
384	5431.2	2492	18471.3	2492	4349.61	2492	2865.43	2492	16069	2492	-10064.7
386	5379.85	2493	0	2493	6292.74	2493	5827.33	2493	18193.7	2493	-4171.79
388	14736.3	2494	-13896.9	2494	4928.53	2494	280.141	2494	16383	2494	-9291.22
390	6626.23	2495	-7602.6	2495	2864.17	2495	-2129.03	2495	13329.7	2495	-4831.83
392	0	2496	-9170.87	2496	1752.99	2496	3123.66	2496	25909.2	2496	-8973.92
394	-2401.68	2497	-20542	2497	-378.425	2497	5516.19	2497	9655.47	2497	-15356.7
396	5282.37	2498	-20090.4	2498	11639.5	2498	1114.6	2498	-9628.46	2498	-6255.58
398	-1690.71	2499	-10830.8	2499	5581.24	2499	-77.2016	2499	-3649.09	2499	-5279.26
400	-5711.92	2500	16903.2	2500	-2933.92	2500	0	2500	1494.22	2500	5855.55
402	-5672.81	2501	13904.2	2501	-5061.35	2501	1015.32	2501	11924	2501	10563.4
404	5775.89	2502	-1875.96	2502	-3420.59	2502	-4265.01	2502	8886.98	2502	14182.7
406	2879.99	2503	-10793.4	2503	-16409.6	2503	1324.32	2503	8543.01	2503	16862.5
408	1815.97	2504	-1321.44	2504	-12143.5	2504	-8002.46	2504	9914.91	2504	16698.8
410	-3439.37	2505	3920.09	2505	-12824.5	2505	-14365.7	2505	6202.59	2505	21898.5
412	-1294.96	2506	464.165	2506	-14786.9	2506	-7768.55	2506	7904.21	2506	30943.6
414	11407.7	2507	-5647.64	2507	-10847.8	2507	4088.84	2507	11129.4	2507	31316.3
416	17314.5	2508	3065.29	2508	-4709.56	2508	14288	2508	2348.85	2508	33767.6
418	22025.2	2509	-8660.6	2509	-4373.36	2509	13206.7	2509	118.486	2509	37452.5
420	19489.1	2510	-18624.1	2510	-10706	2510	7475.56	2510	3065.16	2510	31167
422	12034.4	2511	-10143	2511	-12942.7	2511	16167.8	2511	0	2511	29893.6
424	11289.3	2512	1558.87	2512	-9468.76	2512	21694.5	2512	-6015.74	2512	29577.2
426	13076.3	2513	-3166.59	2513	17834.4	2513	8163.98	2513	-7055.81	2513	28684
428	29529.6	2514	-6265.98	2514	16479.5	2514	8331.25	2514	-1837.49	2514	21463.2
430	28188.9	2515	1788.78	2515	3353.68	2515	19422.5	2515	-1561.72	2515	13490.2
432	17554.6	2516	-3134.77	2516	1413.21	2516	17510.4	2516	-4448.16	2516	10179.8
434	14856.3	2517	5249.92	2517	12090.9	2517	23405.3	2517	1672.51	2517	12934.3
436	-110.722	2518	5192.48	2518	9933.1	2518	32345.9	2518	9145.18	2518	12379.8
438	-1689.87	2519	-2053.52	2519	0	2519	23937.8	2519	-7985.92	2519	21338.3
440	-10955.9	2520	2711.29	2520	3142.67	2520	12083.1	2520	-13511.1	2520	22172.4
442	-19153.5	2521	10271	2521	-5934.64	2521	5907.03	2521	-11635	2521	16581.8
444	-18175.9	2522	23064.3	2522	-13149.7	2522	-6932.8	2522	1731.92	2522	9565.59
446	-10973.8	2523	18248.4	2523	-6639.04	2523	-2802.24	2523	4757.38	2523	2493.23
448	-1879.44	2524	4057.23	2524	3053.6	2524	11700.8	2524	6164.36	2524	12604.6
450	-6195.39	2525	-4819.71	2525	19212.8	2525	15624.8	2525	5024.83	2525	14063.4
452	-5942.04	2526	12416.4	2526	15880.7	2526	16167.6	2526	-1429.67	2526	0
454	-1990.77	2527	22309.2	2527	14155.2	2527	5768.26	2527	-13102.1	2527	-9697.36
456	-6100.68	2528	19789.7	2528	13272.1	2528	-6305.91	2528	-31626.3	2528	-17434.6
458	-10879.4	2529	11271	2529	-3235.32	2529	-13534.9	2529	-23618.6	2529	-16784
460	-8582.18	2530	5802.47	2530	-3005.95	2530	-5381.75	2530	-15155.7	2530	-20381.1
462	-2008.9	2531	5047.54	2531	-9764.69	2531	10242.9	2531	-11092.9	2531	-14070.2
464	-6082.34	2532	8242.34	2532	-2892.7	2532	14304.4	2532	-17207.5	2532	-13489.1
466	7428.78	2533	0	2533	8403.66	2533	0	2533	-6529.22	2533	-11203.1
468	5078.49	2534	-10912.4	2534	6361.05	2534	-13984.4	2534	-3006.06	2534	-11897.1
470	-5595.53	2535	-12248.4	2535	-2357.41	2535	-18012.7	2535	4285.95	2535	-4611.22
472	-5289.62	2536	-13613.2	2536	15542.1	2536	-11179.6	2536	6464.76	2536	-117.27
474	-4435.01	2537	-17075.9	2537	19985	2537	-7447.39	2537	-1808.63	2537	-3101.98
476	-4521.95	2538	-13942.1	2538	19024.3	2538	-15990.7	2538	346.553	2538	-6725.01
478	820.343	2539	-8089.14	2539	14783.8	2539	-27238.1	2539	-1250.26	2539	92.185
480	3453.75	2540	7324.98	2540	30034.1	2540	-36685	2540	-18971.1	2540	11465.9
482	7877.27	2541	10202.8	2541	31257.2	2541	-28304.4	2541	-4130.04	2541	18262.8
484	10283.8	2542	18897	2542	20894.6	2542	-3371.25	2542	16665.4	2542	19540.4
486	4679.66	2543	13174.7	2543	20990.7	2543	4791.11	2543	5190.41	2543	-823.917
488	-4846.4	2544	5424.2	2544	27574.9	2544	-3284.14	2544	-18291.2	2544	-6600.44
490	-16914.4	2545	5098.4	2545	26425.2	2545	2167.59	2545	-8819.22	2545	3193.09
492	-9127.1	2546	3098.19	2546	15764.4	2546	3763.11	2546	12399.7	2546	3159.24
494	1037.51	2547	11751.6	2547	12946.3	2547	4120.39	2547	-3196.69	2547	-8217.9
496	2009.29	2548	14600.2	2548	7858.69	2548	10318.2	2548	-10098.6	2548	-18518.2
498	3955.6	2549	6977.2	2549	7056.32	2549	14933.6	2549	6138.37	2549	-20285.9
500	10870	2550	6317.21	2550	-6601.27	2550	21609.4	2550	14782.4	2550	4986.58
502	19642.6	2551	-5975.41	2551	-9084.41	2551	21302.8	2551	19390.1	2551	5761.32
504	13844.2	2552	-15693.1	2552	-18328.9	2552	24335.1	2552	11919.3	2552	-10118.2
506	8099.29	2553	-20137	2553	-13258.6	2553	33830.1	2553	11290.7	2553	-10252.6
508	11996.8	2554	-18462.1	2554	-5392.12	2554	35909.8	2554	15258.2	2554	-6889.96
510	13952.2	2555	-19605.2	2555	-3073.37	2555	37183.1	2555	3093.33	2555	-15647.8
512	13063.1	2556	-14370.4	2556	-1526.28	2556	26949.8	2556	-6513.07	2556	-10413.3
514	12392.6	2557	-7755.15	2557	3355.54	2557	20490.6	2557	-2279	2557	-9423.65
516	10778.6	2558	-801.737	2558	-3981.44	2558	16734.4	2558	-1785.38	2558	-5422.65
518	3014.79	2559	-5448.16	2559	-15933.2	2559	15584.3	2559	4872.88	2559	-7227.9
520	-5833.44	2560	-3820.47	2560	-15175.5	2560	15780.3	2560	3572.55	2560	-19860.9
522	-10078.3	2561	-6311.27	2561	-8035.82	2561	10484.1	2561	4852.05	2561	-21013.2
524	-14961	2562	-6036.1	2562	-4171.26	2562	10498.7	2562	11111.5	2562	-28051.2
526	-17065.5	2563	-973.381	2563	-12009.2	2563	0	2563	602.166	2563	-21997.9
528	-18458.3	2564	-1186.93	2564	-8287.68	2564	-767.074	2564	-7928.97	2564	-14714.7
530	-16362.5	2565	2125.75	2565	-16849	2565	14350	2565	-13765.7	2565	-4408.66
532	-1338.7	2566	4136.22	2566	-27393.9	2566	9979.52	2566	-1274.17	2566	-6110.99
534	144.438	2567	5287.96	2567	-22192.8	2567	5498.77	2567	0	2567	-7213.52
536	-16417.6	2568	-13932.3	2568	-18138.7	2568	9345.06	2568	-14704.1	2568	-6398.55
538	-18833.4	2569	-11623.9	2569	-20871	2569	10702.6	2569	-15690.8	2569	-13079.4
540	-15946.5	2570	-15031.4	2570	-16161.8	2570	21583.6	2570	-22382.5	2570	-18347.9
542	-11220.6	2571	-9141.39	2571	-29915.5	2571	20460.6	2571	-24787.7	2571	-8387.96
544	-9952.65	2572	1780.88	2572	-22721.6	2572	25505.4	2572	-22777.6	2572	-13856
546	-6070.14	2573	-2496	2573	-21285.2	2573	34866.9	2573	-25475.6	2573	-23025.9
548	2254.5	2574	12895	2574	-33548.3	2574	31079.9	2574	-29749.2	2574	-23510.7
550	4502.95	2575	12253.6	2575	-28194.9	2575	21257.5	2575	-28125.9	2575	-16554.2
552	2199.48	2576	7018.88	2576	-25760.7	2576	18249.1	2576	-8513.7	2576	-16072.9
554	12152.4	2577	9438.99	2577	-24978	2577	12590.9	2577	2800.49	2577	-8345.31
556	8498.6	2578	8258.99	2578	-18751.5	2578	8060.87	2578	1160.47	2578	-8811.13
558	7620.4	2579	-1470.8	2579	-13119.7	2579	15155.4	2579	9683.22	2579	-23237.1
560	0	2580	-1896.56	2580	-1386.11	2580	25010.5	2580	8098.67	2580	-20043
562	-1411.98	2581	4993.08	2581	2178.77	2581	21038.5	2581	-6398.23	2581	-15246.8
564	3289.56	2582	-682.453	2582	-4561.96	2582	3930.45	2582	-14163.1	2582	-9895.16
566	16721.6	2583	-4586.47	2583	-8742.06	2583	-7911.55	2583	-14186.6	2583	0
568	7370.71	2584	-3029.81	2584	3325.05	2584	-5199.86	2584	-3045.93	2584	10859.1
570	1189.79	2585	-12773.8	2585	0	2585	-6586.59	2585	-6908.91	2585	16217.7
572	-3530.01	2586	-10481.5	2586	-5531.88	2586	8084.02	2586	-3491.97	2586	4735.03
574	9928.12	2587	-14206.6	2587	-12784.6	2587	13471.8	2587	-6518.57	2587	17679.8
576	1169.03	2588	-18884.6	2588	-20754.7	2588	16184	2588	-12884.5	2588	23435.7
578	-8046.79	2589	3083.48	2589	-23027.7	2589	16050.3	2589	4033.2	2589	27732.1
580	-6804.41	2590	14351	2590	-11726.5	2590	22182.8	2590	10100.1	2590	33505.5
582	-2527.12	2591	15885.8	2591	-11869.1	2591	11642.1	2591	9638.55	2591	20862.6
584	-2879.22	2592	9420.22	2592	-12141.7	2592	3087.7	2592	29276.2	2592	18744.7
586	-10036.7	2593	8136.27	2593	-12540.1	2593	1844.42	2593	35441.5	2593	28243.4
588	-30484.7	2594	3080.34	2594	-14730	2594	12284.2	2594	20004.7	2594	36927.8
590	-24457.1	2595	0	2595	-25266.5	2595	8286.72	2595	26089.9	2595	17247.5
592	-10203.1	2596	12944.2	2596	-32542.8	2596	8413.49	2596	29762.9	2596	31962.4
594	-15177.4	2597	10765.9	2597	-24517.6	2597	9554.1	2597	31825.8	2597	43781.9
596	-11335.5	2598	13928.5	2598	-8375.25	2598	10102.5	2598	18582.4	2598	41862.8
598	6971.93	2599	24117.2	2599	-14199.1	2599	2286.14	2599	23145.3	2599	35974.5
600	9790.95	2600	18044.3	2600	-19028.8	2600	1478.92	2600	26165.4	2600	21418.5
602	15554.6	2601	10675.3	2601	-7928.32	2601	5330.56	2601	8900.59	2601	27210.7
604	13275.2	2602	1912.34	2602	-5015.75	2602	5486.74	2602	11471.3	2602	28539.1
606	4682.94	2603	-3850.89	2603	5578.67	2603	2881.56	2603	4125.19	2603	18272.4
608	5561.47	2604	-5164.35	2604	-7997.12	2604	-386.883	2604	14137	2604	13799.8
610	14459.4	2605	2954.75	2605	-16335.2	2605	-5376.42	2605	34276.2	2605	13909
612	22486.6	2606	1391.49	2606	-18893.9	2606	-5867.04	2606	15392.4	2606	19726.6
614	23562	2607	3760.24	2607	-11643.5	2607	-4993.61	2607	6433.44	2607	20636.3
616	15360.8	2608	-10381.7	2608	-12835.2	2608	-11107.1	2608	-4304.77	2608	14850.8
618	15948.9	2609	-9276.08	2609	-2499.52	2609	-20.3079	2609	2571.16	2609	10235.3
620	22036.2	2610	-9848.92	2610	-6412.12	2610	-8191.35	2610	-5345.6	2610	2495.75
622	15338.1	2611	-13859.1	2611	-25899.3	2611	-2649.86	2611	-255.885	2611	-8262.96
624	14042.4	2612	-12971.2	2612	-17417	2612	-469.329	2612	-1209.64	2612	-17922.5
626	9124.08	2613	-29278.3	2613	-12640.3	2613	-15540.6	2613	13997.1	2613	-7389.56
628	-2595.18	2614	-36428.5	2614	-18653.3	2614	-13055.5	2614	18650.5	2614	5802.38
630	6577.3	2615	-27853.7	2615	-22651	2615	4775.23	2615	7608.71	2615	33305.8
632	16469.2	2616	-21360.1	2616	-27297.8	2616	-1049.89	2616	-9608.12	2616	37926
634	6702.67	2617	-14163.5	2617	-25810.6	2617	0	2617	0	2617	16078.3
636	6361.1	2618	-5751.56	2618	-17649.5	2618	-2999.17	2618	5848.93	2618	4470.79
638	18741.2	2619	-1936.06	2619	-19139.2	2619	-6570.64	2619	-1765.55	2619	-5794.5
640	42571	2620	-20913.3	2620	-13502.2	2620	10978.7	2620	-2747.88	2620	-13931.3
642	20778.8	2621	-26816.9	2621	-18241.1	2621	10742.4	2621	-11546.1	2621	-5521.38
644	19554.9	2622	-25046	2622	-17136	2622	-3923.84	2622	-8637.16	2622	-3205.25
646	18507.1	2623	-38294.9	2623	-9851.86	2623	-15010.7	2623	15143.7	2623	0
648	20153.4	2624	-26218.9	2624	-14285.5	2624	-16350.6	2624	19258.6	2624	-322.606
650	15171.8	2625	-27544.1	2625	-5956.8	2625	-29313.6	2625	517.167	2625	-2687.91
652	8167.54	2626	-40960.1	2626	-3631.98	2626	-36429.4	2626	9838.15	2626	-5490.22
654	2248.84	2627	-33328.7	2627	-6911.41	2627	-29406.7	2627	15760.4	2627	-4322.66
656	-3920.48	2628	-8908.22	2628	-18764.7	2628	-8681.87	2628	-4411.57	2628	-8091.03
658	-7905.26	2629	7991.94	2629	-18607.2	2629	-16964.8	2629	1047.41	2629	-13151.2
660	-2033.16	2630	4676.81	2630	-19357	2630	-14714.4	2630	9344.35	2630	-11502.8
662	15444.6	2631	-7498.07	2631	-23352.1	2631	-25596.1	2631	5398.93	2631	-18028.6
664	11418.6	2632	2442.36	2632	-23761.6	2632	-23801.5	2632	-3169.26	2632	-17693.7
666	6970.96	2633	1800.08	2633	-13895.9	2633	-15879.5	2633	-18271.8	2633	-26719.8
668	10398.7	2634	-2233.31	2634	-5440.05	2634	-15157	2634	-36418.6	2634	-14803.7
670	20357.2	2635	9627.33	2635	2160.57	2635	-17295.3	2635	-22816.5	2635	-13376.7
672	15872	2636	6283.89	2636	647.42	2636	-23690	2636	-7910.52	2636	-8671.04
674	-4067.68	2637	1451.5	2637	-1133.05	2637	-26886.8	2637	2967.78	2637	-21621
676	17931.6	2638	-9419.94	2638	-12479	2638	-20169.3	2638	5954.79	2638	-16243.7
678	18935.4	2639	-13581.6	2639	-9595.18	2639	-30527.4	2639	12886.8	2639	-14681.3
680	7991.46	2640	-10173.4	2640	-9031.07	2640	-30815.1	2640	12337	2640	-19349.8
682	-3648.9	2641	-14237	2641	-9290.31	2641	-25332.9	2641	19044.5	2641	-20148.9
684	-6181.08	2642	-8479.16	2642	-12680.4	2642	-17515.6	2642	5588.42	2642	-19126.4
686	-645.05	2643	87.3718	2643	-3395.99	2643	-17621	2643	3918.75	2643	-21115.1
688	-6400.62	2644	-1054.05	2644	-8999.34	2644	-22053.4	2644	10111.1	2644	-33122.6
690	-11241.9	2645	7262.95	2645	-7824.13	2645	-14665.1	2645	4195.7	2645	-39233.1
692	-18879	2646	5132.98	2646	-6551.52	2646	-11658.1	2646	3283.29	2646	-29565.4
694	-9669.95	2647	-6206.37	2647	-593.194	2647	-2665.5	2647	3643.1	2647	-17623
696	-2862.09	2648	-3979.97	2648	344.492	2648	-6800.95	2648	5670.42	2648	-13860.8
698	1454.51	2649	3883.28	2649	-11487	2649	-14222.3	2649	13214.6	2649	-17993.6
700	-4279.73	2650	5003.46	2650	-3742.72	2650	-10038.1	2650	12909	2650	-20874.1
702	-3794.57	2651	7638.66	2651	-191.947	2651	-416.574	2651	25549.5	2651	-18834.3
704	3047.83	2652	0	2652	2605.35	2652	-10528.9	2652	21222.5	2652	-8479.91
706	6039.63	2653	5646.81	2653	936.31	2653	-12998.1	2653	12378.6	2653	-3125.57
708	-3194	2654	10702.4	2654	6080.2	2654	-24415.6	2654	13378.4	2654	5054.56
710	-5005.66	2655	15926	2655	1753.91	2655	-12132.9	2655	30802.8	2655	-7876.47
712	18031.1	2656	25631.4	2656	-18812.6	2656	0	2656	28418.6	2656	-1205.98
714	22402.6	2657	19964.8	2657	-17860.4	2657	-15771.6	2657	26766.4	2657	4049.25
716	21729.4	2658	18732.3	2658	-16587.5	2658	-12517.5	2658	16709.5	2658	2607.55
718	25973.1	2659	14999	2659	-9469.1	2659	4020.57	2659	18828.5	2659	11893.5
720	26554.1	2660	16524.5	2660	6469.86	2660	12229	2660	21853.4	2660	18864.1
722	24528.1	2661	11527.3	2661	7246.96	2661	596.862	2661	15275.6	2661	11795.8
724	13500.2	2662	8345.54	2662	0	2662	-3447.43	2662	14510.2	2662	6295.44
726	24391.8	2663	16651.2	2663	-4390.13	2663	8775.98	2663	10942.2	2663	0
728	30514.6	2664	21867.2	2664	-3611.65	2664	16673.1	2664	4103.59	2664	-10883.9
730	16782.9	2665	23972.3	2665	-575.898	2665	10914.1	2665	-10796.1	2665	-11279.3
732	5983.71	2666	4532.76	2666	5992.07	2666	15863.2	2666	-11128.6	2666	-18178
734	0	2667	-5899.34	2667	6093.32	2667	22951.4	2667	3721.75	2667	-14236
736	4380.08	2668	73.9885	2668	4800.5	2668	28648.5	2668	5012.66	2668	-18981.2
738	4122.22	2669	6384.78	2669	-5037.96	2669	19353.4	2669	0	2669	-31351.1
740	8104.45	2670	12710.9	2670	6309.69	2670	25722.4	2670	-9632.24	2670	-27951.2
742	10584.5	2671	12563.2	2671	18698.8	2671	25627.9	2671	-5356.66	2671	-30236.2
744	13694.3	2672	9692.05	2672	9173.31	2672	13047.4	2672	15422	2672	-32603.1
746	8711.09	2673	-7340.16	2673	-9126.1	2673	6869.05	2673	22693	2673	-18630.7
748	16231.4	2674	-11804.6	2674	-23661.7	2674	9189.38	2674	25133.8	2674	-16084.6
750	12100.2	2675	-5443.68	2675	-15831.7	2675	18662.9	2675	51080.8	2675	-14526.2
752	2717.42	2676	1869.95	2676	-2996.69	2676	14721.1	2676	44685.4	2676	-11920.8
754	5415.61	2677	8778.61	2677	246.902	2677	15427.5	2677	28703.5	2677	-9711.35
756	18735	2678	10168.7	2678	-13125.2	2678	6738.09	2678	15042.5	2678	-11497.6
758	19578.7	2679	5032.86	2679	-15907.8	2679	-11162.7	2679	24417.7	2679	-4504.58
760	12824.8	2680	27241.2	2680	-16711.1	2680	6087.51	2680	16505.7	2680	-7296.84
762	3623.76	2681	25993.4	2681	-2880.96	2681	11211.4	2681	8765.43	2681	-8211.85
764	-3960.53	2682	9763.62	2682	-5164.77	2682	6601.31	2682	9154.91	2682	-18305.2
766	2956.19	2683	6409.76	2683	4234.94	2683	10302.4	2683	-4702.07	2683	-1838.13
768	3695.28	2684	-10077.4	2684	33130.1	2684	18369.1	2684	-9614.66	2684	22119.6
770	7261.88	2685	-6098.14	2685	31422.8	2685	24776.4	2685	-174.274	2685	20613.2
772	17067.8	2686	4783.97	2686	28325.6	2686	21185.5	2686	8140.04	2686	16384.2
774	24859.3	2687	18123.7	2687	23255.8	2687	14672.6	2687	9348.68	2687	24557.4
776	18160.9	2688	18533.9	2688	24232.4	2688	15088.9	2688	7667.9	2688	31276.8
778	5312.09	2689	8443.59	2689	27383.2	2689	18031.6	2689	6705.5	2689	37458.6
780	4097.17	2690	6767.68	2690	19228.9	2690	25431.5	2690	13509	2690	27816.7
782	10248	2691	4763.33	2691	13077.1	2691	27644.7	2691	7691.25	2691	17025.1
784	22604.7	2692	7970.18	2692	11210.2	2692	21241.5	2692	15111.7	2692	6412.05
786	10167	2693	6962.77	2693	15338.8	2693	13288.6	2693	11247.4	2693	-11794.1
788	4428.76	2694	8696.23	2694	19324.4	2694	19643.3	2694	17233.3	2694	-6694.03
790	-9026.38	2695	13801.9	2695	16940.7	2695	19338.3	2695	25255.8	2695	27198.7
792	-10992.2	2696	20562.1	2696	4229.83	2696	23911.1	2696	26850.3	2696	13776.6
794	226.515	2697	30035.9	2697	12187.1	2697	20982.9	2697	21726.9	2697	7493.28
796	13563.4	2698	20426.6	2698	23597	2698	15141.7	2698	15865.6	2698	9844.71
798	18314.7	2699	20286.8	2699	31150.1	2699	-288.675	2699	25502.9	2699	9846.96
800	12276.8	2700	4346.95	2700	33129.2	2700	14790.6	2700	13503	2700	12627.3
802	16347	2701	-7804.76	2701	34583.5	2701	30209.3	2701	18794.4	2701	0
804	4532.15	2702	-9020.44	2702	37183.5	2702	31598.5	2702	28622.7	2702	-1120.76
806	1857.98	2703	3843.31	2703	39818.8	2703	35619.2	2703	31385.7	2703	542.035
808	-2068.7	2704	13654.1	2704	12591.8	2704	19895.2	2704	10566.5	2704	-5623.75
810	118.018	2705	17493.3	2705	-1322.86	2705	17614.1	2705	-4303.98	2705	-11318.7
812	3772.31	2706	16960.4	2706	-15270.3	2706	-2458.36	2706	-3445.72	2706	-22300.9
814	-3869.86	2707	2897.65	2707	-16072.5	2707	1525.86	2707	-11267.4	2707	-16332.6
816	-8531.36	2708	0	2708	-43.4359	2708	938.867	2708	-6899.55	2708	-25313.5
818	-6977.68	2709	11740.6	2709	13665.8	2709	297.738	2709	-673.376	2709	-31217.1
820	-8675.66	2710	10818.1	2710	10345.6	2710	-9909.71	2710	-2667.3	2710	-33572.3
822	3253.36	2711	12108.9	2711	11124.9	2711	-3235.49	2711	-218.847	2711	-34155.6
824	10434.8	2712	15226	2712	6295.68	2712	0	2712	6438.57	2712	-34322.1
826	3699.67	2713	19780.1	2713	18954.5	2713	-14726.8	2713	6747.6	2713	-12977.9
828	7755.66	2714	29417.5	2714	7972.11	2714	-14046.2	2714	14516.1	2714	6378.49
830	6029.69	2715	29225.8	2715	-3667.46	2715	-9210.86	2715	15369.2	2715	11605.2
832	19575.9	2716	20489.2	2716	-2717.85	2716	-24094.5	2716	10339.7	2716	11262.8
834	16665.7	2717	9438.6	2717	3279.26	2717	-24647.4	2717	18858.9	2717	20915.4
836	6203.45	2718	13033.1	2718	3098.5	2718	-4132.31	2718	8368.75	2718	12007.8
838	444.101	2719	25987.1	2719	2525.14	2719	3823.1	2719	2741.88	2719	11338.7
840	9423.85	2720	38002	2720	3979.17	2720	5500	2720	15359.2	2720	4526.61
842	21404.6	2721	28129.6	2721	15424	2721	-5938.15	2721	21556.4	2721	12262
844	26236	2722	28414.2	2722	14310.8	2722	-10116.2	2722	21380.1	2722	14522.4
846	19197.1	2723	25604.1	2723	-119.295	2723	-13549.2	2723	16298.9	2723	14198.6
848	18820.6	2724	18324.1	2724	-3473.47	2724	-13052	2724	1580.89	2724	14075.9
850	24057.2	2725	15159.5	2725	1088.03	2725	-15442.8	2725	-5430.38	2725	8730.23
852	16318.7	2726	17026.7	2726	1037.4	2726	-18719.5	2726	-7216.04	2726	22582.3
854	3281.78	2727	26076.9	2727	-2175.83	2727	-15518.8	2727	-103.393	2727	41803.8
856	-4012.52	2728	16805.3	2728	12799.5	2728	-15395.7	2728	0	2728	31823.1
858	-5842.41	2729	30462.8	2729	8151.97	2729	-11503.7	2729	-3642.83	2729	34494.3
860	-3447.68	2730	24608	2730	7209.79	2730	-8728.02	2730	-15129.2	2730	42461.8
862	-783.239	2731	23736.5	2731	0	2731	-8403.06	2731	-10763.7	2731	27330.3
864	8484.84	2732	23227.2	2732	6169.07	2732	-8836.1	2732	-13704.8	2732	13847.7
866	8146.34	2733	27004	2733	16253.5	2733	-10342	2733	-7750.41	2733	19065
868	8159.7	2734	34844.4	2734	20352.7	2734	-9434.74	2734	-2531.32	2734	23162.2
870	17530	2735	31740.7	2735	10160.3	2735	-10090.7	2735	-15045	2735	1733.39
872	19361.1	2736	21644.9	2736	10310.4	2736	-15257.1	2736	-14517.3	2736	-1574.74
874	18611.4	2737	20862.7	2737	3432.84	2737	-21116.4	2737	-6944.88	2737	-3967.88
876	19815.7	2738	21802.8	2738	-8035.5	2738	-25187.1	2738	-19939	2738	-5455.17
878	11872.8	2739	18463.8	2739	1674.95	2739	-18904.5	2739	-18531.7	2739	0
880	22058.9	2740	26262.2	2740	10362.2	2740	-1443.09	2740	-21717.7	2740	-9480.46
882	9400.75	2741	14031.6	2741	5855.91	2741	0	2741	-20987.6	2741	-28621.7
884	-11352	2742	9790.55	2742	6005.73	2742	7154.24	2742	-32667.9	2742	-34984
886	0	2743	7953.83	2743	16034.9	2743	11339.5	2743	-29425.3	2743	-25231
888	-1600.45	2744	-5620.39	2744	12444.2	2744	5754.12	2744	-25470.8	2744	-20539.5
890	-5509.4	2745	6290.3	2745	14757.3	2745	-9067.64	2745	-21137.7	2745	-21788.1
892	-11165.4	2746	18834.9	2746	12249.6	2746	-17921.4	2746	-17286.1	2746	-37728.7
894	-12898.9	2747	11169.7	2747	14291.9	2747	-17279.7	2747	-12325.3	2747	-50458.9
896	-9244.18	2748	9767.48	2748	7755.02	2748	-3634.87	2748	6684.74	2748	-37509.3
898	-8570.92	2749	29095.3	2749	8300.11	2749	-6534	2749	2972.74	2749	-25718.8
900	-7592.86	2750	21448.7	2750	20351.1	2750	-12887.8	2750	-1038.28	2750	-28183
902	-10009.6	2751	9691.62	2751	27112	2751	2874.42	2751	3223.46	2751	-29844.5
904	1878.12	2752	16149	2752	28965	2752	3447.62	2752	9696.63	2752	-30004.7
906	1966.12	2753	18103	2753	27270.2	2753	-6081.47	2753	2748.69	2753	-37185
908	14397.1	2754	5946.39	2754	32526.3	2754	-7454.44	2754	-6033.62	2754	-32848.7
910	29878.7	2755	7296.12	2755	18274.5	2755	-3252.86	2755	542.248	2755	-35153.8
912	32378.6	2756	10762.7	2756	7730.26	2756	-5105.32	2756	88.7345	2756	-48754.2
914	27140.2	2757	-2130.11	2757	11255.3	2757	-3374.19	2757	22352.7	2757	-47827.7
916	24374.6	2758	-2455.57	2758	7333.09	2758	-5855.87	2758	17687.8	2758	-44716.4
918	25495.5	2759	7544.71	2759	12196.8	2759	-2052.8	2759	3072.67	2759	-39613.7
920	19287.5	2760	21002	2760	20345.6	2760	-7146.33	2760	3257.11	2760	-49227.7
922	8415.2	2761	23097.5	2761	2870.01	2761	-4515.13	2761	12866.3	2761	-33854
924	9613.52	2762	5405.13	2762	-1985.85	2762	5586.23	2762	15856.3	2762	-12859.7
926	1677.98	2763	-6281.14	2763	7686.78	2763	9740.05	2763	14504.3	2763	-6155.24
928	1957.52	2764	-491.163	2764	3126.99	2764	-769.759	2764	16202.4	2764	-3003.32
930	8733.88	2765	1324.71	2765	554.483	2765	-17052.7	2765	14704.4	2765	5777.52
932	5764.24	2766	354.071	2766	33.7662	2766	-18137.9	2766	2176.09	2766	-768.627
934	-2804.31	2767	-3303.3	2767	-5458.15	2767	-7099.51	2767	917.575	2767	-24917.3
936	-13340.2	2768	-6979.27	2768	2571.99	2768	-5607.27	2768	5178.76	2768	-27617.6
938	-2457.01	2769	0	2769	-4066.43	2769	-13815	2769	655.765	2769	-38081
940	99.0643	2770	17926.5	2770	-9209.71	2770	0	2770	-1772.47	2770	-39269.9
942	-5195.55	2771	17451.2	2771	-17929.4	2771	-6635.31	2771	-11070.5	2771	-34169.5
944	-6461.53	2772	8550.8	2772	-10861.9	2772	-4121.95	2772	-4435.47	2772	-43474.9
946	-7099.06	2773	4779.6	2773	10305.6	2773	-8399.8	2773	-5327.65	2773	-46086.1
948	-9308.02	2774	17613.6	2774	10967.3	2774	-2231.67	2774	8677.36	2774	-37287.6
950	-10923.4	2775	24540.4	2775	-2224.99	2775	-7708.2	2775	6118.8	2775	-23870.6
952	-19852.7	2776	23112.9	2776	-5863.07	2776	-487.524	2776	3429.7	2776	-26673.7
954	-14291	2777	23163.2	2777	4034.23	2777	-4584.88	2777	10109.2	2777	-26410.6
956	-10955.2	2778	7120.39	2778	9706.8	2778	-6041.52	2778	-3370.67	2778	-25141.9
958	-1488.71	2779	3865.52	2779	21305.1	2779	3928.24	2779	-5753.13	2779	-25286.7
960	1642.4	2780	6813.84	2780	25513.3	2780	10876.1	2780	2097.33	2780	-36237.8
962	-9581.94	2781	6509.37	2781	24406.9	2781	14189.8	2781	4343.25	2781	-23105.4
964	-12362.2	2782	6516.48	2782	19135	2782	21731	2782	-796.731	2782	-20969.1
966	-142.374	2783	-915.824	2783	1131.58	2783	4112.31	2783	3749.07	2783	-7609.3
968	10733.9	2784	6434.46	2784	-2484.71	2784	-1535.35	2784	0	2784	29.6425
970	12512.6	2785	16443.4	2785	-2472.55	2785	5069.39	2785	4803	2785	4537.45
972	-487.749	2786	11624.9	2786	-2004.27	2786	6093.81	2786	-273.619	2786	-7700.43
974	16135.7	2787	13407.5	2787	7960.48	2787	4710.2	2787	-9539.03	2787	-4595.77
976	19224.9	2788	-5583.12	2788	10413.2	2788	7417.96	2788	-9252.73	2788	0
978	23564.9	2789	-19445.7	2789	1561.09	2789	5228.26	2789	-8168.97	2789	-10494.2
980	16897.7	2790	-7798.17	2790	650.634	2790	2659.15	2790	7140.91	2790	-4804.81
982	10373.2	2791	2630.49	2791	-4625.78	2791	-6115.25	2791	-2300.68	2791	-9580.75
984	4109.22	2792	-315.247	2792	-6100.47	2792	-9935.02	2792	-5691.3	2792	-6547.72
986	12832	2793	-16821.3	2793	2422.59	2793	-11203.7	2793	-4256.31	2793	505.083
988	22838	2794	-28765.4	2794	8200.19	2794	-5835.74	2794	-15281.1	2794	4486.16
990	20247.7	2795	-31846.2	2795	9407.47	2795	-8275.71	2795	-6811.88	2795	-1358.38
992	7705.26	2796	-33213.2	2796	22106.6	2796	-11614.5	2796	-8981.65	2796	293.84
994	2782.36	2797	-43907.9	2797	17787.4	2797	0	2797	-17813.1	2797	8492.05
996	18609.6	2798	-41942.8	2798	12256	2798	-15039.1	2798	-9503.11	2798	2057.02
998	19929.8	2799	-37214.5	2799	5760.88	2799	-30796.8	2799	-14005.6	2799	-10816.2
1000	9793.59	2800	-46851	2800	-220.785	2800	-27622.3	2800	-10910	2800	-26662.2
1002	10449.4	2801	-37130.6	2801	2472.13	2801	-18083.1	2801	-21165.3	2801	-16415
1004	12322.4	2802	-29141.4	2802	0	2802	-6793.61	2802	-20108.2	2802	-4348.62
1006	19680.1	2803	-23895.1	2803	-4077.13	2803	-5913.31	2803	-15714	2803	10736.5
1008	22249.4	2804	-11030.8	2804	-6890.74	2804	-2901.99	2804	-4326.27	2804	-1356.09
1010	25814.4	2805	-23303.1	2805	-13487.1	2805	1292.67	2805	-10525.3	2805	-15072.4
1012	18570.4	2806	-30479.4	2806	-1512.64	2806	8930.22	2806	-2357.34	2806	-15831.7
1014	9756.36	2807	-23089.9	2807	169.47	2807	2999.16	2807	1421.77	2807	-1825.55
1016	24120.6	2808	-11199.1	2808	-11429.4	2808	-7001.47	2808	4508.91	2808	9289.93
1018	19794.6	2809	0	2809	-16180.4	2809	3538.55	2809	4066.09	2809	4141.96
1020	3161.26	2810	-25766.4	2810	-20604.3	2810	17985.5	2810	1401.9	2810	-4624.77
1022	9008.5	2811	-24694.2	2811	-8518.8	2811	19265.1	2811	-701.912	2811	-81.682
1024	19549.4	2812	-14206.3	2812	8431.01	2812	21892	2812	4848.22	2812	-7997
1026	25506.5	2813	1062	2813	4092.38	2813	13335.9	2813	-12858.1	2813	-1961.2
1028	25400	2814	19940.8	2814	12423.2	2814	4083.04	2814	-17286.1	2814	3908.11
1030	27276.5	2815	17752.7	2815	22072.9	2815	-1431.57	2815	-115.834	2815	7705.3
1032	35073	2816	2968.98	2816	18703.7	2816	-7336.35	2816	5872.43	2816	2231.6
1034	49992	2817	4964.09	2817	17432.8	2817	-6199.41	2817	9921.9	2817	8888.88
1036	53195.4	2818	2681.04	2818	21276.5	2818	-9202.7	2818	19336.4	2818	-6090.32
1038	39507.8	2819	3286.68	2819	33966.1	2819	-9355.45	2819	21635.9	2819	-11858.2
1040	40819.8	2820	-3554.06	2820	26420.4	2820	-12161.2	2820	26316.5	2820	-4398.07
1042	45984.6	2821	-11493.6	2821	20048	2821	-5063.79	2821	13722.7	2821	-6123.32
1044	38413.3	2822	-4381.89	2822	23476.9	2822	-13832.8	2822	5673.76	2822	0
1046	21076.2	2823	3957.1	2823	30254.8	2823	-16828.4	2823	3148.52	2823	-6226.88
1048	16326	2824	11850	2824	31027.4	2824	-21270.8	2824	-2905.62	2824	-7501.78
1050	6351.2	2825	3764.59	2825	9090.9	2825	-14282	2825	-5322.18	2825	-587.912
1052	-6111.69	2826	1911.68	2826	22488.7	2826	-12134	2826	11311	2826	12263.5
1054	-5089.88	2827	15629.8	2827	26656.4	2827	-3826.35	2827	22628	2827	11683.6
1056	5370.78	2828	30829.4	2828	39154.1	2828	-454.094	2828	30792.9	2828	5688.06
1058	-2002.07	2829	20713.2	2829	52072.9	2829	-2515.6	2829	33570.5	2829	22958.4
1060	6201.33	2830	505.308	2830	51955.3	2830	-5149.36	2830	20889.1	2830	22114.9
1062	20005.7	2831	777.822	2831	38480.8	2831	8515.16	2831	1403.58	2831	20639.8
1064	18676.2	2832	2625.1	2832	32990.1	2832	1192.75	2832	-7999.4	2832	21563.3
1066	16781.4	2833	13789.4	2833	23023.7	2833	6698.4	2833	0	2833	32695.5
1068	17310.4	2834	6285.33	2834	27601.8	2834	3947.36	2834	18829	2834	34085.3
1070	22016.4	2835	15856.6	2835	38743.4	2835	1010.02	2835	30333.3	2835	19641
1072	27453.9	2836	25447.2	2836	27198.5	2836	12847.5	2836	43176.2	2836	9915.95
1074	24668.7	2837	28346.3	2837	28288.4	2837	21388.4	2837	37864.6	2837	6743.03
1076	32664.1	2838	21213	2838	34018.5	2838	16705.2	2838	43952.1	2838	16726.3
1078	27755.6	2839	20075.9	2839	29179.5	2839	17887.6	2839	47735.2	2839	7364.13
1080	22370.1	2840	23721.7	2840	22176.3	2840	9433.4	2840	40783.1	2840	2646.5
1082	25085.8	2841	17545.8	2841	20125.3	2841	9536.1	2841	35256.4	2841	-1048.55
1084	28823.4	2842	15096.3	2842	27782.6	2842	9425.05	2842	32765	2842	-4673.62
1086	20039	2843	5571.77	2843	34782.2	2843	19906	2843	45727.2	2843	2494.49
1088	10459.9	2844	-1182	2844	17665.6	2844	16051.9	2844	61484.8	2844	1890.28
1090	0	2845	14687.7	2845	22939.8	2845	-9410.86	2845	53240.2	2845	844.254
1092	6293.66	2846	21193.6	2846	20786.4	2846	-13603	2846	45495.6	2846	-4977.47
1094	2764.53	2847	20285.8	2847	16199.6	2847	-3464.04	2847	43298.9	2847	2132.08
1096	10347.7	2848	29689.4	2848	26805.9	2848	1732.51	2848	48078.6	2848	159.973
1098	11053.6	2849	29244.3	2849	18551.4	2849	6534.92	2849	38108	2849	-12351
1100	2065.49	2850	27127.8	2850	3377.03	2850	0	2850	5689.03	2850	-29697.4
1102	-5844.84	2851	19725.1	2851	22002.7	2851	1444.09	2851	-3512.89	2851	-20868.6
1104	-174.956	2852	-2218.97	2852	32870	2852	15663.8	2852	15229.9	2852	0
1106	-12204.5	2853	-15925.1	2853	24587.6	2853	17793.4	2853	23002.7	2853	5604.69
1108	-28533.6	2854	1631.95	2854	6187.07	2854	7408.4	2854	13313.9	2854	3926.75
1110	-22091.2	2855	6065.52	2855	-2202.17	2855	7241.3	2855	8841.8	2855	10.3392
1112	-6900.26	2856	3736.71	2856	-509.52	2856	21650.5	2856	4835.99	2856	3313.26
1114	717.747	2857	6897.86	2857	-3414.8	2857	13894.7	2857	4179.08	2857	-14117.1
1116	-10801.3	2858	7715.69	2858	2743.46	2858	17720.8	2858	-5190.25	2858	-12315.9
1118	-17090.3	2859	-1042.67	2859	8017.33	2859	9893.7	2859	-9211.06	2859	-4112.9
1120	-5588.14	2860	8502.47	2860	13914.7	2860	827.771	2860	-7529.93	2860	-1011.93
1122	9099.26	2861	4969.09	2861	6130.98	2861	992.591	2861	-7510.99	2861	-8655.09
1124	1775.55	2862	-19162.2	2862	-2471.56	2862	-1831.81	2862	-3410.27	2862	-17656.5
1126	-18220.2	2863	-23850	2863	1680.78	2863	5184.93	2863	-8723.08	2863	-26945.8
1128	-21169.6	2864	-14861.3	2864	13564.3	2864	8447.38	2864	2631.66	2864	-20295.4
1130	3004.78	2865	1627.94	2865	4532.6	2865	10726.6	2865	-15142.3	2865	-24767
1132	17664.8	2866	13363.8	2866	-3827.43	2866	13894.2	2866	-21625.7	2866	-22616.9
1134	10653	2867	-10650.7	2867	-14636.5	2867	17541	2867	-19782.7	2867	-29071.4
1136	3723.42	2868	-16861.8	2868	-13575	2868	8760.6	2868	-3040.05	2868	-32127.7
1138	-540.575	2869	-18241.9	2869	-13933.2	2869	11312.6	2869	-17389.5	2869	-20033.5
1140	1483.05	2870	4541.62	2870	0	2870	15386	2870	-15126.7	2870	-14936
1142	5759.82	2871	16286.8	2871	14376.7	2871	28611.8	2871	-14622.2	2871	-20584
1144	2785.47	2872	0	2872	-3791.77	2872	22866.9	2872	-17778.2	2872	-2465.96
1146	-1521.78	2873	-9114.3	2873	-8828.57	2873	15756.2	2873	-22207.9	2873	10086.4
1148	-3701.63	2874	-11355.5	2874	-8216.31	2874	24830.2	2874	-8239.85	2874	-4099.51
1150	-4607.19	2875	-6878.1	2875	7943.59	2875	40866.4	2875	14416	2875	-26182.3
1152	-771.944	2876	-4131.62	2876	4222.94	2876	38218.1	2876	23327.2	2876	-27022.5
1154	6718.15	2877	-8616.68	2877	-4462.51	2877	30874.5	2877	22324.3	2877	-18657.9
1156	12797.1	2878	-8584.53	2878	-227.157	2878	22298.2	2878	14559.2	2878	-22501.9
1158	7366.11	2879	-4018.51	2879	247.231	2879	11183.4	2879	-2700.18	2879	-13162.2
1160	15297.6	2880	-12816.2	2880	-11568.9	2880	8591.51	2880	-90.9359	2880	-281.088
1162	24193	2881	-12153.6	2881	-12476	2881	13239.9	2881	8267.28	2881	-12261.9
1164	31748.2	2882	-5941.42	2882	516.891	2882	-362.85	2882	1868.74	2882	-7288.25
1166	24783.9	2883	-13851.4	2883	7356.87	2883	-768.776	2883	-3930.84	2883	11059.5
1168	19416.9	2884	-22881.9	2884	3199.56	2884	7413.66	2884	-1314.84	2884	17896
1170	9487.72	2885	-3246.01	2885	-8173.23	2885	-840.561	2885	3804.94	2885	-12108.4
1172	3003.53	2886	15990.6	2886	-6563.15	2886	-696.15	2886	10457.6	2886	-5730.03
1174	-1265.69	2887	-3451.29	2887	2865.26	2887	355.088	2887	30728.2	2887	4549.69
1176	5131.1	2888	-19008	2888	7954.88	2888	-12915	2888	24226.1	2888	9944.09
1178	5590.42	2889	-27143.5	2889	12107.9	2889	-401.789	2889	13473.8	2889	9972.03
1180	9230.7	2890	-19523	2890	1513.83	2890	2844.49	2890	27143.1	2890	11804
1182	9662.55	2891	-26042.7	2891	-4065.57	2891	3827.49	2891	25145.1	2891	357.41
1184	-4107.77	2892	-35380.9	2892	-8877.83	2892	3638.65	2892	5922.21	2892	7594.58
1186	-8130.3	2893	-38959.9	2893	-17515.9	2893	15920.1	2893	-5836.33	2893	31500.3
1188	725.467	2894	-40626.1	2894	-17639.8	2894	-5087.45	2894	-6207.78	2894	46196.7
1190	-1695.15	2895	-22892.5	2895	-19713.4	2895	-2680.38	2895	0	2895	30797
1192	3491.48	2896	-20199.8	2896	-25080.9	2896	10835.6	2896	-3722.92	2896	28343
1194	-4956.43	2897	-18589.1	2897	-16957.1	2897	21010.1	2897	8006.43	2897	26827.9
1196	-6306.99	2898	-25336.4	2898	-13857.4	2898	23968.1	2898	5700.18	2898	24645.8
1198	-8950.37	2899	-38588.6	2899	-23836.4	2899	18269.6	2899	10770.9	2899	14690.9
1200	-9857.1	2900	-35711.6	2900	-20318.4	2900	5698.8	2900	13209.5	2900	0
1202	-12347.6	2901	-34562.4	2901	-18509.2	2901	-77.2959	2901	7739.13	2901	-6757.28
1204	-25146.7	2902	-33727.6	2902	-9680.04	2902	1898.91	2902	5962.3	2902	-14935.2
1206	-27306.8	2903	-34112	2903	3386.54	2903	0	2903	112.548	2903	-18922.4
1208	-6266.99	2904	-39684.1	2904	16855.8	2904	11372.1	2904	11491.6	2904	-11613.1
1210	3819.33	2905	-26541.5	2905	13242.6	2905	17099.5	2905	4479.2	2905	8798.16
1212	-5349.88	2906	-11111.3	2906	1687.15	2906	8909.42	2906	8843.19	2906	-9168.34
1214	-14511.9	2907	736.107	2907	-22305.6	2907	3855.28	2907	8288.97	2907	-19765.2
1216	-22836	2908	8542.58	2908	-11182.5	2908	-8291.47	2908	-9247.38	2908	-2836.59
1218	-25698.6	2909	-298.694	2909	-516.816	2909	2256.64	2909	-26026.7	2909	7419.31
1220	-19084.3	2910	4016.2	2910	-6261.54	2910	-5201.86	2910	-31679.6	2910	-1115.18
1222	-20154.8	2911	11635.9	2911	1775.54	2911	-18520	2911	-19740.6	2911	7950.06
1224	-19239.5	2912	6312.17	2912	13241.2	2912	-24887.2	2912	-1780.09	2912	17509.5
1226	-16672.3	2913	7687.24	2913	14738	2913	-24212.8	2913	-15508.2	2913	11859.8
1228	1748.21	2914	12662.7	2914	7203.7	2914	-18720.2	2914	-27894.3	2914	-370.537
1230	16991.7	2915	0	2915	7620.08	2915	-14565.5	2915	-30935.9	2915	-2513.72
1232	5382.75	2916	-8390.47	2916	9467.18	2916	-9734.84	2916	-34709.1	2916	-9064.23
1234	1986.5	2917	11837.1	2917	11149.4	2917	-14078.4	2917	-25915.3	2917	-7182.15
1236	-3506.44	2918	7193.73	2918	13716.4	2918	-22922.5	2918	-18882.3	2918	-927.542
1238	14052.9	2919	4901.91	2919	17923.1	2919	-25209.4	2919	-9392.57	2919	-19075.3
1240	12611.4	2920	1943.43	2920	16777.1	2920	-19402.9	2920	-23884.9	2920	-22558.7
1242	7903.46	2921	-16007.7	2921	-6789.82	2921	-15911	2921	-38823.6	2921	-19073.3
1244	13755.2	2922	-12298.2	2922	-8179.14	2922	-20507.5	2922	-40327.5	2922	-4798.32
1246	23767.7	2923	-8036.44	2923	-1110.64	2923	-16543	2923	-41812.6	2923	3536.76
1248	25049.2	2924	-13915	2924	-857.915	2924	-14596.4	2924	-28772.3	2924	-864.473
1250	10290.8	2925	-15142.2	2925	3390.58	2925	-1363.76	2925	-4853.56	2925	-3135.04
1252	17832.3	2926	-17456.6	2926	3280.75	2926	2649.36	2926	-22181.9	2926	-4636.63
1254	32095.6	2927	-24458.7	2927	-27383.3	2927	3596.15	2927	-19976.3	2927	-8981.96
1256	36322	2928	-15349.2	2928	-21925.4	2928	-6798.62	2928	-8296.41	2928	-17603.6
1258	29506.6	2929	-27209.6	2929	-18012.3	2929	-8264.06	2929	-9248.85	2929	-11504.2
1260	16563.1	2930	-29540.1	2930	-24901	2930	-14110.5	2930	-13630.4	2930	1287.39
1262	11649.6	2931	-27598.4	2931	-19148.3	2931	-14462.8	2931	-12614	2931	9813.63
1264	15121.8	2932	-32289.4	2932	0	2932	-3870.11	2932	-4188.34	2932	763.617
1266	19217.2	2933	-31222.8	2933	8586.26	2933	1365.64	2933	8048.9	2933	-5540.8
1268	-3642.27	2934	-25205.8	2934	10305.3	2934	5526.8	2934	16612.9	2934	1784.04
1270	-16650.6	2935	-20116.9	2935	-7215.51	2935	11104.5	2935	0	2935	1165.74
1272	-11738.8	2936	-23400.8	2936	9114.83	2936	-6035.49	2936	6549.8	2936	-6228.2
1274	-4198.3	2937	-34312.6	2937	23256.8	2937	-17510.4	2937	1259.05	2937	-8885.26
1276	12581.3	2938	-22306.4	2938	36216.3	2938	-8008.35	2938	-16524.4	2938	593.095
1278	12951.3	2939	-1669.16	2939	33382.8	2939	-173.039	2939	-1350.55	2939	8715.26
1280	11858.5	2940	535.584	2940	27924.6	2940	0	2940	-718.771	2940	10763.8
1282	18112.9	2941	-1386.13	2941	32723	2941	-1361.37	2941	9940.43	2941	7208.22
1284	19114.5	2942	-6754.13	2942	34208.6	2942	7488.15	2942	20261.4	2942	21982.6
1286	27253.5	2943	7194.79	2943	48243.4	2943	19851.2	2943	23099.2	2943	24688.6
1288	21706.4	2944	12569.2	2944	52558.5	2944	38239.8	2944	30084.2	2944	12981.9
1290	16407.3	2945	15897.5	2945	63806.6	2945	46083.8	2945	23839.7	2945	4779.26
1292	5520.71	2946	3341.95	2946	63777	2946	39510.4	2946	36084.3	2946	8059.02
1294	10293.6	2947	20025.5	2947	63369.3	2947	48303.4	2947	55243.1	2947	9484.36
1296	15532.8	2948	42339.7	2948	70804.2	2948	68426.1	2948	63772.1	2948	0
1298	-1637.55	2949	52783.2	2949	69302	2949	76676.7	2949	71910.3	2949	12098.3
1300	-7451.14	2950	45850.5	2950	86009.3	2950	88420.5	2950	80809	2950	21792.4
1302	-530.701	2951	47037.3	2951	94059.9	2951	101659	2951	100337	2951	26957.4
1304	5539.77	2952	53263	2952	100270	2952	112422	2952	104317	2952	43299.4
1306	5263.89	2953	62000.2	2953	113694	2953	112115	2953	138341	2953	59209.1
1308	0	2954	76733	2954	126805	2954	137895	2954	163411	2954	71315.1
1310	-4914.87	2955	90402.4	2955	133617	2955	144069	2955	155135	2955	89046.3
1312	-12114.2	2956	86528.8	2956	134350	2956	140867	2956	171257	2956	95657.5
1314	-8856.12	2957	80861.3	2957	149528	2957	151927	2957	192285	2957	106743
1316	-4383.34	2958	86735.5	2958	150215	2958	155453	2958	191502	2958	115414
1318	-13290.9	2959	100211	2959	150286	2959	160906	2959	209757	2959	119576
1320	-13475.2	2960	114750	2960	166260	2960	175895	2960	226396	2960	128281
1322	-12194.7	2961	102861	2961	163661	2961	190182	2961	241493	2961	137439
1324	-4085.35	2962	101171	2962	173413	2962	190366	2962	248807	2962	137351
1326	-9437.55	2963	108573	2963	189150	2963	197207	2963	256467	2963	142715
1328	-11965.5	2964	114381	2964	210307	2964	208483	2964	259824	2964	153280
1330	-14064.3	2965	124515	2965	224780	2965	229955	2965	265553	2965	158201
1332	-5617.06	2966	130584	2966	229414	2966	237309	2966	272205	2966	155037
1334	24.677	2967	126368	2967	228658	2967	236641	2967	283314	2967	140560
1336	78.7855	2968	117691	2968	238872	2968	238411	2968	287652	2968	126925
1338	-8295.48	2969	126542	2969	239242	2969	249448	2969	284814	2969	146485
1340	-12456.7	2970	133569	2970	241966	2970	256955	2970	295356	2970	160638
1342	-5428.42	2971	137706	2971	241651	2971	257479	2971	312153	2971	171296
1344	-1747.35	2972	138179	2972	243319	2972	265094	2972	319196	2972	167600
1346	6387.85	2973	127991	2973	245224	2973	270063	2973	329532	2973	170188
1348	-3448.44	2974	134993	2974	267852	2974	255547	2974	328145	2974	176097
1350	-14483.1	2975	136457	2975	259258	2975	261305	2975	328326	2975	172869
1352	-19776.5	2976	131498	2976	238869	2976	260120	2976	313324	2976	159097
1354	-23308.2	2977	131421	2977	241429	2977	262216	2977	325175	2977	163657
1356	-35406.7	2978	133693	2978	256019	2978	263183	2978	319652	2978	168287
1358	-46950.8	2979	154539	2979	259853	2979	263702	2979	296527	2979	173574
1360	-49740.9	2980	146841	2980	250246	2980	259882	2980	271009	2980	169529
1362	-44118.2	2981	148257	2981	241527	2981	235015	2981	271660	2981	167798
1364	-35619.4	2982	152666	2982	248085	2982	237928	2982	258298	2982	172612
1366	-32412.8	2983	133442	2983	248041	2983	239899	2983	267430	2983	171579
1368	-33400.2	2984	126362	2984	230888	2984	243653	2984	275729	2984	173133
1370	-29648.6	2985	127807	2985	210455	2985	228227	2985	243470	2985	170102
1372	-23871.5	2986	131849	2986	200423	2986	212029	2986	222091	2986	174769
1374	-20496	2987	132238	2987	190836	2987	196259	2987	218219	2987	162657
1376	-38790.3	2988	112677	2988	187914	2988	195733	2988	218661	2988	150794
1378	-36141.9	2989	113238	2989	196681	2989	193796	2989	230492	2989	144212
1380	-27528.9	2990	129682	2990	198479	2990	178403	2990	227759	2990	142979
1382	-31264.3	2991	130789	2991	191406	2991	167998	2991	227407	2991	147326
1384	-37419	2992	126345	2992	174082	2992	160193	2992	229348	2992	136920
1386	-39327.6	2993	115124	2993	178180	2993	128473	2993	217395	2993	129829
1388	-38810.8	2994	108632	2994	194596	2994	125593	2994	199537	2994	106819
1390	-43830.5	2995	125273	2995	182720	2995	134835	2995	191643	2995	87766
1392	-42153.1	2996	139237	2996	182671	2996	132767	2996	197238	2996	85137.8
1394	-46518.6	2997	142214	2997	191671	2997	140644	2997	197961	2997	89119.6
1396	-54446.4	2998	122430	2998	182790	2998	144311	2998	185758	2998	94006.9
1398	-50185.3	2999	121751	2999	197721	2999	143401	2999	192956	2999	82880.4
1400	-37845.6	3000	119098	3000	195340	3000	143916	3000	174849	3000	83507.4
1402	-54449.3	3001	116260	3001	209353	3001	145440	3001	176957	3001	79651.6
1404	-68900.1	3002	116479	3002	203840	3002	135932	3002	176579	3002	80244.3
1406	-61224.1	3003	125927	3003	197051	3003	130348	3003	178267	3003	84284
1408	-52845.4	3004	115482	3004	181255	3004	126766	3004	171243	3004	92049.7
1410	-48578.1	3005	113374	3005	186519	3005	123836	3005	178567	3005	94528.1
1412	-38406.7	3006	111432	3006	192017	3006	112638	3006	169634	3006	92222
1414	-35936.2	3007	105414	3007	185107	3007	118124	3007	171294	3007	96096.5
1416	-43325.6	3008	104463	3008	182873	3008	140005	3008	172015	3008	114521
1418	-47641.1	3009	95141.9	3009	176372	3009	138957	3009	164695	3009	107895
1420	-30548.8	3010	89874.8	3010	167760	3010	129695	3010	168663	3010	107043
1422	-15389.1	3011	88780.7	3011	174897	3011	133802	3011	184801	3011	125973
1424	-18986.3	3012	101104	3012	192654	3012	166358	3012	193502	3012	131200
1426	-22922.1	3013	117663	3013	206974	3013	159403	3013	195813	3013	140143
1428	-9765.92	3014	113733	3014	202083	3014	142983	3014	212359	3014	147580
1430	-6964.96	3015	126429	3015	199994	3015	154500	3015	223470	3015	150445
1432	-9782.04	3016	128753	3016	203267	3016	178770	3016	230083	3016	158544
1434	-19696.5	3017	142938	3017	208426	3017	187250	3017	230174	3017	159986
1436	-14700.1	3018	154784	3018	218721	3018	192789	3018	234204	3018	170233
1438	-15207.9	3019	156559	3019	225651	3019	198221	3019	264100	3019	179323
1440	374.04	3020	148423	3020	232113	3020	206006	3020	274370	3020	176878
1442	11626.4	3021	148912	3021	238248	3021	223673	3021	284692	3021	184656
1444	-4999.59	3022	171459	3022	246220	3022	227653	3022	288697	3022	190440
1446	-5395.74	3023	189232	3023	244328	3023	234756	3023	291992	3023	195851
1448	6196.67	3024	189116	3024	258163	3024	223170	3024	295676	3024	223552
1450	18119	3025	179119	3025	261661	3025	223113	3025	313077	3025	222130
1452	10094.1	3026	174268	3026	272932	3026	227583	3026	329967	3026	208390
1454	11691.7	3027	184166	3027	278932	3027	241816	3027	337613	3027	207754
1456	-2374.86	3028	195960	3028	279730	3028	247114	3028	335054	3028	209206
1458	-1824.57	3029	189568	3029	296415	3029	249693	3029	338695	3029	206927
1460	18949.5	3030	173610	3030	296101	3030	264300	3030	347499	3030	217705
1462	17056.1	3031	172038	3031	286523	3031	264245	3031	356202	3031	230331
1464	11004.7	3032	180353	3032	291072	3032	247010	3032	369771	3032	239385
1466	21495.8	3033	198753	3033	290989	3033	256935	3033	376785	3033	261954
1468	32774.5	3034	206606	3034	284676	3034	263834	3034	363550	3034	258079
1470	22676.5	3035	206731	3035	297597	3035	271971	3035	354230	3035	253137
1472	27628.5	3036	211664	3036	287198	3036	268528	3036	357820	3036	255629
1474	29528.7	3037	203749	3037	277962	3037	271533	3037	358600	3037	256456
1476	16514.9	3038	186651	3038	271137	3038	262134	3038	345315	3038	253756
1478	13949.9	3039	168759	3039	255635	3039	254542	3039	329522	3039	241145
1480	8362.74	3040	148885	3040	242806	3040	243345	3040	306950	3040	229857
1482	9036.36	3041	136356	3041	221935	3041	234137	3041	283218	3041	213390
1484	15045.6	3042	134520	3042	219441	3042	220856	3042	268561	3042	214122
1486	16388.2	3043	127650	3043	223111	3043	214015	3043	266241	3043	192151
1488	20558.4	3044	125637	3044	208772	3044	195963	3044	254565	3044	149033
1490	9956.29	3045	115253	3045	198962	3045	167259	3045	234553	3045	122824
1492	0	3046	100136	3046	182685	3046	135010	3046	197234	3046	106155
1494	11127.4	3047	79859.3	3047	156304	3047	101741	3047	144695	3047	90427.3
1496	17833.1	3048	77384.6	3048	120833	3048	74509.8	3048	115309	3048	62227
1498	18292.5	3049	78854.5	3049	111888	3049	59826.3	3049	79688.6	3049	28481.4
1500	25122.4	3050	61914.9	3050	101123	3050	46338.9	3050	48741.6	3050	492.458
1502	31850.5	3051	36756.3	3051	82308.7	3051	20590.3	3051	20106.3	3051	-34356.8
1504	31488.4	3052	19945.6	3052	54299.4	3052	-34563.9	3052	-1594.7	3052	-58425.1
1506	26156.9	3053	3861.37	3053	24013.5	3053	-59397.5	3053	-38510.8	3053	-67197.5
1508	18058.8	3054	1923.69	3054	2713.02	3054	-90445.9	3054	-75923.6	3054	-95737.1
1510	20786.2	3055	-12218.7	3055	-32628.3	3055	-124865	3055	-126910	3055	-122161
1512	10338.8	3056	-38771.7	3056	-54209	3056	-167367	3056	-155640	3056	-149541
1514	537.4	3057	-58115.5	3057	-88652.6	3057	-205169	3057	-185804	3057	-171222
1516	16159.6	3058	-78759.3	3058	-106584	3058	-239975	3058	-243138	3058	-213434
1518	29349.7	3059	-70665.7	3059	-127885	3059	-262964	3059	-295635	3059	-243294
1520	15680.2	3060	-83342.7	3060	-150419	3060	-290105	3060	-339467	3060	-278379
1522	13391	3061	-99930.7	3061	-184325	3061	-330880	3061	-374921	3061	-308683
1524	23214.1	3062	-117970	3062	-213900	3062	-376624	3062	-406873	3062	-324263
1526	27945.5	3063	-143793	3063	-218546	3063	-404985	3063	-448028	3063	-349999
1528	36297.2	3064	-154094	3064	-238545	3064	-429710	3064	-488017	3064	-364204
1530	30855	3065	-156874	3065	-280957	3065	-451611	3065	-525261	3065	-384201
1532	12101.4	3066	-175675	3066	-306421	3066	-469874	3066	-558823	3066	-401245
1534	4668.82	3067	-176160	3067	-327254	3067	-507146	3067	-582047	3067	-429528
1536	8924.97	3068	-185302	3068	-352890	3068	-535901	3068	-604307	3068	-443951
1538	15419.4	3069	-204444	3069	-370229	3069	-554113	3069	-625901	3069	-448215
1540	2426.97	3070	-218539	3070	-385156	3070	-576818	3070	-658513	3070	-447038
1542	13269.9	3071	-221824	3071	-389970	3071	-566873	3071	-668858	3071	-475437
1544	22088.6	3072	-223731	3072	-394736	3072	-573642	3072	-673379	3072	-487832
1546	23715.3	3073	-222747	3073	-389922	3073	-589190	3073	-692790	3073	-495221
1548	19895.4	3074	-226813	3074	-391788	3074	-590533	3074	-695629	3074	-490520
1550	8022.94	3075	-239058	3075	-394820	3075	-593700	3075	-687855	3075	-488495
1552	-8779.52	3076	-234484	3076	-391960	3076	-589813	3076	-687107	3076	-485208
1554	-11858.4	3077	-235903	3077	-402833	3077	-575737	3077	-694306	3077	-488137
1556	-6068.25	3078	-236657	3078	-394583	3078	-555528	3078	-685159	3078	-482864
1558	-20494.6	3079	-247095	3079	-394991	3079	-545745	3079	-675269	3079	-472489
1560	-37975.5	3080	-233023	3080	-386712	3080	-545988	3080	-683420	3080	-457977
1562	-54211	3081	-225707	3081	-397393	3081	-536120	3081	-665169	3081	-459632
1564	-58389.3	3082	-230572	3082	-399615	3082	-515379	3082	-656299	3082	-451983
1566	-60348.2	3083	-231401	3083	-395676	3083	-494884	3083	-657629	3083	-430681
1568	-72195.2	3084	-213214	3084	-380438	3084	-483995	3084	-635850	3084	-432757
1570	-65876.6	3085	-201822	3085	-365402	3085	-488449	3085	-624557	3085	-412498
1572	-68723.1	3086	-190892	3086	-349794	3086	-475007	3086	-597122	3086	-398576
1574	-72028.7	3087	-184770	3087	-343050	3087	-456509	3087	-577787	3087	-379233
1576	-61982.4	3088	-180644	3088	-336546	3088	-432983	3088	-554627	3088	-359042
1578	-52450	3089	-182250	3089	-306557	3089	-413853	3089	-509815	3089	-351400
1580	-54074.1	3090	-159693	3090	-291125	3090	-386314	3090	-469904	3090	-333437
1582	-48599.2	3091	-146722	3091	-285893	3091	-368632	3091	-445539	3091	-297986
1584	-49771.3	3092	-141954	3092	-268098	3092	-361646	3092	-424236	3092	-272964
1586	-46371.9	3093	-115102	3093	-246523	3093	-335823	3093	-381330	3093	-271234
1588	-39557.5	3094	-100690	3094	-216938	3094	-307318	3094	-338549	3094	-257043
1590	-41294.2	3095	-98424.5	3095	-205932	3095	-283038	3095	-322892	3095	-235072
1592	-41314.9	3096	-84689.3	3096	-190440	3096	-254713	3096	-306182	3096	-228836
1594	-38478.7	3097	-62231.8	3097	-169321	3097	-231412	3097	-262483	3097	-221107
1596	-46642.8	3098	-54156.2	3098	-152211	3098	-204434	3098	-223684	3098	-185160
1598	-54316.1	3099	-49600.2	3099	-125981	3099	-191178	3099	-202792	3099	-168209
1600	-68528.7	3100	-60695.3	3100	-105169	3100	-172458	3100	-190689	3100	-146082
1602	-70876.7	3101	-42907.1	3101	-79875.5	3101	-156349	3101	-170022	3101	-130589
1604	-48541.7	3102	-26061.4	3102	-62099.3	3102	-145972	3102	-147264	3102	-109934
1606	-34883.2	3103	-28213	3103	-53603.8	3103	-136281	3103	-125963	3103	-89568.7
1608	-36393.3	3104	-37765.6	3104	-39114.9	3104	-128607	3104	-122270	3104	-71703.1
1610	-34784.2	3105	-39107.9	3105	-29265.3	3105	-117690	3105	-94754.6	3105	-64553.7
1612	-33021.3	3106	0	3106	-16435	3106	-100096	3106	-75709.6	3106	-62140.6
1614	-28798.2	3107	10862.3	3107	-21240.9	3107	-95705.2	3107	-49000.7	3107	-38312.5
1616	-31372.8	3108	19038	3108	-19911.8	3108	-84988.2	3108	-30636.5	3108	-28200.8
1618	-42272.5	3109	31532.6	3109	-19238	3109	-66528.9	3109	-8090.2	3109	-35811
1620	-41666.7	3110	43117.1	3110	0	3110	-48038.7	3110	-2603.35	3110	-29850.4
1622	-27894.8	3111	34212.1	3111	18128.7	3111	-33173.8	3111	-9762.63	3111	-9842.28
1624	-11210.4	3112	50096.6	3112	14594.9	3112	-34988.5	3112	-14034.8	3112	-19124.2
1626	-17168.6	3113	65596.6	3113	22215.9	3113	-24832.2	3113	-13764.8	3113	-12114.3
1628	-21162.6	3114	59893.3	3114	24062.3	3114	-32125	3114	-23849.5	3114	-1696.74
1630	-3232.54	3115	43375	3115	26295.5	3115	-40110.7	3115	-17616.4	3115	-20209.3
1632	-1094.77	3116	41446	3116	29002.9	3116	-37341.7	3116	-12044.8	3116	-24688.6
1634	-580.785	3117	56273.7	3117	34991.7	3117	-36887.4	3117	-311.192	3117	-10286
1636	4243.35	3118	52557.5	3118	27513.9	3118	-28048	3118	0	3118	-274.156
1638	6609.51	3119	42330.6	3119	32395.7	3119	-31699.3	3119	-7678.64	3119	-8385.43
1640	1970.27	3120	39386.9	3120	44198	3120	-16482.1	3120	-4522.07	3120	-23595.7
1642	15494.3	3121	43642.4	3121	40787.2	3121	-974.221	3121	13399.8	3121	-19974.9
1644	34806.7	3122	62475.9	3122	41236.6	3122	-13818.2	3122	20158.6	3122	-9199.25
1646	20574.6	3123	73937.4	3123	37969.3	3123	-12430.4	3123	14949.6	3123	1841.54
1648	6449.7	3124	75975.9	3124	44391.5	3124	-5355.07	3124	4434.85	3124	0
1650	12081.6	3125	79791.4	3125	50335.5	3125	-10855.3	3125	12975.5	3125	-15374.5
1652	27021.2	3126	95389.4	3126	51959.9	3126	-10386.7	3126	23453.2	3126	-15117.8
1654	12684.7	3127	105228	3127	60625.5	3127	0	3127	33539.5	3127	-13245.2
1656	4262.1	3128	105301	3128	61731.9	3128	-4265.66	3128	34369.2	3128	-11048.7
1658	14505.6	3129	102855	3129	47742.9	3129	-12735.8	3129	16660.7	3129	-11946.9
1660	7139.31	3130	89982.4	3130	51579.8	3130	-7118.19	3130	9509.52	3130	-23861
1662	0	3131	86787.4	3131	55879.3	3131	-18983.2	3131	14603.5	3131	-24693
1664	-835.056	3132	101422	3132	62750.3	3132	-30402.8	3132	29034	3132	-36680
1666	-15730.2	3133	111096	3133	71166.7	3133	-33934.4	3133	34833.6	3133	-28316.6
1668	-24156	3134	118956	3134	57555.2	3134	-33058.6	3134	33491.3	3134	-7737
1670	-12008.8	3135	108696	3135	51294.1	3135	-20112.3	3135	29827	3135	8444.29
1672	-2889.47	3136	91762.3	3136	54720.6	3136	-17488	3136	39520	3136	-4853.52
1674	4687.26	3137	97345.7	3137	61212	3137	-9825.27	3137	48417	3137	-12474.2
1676	5565.9	3138	105058	3138	61467.8	3138	-3516.19	3138	44103.6	3138	-8803.73
1678	3311.67	3139	113619	3139	64591.2	3139	-10893.5	3139	23184.6	3139	-17407.4
1680	-893.305	3140	111721	3140	56883.3	3140	-13278	3140	9791.66	3140	-9131.93
1682	6057.27	3141	106441	3141	61047.3	3141	-25577	3141	14526.5	3141	-16126.7
1684	9379.19	3142	98668.4	3142	67046.6	3142	-22360.9	3142	6728.82	3142	-10603.4
1686	4457.74	3143	107195	3143	68824.8	3143	-18003.7	3143	14076.2	3143	-13848.6
1688	12491	3144	122820	3144	81393.2	3144	-4736.82	3144	41787.6	3144	-24864.4
1690	24038.1	3145	134439	3145	84891.5	3145	27957	3145	44147.6	3145	-7334.02
1692	38597.2	3146	137200	3146	91843.6	3146	36954.7	3146	33991.6	3146	5991.02
1694	33097.2	3147	128200	3147	94628.1	3147	28040.5	3147	24952.9	3147	7623.66
1696	31198.6	3148	129493	3148	92324.9	3148	30699.9	3148	31331.8	3148	-421.951
1698	26555.9	3149	141450	3149	97018	3149	29826.6	3149	54911.9	3149	19897.7
1700	29640.1	3150	149326	3150	103359	3150	32178.4	3150	66539.9	3150	44814.2
1702	32381.4	3151	172239	3151	128912	3151	25974.1	3151	81531.1	3151	38287.3
1704	30422.8	3152	189036	3152	138956	3152	25535.3	3152	93317.1	3152	31960
1706	34788.3	3153	193345	3153	134488	3153	31037	3153	78344.9	3153	26528.5
1708	27820.9	3154	191522	3154	129279	3154	30011.7	3154	62965.1	3154	26692.5
1710	31360	3155	185456	3155	130547	3155	25074.6	3155	53819.7	3155	26836.7
1712	38722.3	3156	165245	3156	129017	3156	32891.2	3156	68679.8	3156	31702.4
1714	19231.4	3157	160358	3157	136489	3157	32350.1	3157	70711.6	3157	31086.6
1716	3689.56	3158	174804	3158	127959	3158	28417.3	3158	71927.9	3158	21681
1718	10402	3159	183152	3159	119237	3159	12199.5	3159	57954.4	3159	17603.9
1720	17644.9	3160	185462	3160	108904	3160	4064.09	3160	61490	3160	20209
1722	960.662	3161	181518	3161	114334	3161	1035.21	3161	45250.2	3161	16606.2
1724	-10656.6	3162	190163	3162	114074	3162	1848.18	3162	28144.7	3162	9263.32
1726	-22710.2	3163	191245	3163	118021	3163	237.202	3163	30717.4	3163	4796.96
1728	-14131.1	3164	196400	3164	128382	3164	8498.97	3164	31598.6	3164	-1319.21
1730	-8082.97	3165	187712	3165	135313	3165	5463.61	3165	21045.2	3165	0
1732	-18934.5	3166	177512	3166	132815	3166	6665.75	3166	22821.2	3166	-7917.96
1734	-30702.4	3167	185170	3167	123865	3167	8546.61	3167	18436.5	3167	-16138.6
1736	-36156.1	3168	178396	3168	119587	3168	4360.52	3168	17518.5	3168	-12131.6
1738	-30699.4	3169	186076	3169	105188	3169	10644.8	3169	8575.74	3169	-19585.6
1740	-13083.3	3170	182116	3170	108439	3170	22017.6	3170	-13990	3170	-18225.5
1742	-21079.9	3171	179850	3171	115108	3171	17525.2	3171	-23255.3	3171	-22433.5
1744	-31767.5	3172	194808	3172	123145	3172	28231.4	3172	-23390.2	3172	-27299.1
1746	-38547.7	3173	187343	3173	128766	3173	20692.4	3173	-11292.4	3173	-32269.1
1748	-26056.8	3174	176471	3174	118528	3174	21693	3174	-22714.2	3174	-38510.5
1750	-15548.3	3175	184169	3175	127467	3175	3035.14	3175	-19891.5	3175	-40779.7
1752	-26232.9	3176	181047	3176	144866	3176	4856.41	3176	-16437.7	3176	-37865.2
1754	-32583.9	3177	189906	3177	134700	3177	684.25	3177	-23269.8	3177	-31013.5
1756	-23668.5	3178	202076	3178	132656	3178	5146.92	3178	-33564.4	3178	-30149.6
1758	-14818.2	3179	229064	3179	143622	3179	13434.9	3179	-29992.1	3179	-28080.6
1760	236.534	3180	241004	3180	142876	3180	4576.15	3180	-15702.4	3180	-28410.5
1762	4048.29	3181	257253	3181	144637	3181	1405.01	3181	-7168.47	3181	-29826.9
1764	10692.4	3182	261791	3182	151933	3182	-6691.58	3182	5936.57	3182	-28972.4
1766	1996.13	3183	258887	3183	154025	3183	-4583.58	3183	10325.3	3183	-16483.5
1768	18364.6	3184	256808	3184	159033	3184	-11902.4	3184	0	3184	-9100.12
1770	26910.4	3185	281278	3185	162434	3185	-11204.3	3185	4099.7	3185	227.114
1772	6936.42	3186	279918	3186	168117	3186	2586.14	3186	15334.2	3186	2828.69
1774	-8763.82	3187	272649	3187	159231	3187	4037.63	3187	22078.4	3187	-15278.3
1776	1888.78	3188	263705	3188	158733	3188	0	3188	20628.2	3188	-35332.3
1778	9560.1	3189	275637	3189	175007	3189	8550.94	3189	15682.1	3189	-37676
1780	9193.75	3190	287119	3190	174865	3190	5272.76	3190	28062.1	3190	-29688.5
1782	-15832.2	3191	310585	3191	175567	3191	8087.33	3191	32357.3	3191	-33821.5
1784	-158.217	3192	309813	3192	184030	3192	10661.9	3192	29271.5	3192	-32965.9
1786	3216.25	3193	298706	3193	177716	3193	17070.4	3193	23061.1	3193	-25497.8
1788	-230.188	3194	319646	3194	197389	3194	29389.4	3194	24865.7	3194	-29344.3
1790	-10141.5	3195	338165	3195	201167	3195	34338.6	3195	16056	3195	-27018.5
1792	-12846.2	3196	351369	3196	213927	3196	34760.8	3196	4750.28	3196	-10266.2
1794	1460.92	3197	357811	3197	206558	3197	33960.8	3197	26407.2	3197	-11897.9
1796	14350.4	3198	358663	3198	218660	3198	30947.2	3198	38168.5	3198	-29214.5
1798	16820.4	3199	354167	3199	217758	3199	30700.2	3199	41577.3	3199	-25532.4
1800	-5239.41	3200	366380	3200	221219	3200	44392.4	3200	48180.1	3200	-20288.5
1802	-3426.37	3201	389241	3201	235801	3201	50102	3201	36066.9	3201	-4617.63
1804	9333.45	3202	412481	3202	243316	3202	46787.8	3202	3408.39	3202	-15427.6
1806	18883.4	3203	421955	3203	250600	3203	54748.8	3203	-2985.47	3203	-6182.49
1808	20705.6	3204	432282	3204	261923	3204	43040.6	3204	-2276.26	3204	-4186.75
1810	21151.4	3205	449716	3205	273912	3205	34310.2	3205	29534.6	3205	-1312.64
1812	16111.1	3206	462064	3206	276043	3206	50663.8	3206	29768.6	3206	1154.46
1814	36558.1	3207	461823	3207	288537	3207	68198.1	3207	11486.5	3207	7781.56
1816	56288	3208	458854	3208	297085	3208	72893.4	3208	14822.8	3208	0
1818	56398.9	3209	461776	3209	300735	3209	72734.4	3209	26041.6	3209	18874.6
1820	36852.8	3210	470604	3210	297871	3210	74087.5	3210	34970.4	3210	8466.46
1822	31701.6	3211	482306	3211	291420	3211	75667.5	3211	27688.7	3211	-2022.88
1824	33920.5	3212	502177	3212	298698	3212	65566.9	3212	23521.7	3212	-5305.57
1826	37828	3213	507781	3213	310285	3213	65492.1	3213	17087.1	3213	-10448.5
1828	40704.3	3214	505450	3214	322231	3214	59320.3	3214	-3704.31	3214	-1179.05
1830	32153	3215	508219	3215	333210	3215	63912.7	3215	-7827.35	3215	4733.02
1832	9998.07	3216	524679	3216	325071	3216	77019.5	3216	9963.03	3216	-485.257
1834	-5159.17	3217	540831	3217	315969	3217	90342.6	3217	14414.3	3217	3129.79
1836	-6200.89	3218	548346	3218	317012	3218	94325.3	3218	11501.5	3218	3918.04
1838	-7871.51	3219	548973	3219	318162	3219	89249.4	3219	6690.4	3219	2103.61
1840	-13084.5	3220	548747	3220	335594	3220	87750.8	3220	3746.68	3220	1707.98
1842	-24258.8	3221	552658	3221	333402	3221	97171.7	3221	-11352.5	3221	2485.62
1844	-13781.7	3222	583373	3222	335678	3222	91865.5	3222	0	3222	20189.6
1846	-8609.36	3223	622258	3223	352221	3223	92528.5	3223	19430.6	3223	13607.1
1848	-26903.7	3224	626449	3224	369200	3224	97259.7	3224	25576.5	3224	10138.6
1850	-28887.2	3225	626972	3225	362786	3225	100309	3225	27567.4	3225	24589.2
1852	-31525.6	3226	642840	3226	373744	3226	104669	3226	46561.9	3226	15237.3
1854	-25154.3	3227	643592	3227	391252	3227	119074	3227	41199.3	3227	12644.9
1856	-18342.2	3228	652503	3228	391375	3228	143378	3228	51047.2	3228	4000.48
1858	-27724.4	3229	659293	3229	389713	3229	150092	3229	57873.2	3229	-7.19625
1860	-24958.2	3230	665820	3230	397245	3230	154090	3230	49652.5	3230	689.653
1862	-17927	3231	677022	3231	414366	3231	166204	3231	44958.6	3231	-1864.48
1864	-4714.7	3232	697030	3232	432631	3232	182299	3232	52037.5	3232	-9542.48
1866	0	3233	704925	3233	447385	3233	197971	3233	74735.3	3233	-3550.7
1868	-7315.8	3234	723844	3234	463763	3234	225088	3234	98792.6	3234	1580.09
1870	-18269.4	3235	747916	3235	482096	3235	254306	3235	108945	3235	14481.3
1872	-23333.7	3236	788321	3236	500566	3236	263192	3236	106764	3236	9896.53
1874	1487.84	3237	822100	3237	517991	3237	287505	3237	101214	3237	5288.44
1876	2117.67	3238	839903	3238	544286	3238	309759	3238	117996	3238	6566.44
1878	419.394	3239	870643	3239	577278	3239	330207	3239	141175	3239	7601.75
1880	-7882.7	3240	899919	3240	598932	3240	346901	3240	145245	3240	6879.61
1882	-12754.1	3241	903969	3241	616740	3241	357168	3241	150886	3241	-8650.93
1884	-6147.64	3242	901188	3242	626000	3242	375734	3242	137182	3242	-1043.47
1886	-263.477	3243	913941	3243	622625	3243	392905	3243	132496	3243	0
1888	-16454.5	3244	923278	3244	623927	3244	391304	3244	138562	3244	12351.5
1890	-35016.2	3245	917333	3245	631685	3245	391723	3245	147875	3245	12891.9
1892	-45177.3	3246	901650	3246	627322	3246	375812	3246	155043	3246	12851
1894	-34499.2	3247	895717	3247	612104	3247	356927	3247	154948	3247	19277.8
1896	-21007.2	3248	899620	3248	601850	3248	345797	3248	160175	3248	34161
1898	-34341.4	3249	886612	3249	595472	3249	329697	3249	147051	3249	33506.7
1900	-33549.6	3250	868603	3250	587503	3250	312155	3250	141332	3250	-3257.03
1902	-32146.4	3251	846220	3251	580214	3251	303071	3251	139211	3251	-28382.9
1904	-24570.7	3252	831157	3252	556317	3252	306358	3252	127993	3252	-26437.3
1906	-31491.8	3253	825735	3253	529312	3253	293561	3253	125758	3253	-25524.2
1908	-38608.8	3254	825050	3254	518738	3254	288144	3254	113179	3254	-30412.1
1910	-50333.2	3255	811377	3255	519334	3255	281916	3255	106111	3255	-30923.9
1912	-41017.7	3256	782776	3256	536235	3256	285948	3256	112366	3256	-41181.5
1914	-28629.3	3257	776030	3257	539783	3257	288125	3257	109515	3257	-45596
1916	-25273.3	3258	789005	3258	533703	3258	286904	3258	109706	3258	-48097.1
1918	-31534.3	3259	798720	3259	529917	3259	291443	3259	118973	3259	-45315.6
1920	-25191.4	3260	792321	3260	523899	3260	301064	3260	141253	3260	-23850.4
1922	-18680.2	3261	789865	3261	510825	3261	289096	3261	135020	3261	-3563.61
1924	-12988.5	3262	775604	3262	520629	3262	278529	3262	109923	3262	0
1926	-1310.07	3263	778845	3263	520984	3263	284405	3263	109202	3263	-12235
1928	5668.79	3264	786725	3264	514920	3264	276087	3264	142555	3264	-21844.7
1930	3670.9	3265	781703	3265	500727	3265	261883	3265	137170	3265	-32152.5
1932	2261.57	3266	772656	3266	505782	3266	257949	3266	126118	3266	-37684.9
1934	5651.56	3267	771846	3267	503903	3267	257760	3267	117061	3267	-39423.2
1936	1163.78	3268	777212	3268	499573	3268	265240	3268	122628	3268	-53452.6
1938	-3046.14	3269	771518	3269	504111	3269	266763	3269	136342	3269	-51986.5
1940	9128.51	3270	775489	3270	509084	3270	263468	3270	140610	3270	-37491.9
1942	12591.6	3271	773954	3271	496753	3271	267602	3271	131795	3271	-48631.9
1944	20950.7	3272	757414	3272	506237	3272	250296	3272	113486	3272	-51772.8
1946	3761.67	3273	749169	3273	515922	3273	255125	3273	127073	3273	-40494.7
1948	-958.478	3274	745493	3274	499692	3274	264601	3274	124368	3274	-31007
1950	20377.1	3275	760237	3275	483759	3275	271040	3275	147826	3275	-27010.2
1952	24918.8	3276	777254	3276	488931	3276	276956	3276	152453	3276	-11911
1954	12526.4	3277	774661	3277	502709	3277	279331	3277	155277	3277	7014.19
1956	5499.46	3278	776818	3278	515093	3278	291491	3278	158995	3278	691.971
1958	14428.5	3279	768167	3279	518044	3279	301288	3279	167448	3279	7740.34
1960	13788.8	3280	772199	3280	517253	3280	314817	3280	167149	3280	19284.6
1962	12716.5	3281	787374	3281	519901	3281	313052	3281	163486	3281	12668.1
1964	-5003.36	3282	818096	3282	517139	3282	317722	3282	184491	3282	21581.7
1966	-15466.7	3283	825054	3283	525743	3283	337046	3283	197677	3283	37276.4
1968	-21691.7	3284	842187	3284	550658	3284	344132	3284	209682	3284	39799.9
1970	-20482.1	3285	873979	3285	578682	3285	354724	3285	212427	3285	45735.5
1972	-14449.6	3286	898797	3286	598591	3286	377782	3286	218812	3286	49504.8
1974	-4564.09	3287	912527	3287	603166	3287	396272	3287	232656	3287	61557.5
1976	-6689.56	3288	944889	3288	626128	3288	405122	3288	243455	3288	73858.9
1978	-4749.63	3289	963223	3289	650060	3289	427429	3289	267984	3289	80801.8
1980	6914.79	3290	985979	3290	660049	3290	445599	3290	277409	3290	90185.9
1982	16833.8	3291	1.01136e+06	3291	674651	3291	464611	3291	287814	3291	106080
1984	16178.1	3292	1.04343e+06	3292	698070	3292	490049	3292	303356	3292	115507
1986	16562.5	3293	1.07382e+06	3293	711263	3293	506282	3293	321455	3293	114865
1988	12379.4	3294	1.08694e+06	3294	748198	3294	513623	3294	323737	3294	101619
1990	14235.7	3295	1.10428e+06	3295	782468	3295	524111	3295	336752	3295	105283
1992	5130.94	3296	1.14449e+06	3296	798145	3296	532093	3296	340812	3296	115194
1994	-11241.5	3297	1.18844e+06	3297	825199	3297	535227	3297	341239	3297	111197
1996	-7854.59	3298	1.21511e+06	3298	854923	3298	566220	3298	346243	3298	109798
1998	10692.1	3299	1.24547e+06	3299	898139	3299	608949	3299	358948	3299	118803
2000	13464.9	3300	1.28579e+06	3300	923852	3300	645471	3300	392973	3300	131632
2002	19898.6	3301	1.34313e+06	3301	960167	3301	688570	3301	410454	3301	136217
2004	14188.3	3302	1.3961e+06	3302	1.00604e+06	3302	731005	3302	458007	3302	151236
2006	19763.2	3303	1.46212e+06	3303	1.03244e+06	3303	759125	3303	500323	3303	169701
2008	26884.8	3304	1.49797e+06	3304	1.08865e+06	3304	788315	3304	533406	3304	183358
2010	28541.5	3305	1.52426e+06	3305	1.11547e+06	3305	827119	3305	547667	3305	207839
2012	21794.2	3306	1.52385e+06	3306	1.14255e+06	3306	855329	3306	556371	3306	227322
2014	20668.2	3307	1.52566e+06	3307	1.15545e+06	3307	871763	3307	566660	3307	237998
2016	5053.1	3308	1.52526e+06	3308	1.14639e+06	3308	851004	3308	560079	3308	227658
2018	12686.6	3309	1.51955e+06	3309	1.12972e+06	3309	843820	3309	544075	3309	216619
2020	25886.9	3310	1.50898e+06	3310	1.10274e+06	3310	818229	3310	523481	3310	206613
2022	18164.5	3311	1.47135e+06	3311	1.0569e+06	3311	782176	3311	501938	3311	195619
2024	7176.2	3312	1.42271e+06	3312	997827	3312	732687	3312	475111	3312	162600
2026	-1970.03	3313	1.33932e+06	3313	931430	3313	667699	3313	418513	3313	128795
2028	6846	3314	1.24004e+06	3314	850252	3314	600332	3314	361184	3314	88540.8
2030	21592.9	3315	1.14746e+06	3315	774277	3315	518844	3315	302454	3315	49963.1
2032	16690.3	3316	1.06864e+06	3316	689324	3316	431723	3316	239169	3316	15125.1
2034	8533.72	3317	968213	3317	614829	3317	356175	3317	167103	3317	-14010.5
2036	-4768.38	3318	856621	3318	536791	3318	284161	3318	119292	3318	-47146.6
2038	-2808.03	3319	774358	3319	473424	3319	215905	3319	88221.1	3319	-69410.6
2040	5533.2	3320	702479	3320	411841	3320	170732	3320	55581.9	3320	-89950.7
2042	1373.06	3321	645333	3321	350296	3321	145751	3321	25184.6	3321	-113246
2044	-4938.37	3322	610274	3322	325931	3322	113064	3322	8913.52	3322	-127675
2046	-8523.24	3323	608616	3323	307237	3323	91214.2	3323	7315.18	3323	-133266
2048	4042.1	3324	601258	3324	298835	3324	86317.8	3324	4779.28	3324	-144719
2050	5387.43	3325	599201	3325	300175	3325	82119.5	3325	1662.17	3325	-131924
2052	11828.9	3326	613004	3326	315724	3326	82535.4	3326	-17091.7	3326	-116677
2054	-10260.3	3327	648888	3327	324641	3327	82861	3327	-33124.3	3327	-102584
2056	-7178.34	3328	671186	3328	328760	3328	79532.6	3328	-56164.5	3328	-107673
2058	0	3329	679297	3329	325329	3329	95497.3	3329	-52399	3329	-118255
2060	-3060.18	3330	681656	3330	334851	3330	114066	3330	-42357.9	3330	-112872
2062	-5743.36	3331	707360	3331	343230	3331	129673	3331	-23431.8	3331	-94728.4
2064	-7476.95	3332	740010	3332	368365	3332	154101	3332	-686.19	3332	-70713.5
2066	-3214.4	3333	759136	3333	393608	3333	179229	3333	16562.9	3333	-70152.3
2068	825.599	3334	775722	3334	408535	3334	174086	3334	19421.9	3334	-68700.4
2070	-1031.13	3335	793733	3335	425985	3335	167247	3335	26835.4	3335	-64452.1
2072	-20877.5	3336	793843	3336	447078	3336	177525	3336	43657.6	3336	-59247.6
2074	-27328.6	3337	813290	3337	457738	3337	191411	3337	48937.6	3337	-52418.7
2076	-22062.6	3338	851764	3338	468390	3338	213979	3338	43245	3338	-57358.5
2078	-31873.4	3339	868340	3339	482001	3339	222833	3339	52367.5	3339	-61749.4
2080	-39302	3340	874834	3340	493747	3340	220448	3340	62799.4	3340	-58640.8
2082	-37985.2	3341	895893	3341	519528	3341	231075	3341	72126.5	3341	-59887
2084	-26491	3342	910505	3342	538800	3342	248165	3342	80522.5	3342	-60445.4
2086	-17899.4	3343	921634	3343	550995	3343	270786	3343	93716.2	3343	-57317.7
2088	-16024	3344	931368	3344	567409	3344	277235	3344	103031	3344	-40724.5
2090	-18340.9	3345	960838	3345	582299	3345	279409	3345	115376	3345	-31692.3
2092	-14956.3	3346	975047	3346	593084	3346	291354	3346	144098	3346	-26816.4
2094	1826.82	3347	977360	3347	600904	3347	316088	3347	139511	3347	-26656.9
2096	25511.8	3348	993901	3348	608717	3348	319597	3348	133477	3348	-21827.4
2098	26384	3349	999999	3349	616333	3349	326727	3349	167325	3349	-21659.4
2100	5404.32	3350	995229	3350	625282	3350	334699	3350	176868	3350	-22196.2
2102	-5282.58	3351	998779	3351	640037	3351	345907	3351	169595	3351	-10160
2104	11077	3352	1.01015e+06	3352	652305	3352	356721	3352	156265	3352	0
2106	23009.2	3353	1.01866e+06	3353	640766	3353	351616	3353	180520	3353	-10188.9
2108	20102.1	3354	1.0219e+06	3354	634104	3354	352724	3354	171668	3354	-8855.64
2110	14159.1	3355	1.00964e+06	3355	631370	3355	349657	3355	150630	3355	-7132.04
2112	1849.31	3356	975478	3356	607838	3356	343955	3356	130725	3356	-14265.4
2114	16786.5	3357	960108	3357	612023	3357	335458	3357	134692	3357	-14501
2116	35140.4	3358	935270	3358	604800	3358	323478	3358	149525	3358	-15086.4
2118	39427.8	3359	937180	3359	586165	3359	322599	3359	147669	3359	-24903.7
2120	21241.9	3360	934607	3360	575405	3360	310972	3360	145015	3360	-20948.3
2122	15180.3	3361	908062	3361	551467	3361	284431	3361	144007	3361	-18957.7
2124	27217.4	3362	885131	3362	526674	3362	269589	3362	122539	3362	-33702
2126	30792.4	3363	852177	3363	503740	3363	263735	3363	113641	3363	-44094.6
2128	29556.9	3364	823681	3364	490223	3364	255198	3364	111199	3364	-47522.2
2130	25849.5	3365	808755	3365	467699	3365	242721	3365	98628.3	3365	-48975.2
2132	25579.2	3366	790160	3366	441398	3366	230019	3366	87827.2	3366	-51339.5
2134	28565.5	3367	756896	3367	425645	3367	216158	3367	94261.5	3367	-58472.9
2136	33872.2	3368	727659	3368	410208	3368	203204	3368	86955	3368	-80140.6
2138	33218.1	3369	717552	3369	396455	3369	177002	3369	55385.2	3369	-79228.3
2140	29181	3370	713096	3370	385135	3370	171443	3370	35920.8	3370	-69684.6
2142	29384.3	3371	706691	3371	377854	3371	179289	3371	32185.1	3371	-62434.4
2144	36063.7	3372	685938	3372	382083	3372	175801	3372	51028.4	3372	-61719.5
2146	23816.7	3373	695953	3373	396521	3373	173721	3373	60788.1	3373	-61190.1
2148	17241.4	3374	696795	3374	402668	3374	174566	3374	55619	3374	-45329.3
2150	1942.69	3375	680398	3375	401023	3375	170281	3375	46398.9	3375	-33286.8
2152	11714.3	3376	689548	3376	394074	3376	191070	3376	51719.6	3376	-46565.9
2154	9351.73	3377	707094	3377	403168	3377	200834	3377	72552.7	3377	-52673.6
2156	915.044	3378	728120	3378	406993	3378	195152	3378	83946.6	3378	-35326.9
2158	-17574.3	3379	737372	3379	426384	3379	207449	3379	91516.7	3379	-10861.9
2160	-27874.3	3380	746754	3380	432331	3380	238397	3380	84511.8	3380	-7200.9
2162	-11841.7	3381	763004	3381	436482	3381	255023	3381	93084.5	3381	-23173.7
2164	7346.44	3382	780622	3382	444057	3382	256471	3382	120374	3382	-17622.5
2166	12795.4	3383	791845	3383	458517	3383	262350	3383	138800	3383	-20974.4
2168	10658.4	3384	807135	3384	479214	3384	272399	3384	156887	3384	-18339.7
2170	6927.47	3385	832115	3385	498297	3385	284636	3385	161216	3385	-9398.09
2172	2886.05	3386	858319	3386	522156	3386	310181	3386	174865	3386	-12774.6
2174	874.172	3387	874413	3387	541801	3387	343793	3387	176795	3387	-28393.4
2176	6376.85	3388	896380	3388	554037	3388	349728	3388	188520	3388	-27426.8
2178	3823.41	3389	911414	3389	569581	3389	349649	3389	204257	3389	-12347.9
2180	7678.79	3390	931202	3390	585265	3390	354731	3390	216008	3390	-7132.9
2182	7736.83	3391	973380	3391	599268	3391	361277	3391	222265	3391	-7502.46
2184	355.549	3392	1.00015e+06	3392	617168	3392	372834	3392	218689	3392	-13763.7
2186	-15026.4	3393	1.01255e+06	3393	619563	3393	398365	3393	231592	3393	-20360.2
2188	-12663.3	3394	1.01473e+06	3394	631280	3394	408299	3394	245040	3394	-23538
2190	1375.21	3395	1.02371e+06	3395	658219	3395	415694	3395	253332	3395	-11984.2
2192	12673.2	3396	1.05606e+06	3396	676937	3396	423927	3396	258641	3396	0
2194	17329.7	3397	1.06958e+06	3397	688850	3397	433687	3397	257430	3397	20192.5
2196	11545.3	3398	1.07174e+06	3398	706375	3398	441579	3398	251164	3398	17316.2
2198	17895	3399	1.07075e+06	3399	705207	3399	446909	3399	245473	3399	7947.25
2200	22044.2	3400	1.04973e+06	3400	708241	3400	450723	3400	240251	3400	3533.57
2202	30251.3	3401	1.03077e+06	3401	686223	3401	444330	3401	247853	3401	16021.8
2204	42203.6	3402	1.01224e+06	3402	666867	3402	423501	3402	240887	3402	30220
2206	42666.1	3403	977317	3403	643215	3403	406958	3403	233371	3403	14041.2
2208	14234.1	3404	904040	3404	605856	3404	394424	3404	218305	3404	-18402.7
2210	20069.7	3405	812017	3405	532852	3405	343077	3405	198432	3405	-18241.1
2212	24234.4	3406	727160	3406	458247	3406	269491	3406	164120	3406	-16263.4
2214	15896.7	3407	638271	3407	381737	3407	202717	3407	123381	3407	-6516.93
2216	11043.5	3408	524349	3408	285861	3408	139248	3408	77491.5	3408	-10830
2218	3344.68	3409	394753	3409	180523	3409	54028.3	3409	20998.5	3409	-9165.15
2220	5719.51	3410	282942	3410	89670.7	3410	-21001.9	3410	-34127.7	3410	-10743.5
2222	10229.3	3411	183524	3411	12174.9	3411	-85322.9	3411	-88352.5	3411	-9423.69
2224	6899.79	3412	92147.8	3412	-50961.9	3412	-134232	3412	-122431	3412	2381.93
2226	12903.5	3413	15430.2	3413	-110120	3413	-185484	3413	-137850	3413	-945.355
2228	11293.6	3414	-45481.7	3414	-161499	3414	-222843	3414	-135529	3414	-3441.14
2230	7754.13	3415	-81632.4	3415	-195137	3415	-239737	3415	-153802	3415	3683.23
2232	19770.6	3416	-96993.1	3416	-208882	3416	-251865	3416	-175943	3416	-7242.41
2234	16088.8	3417	-122145	3417	-222331	3417	-271764	3417	-179805	3417	-8125.8
2236	0	3418	-143014	3418	-226816	3418	-282997	3418	-173641	3418	-5257.51
2238	-746.716	3419	-153313	3419	-228324	3419	-276239	3419	-169329	3419	-3953.02
2240	-530.416	3420	-167588	3420	-226561	3420	-264093	3420	-165200	3420	12419.4
2242	29067.1	3421	-181303	3421	-235976	3421	-269162	3421	-155205	3421	21157.7
2244	34980.8	3422	-191588	3422	-266907	3422	-276382	3422	-165734	3422	20330.9
2246	12461.3	3423	-193875	3423	-276228	3423	-273725	3423	-179266	3423	13598
2248	1104	3424	-204093	3424	-289040	3424	-271494	3424	-197066	3424	0
2250	3045.78	3425	-235475	3425	-298284	3425	-290878	3425	-197559	3425	-5945.18
2252	18657.4	3426	-270450	3426	-308713	3426	-306436	3426	-202444	3426	-17617.6
2254	29855.8	3427	-298397	3427	-343437	3427	-326432	3427	-221998	3427	-39757.2
2256	24016.1	3428	-330152	3428	-373900	3428	-369848	3428	-254075	3428	-54525.2
2258	21069.1	3429	-379668	3429	-407431	3429	-397844	3429	-265497	3429	-57982.2
2260	23693.8	3430	-433278	3430	-449010	3430	-415056	3430	-261948	3430	-74213.3
2262	20054.5	3431	-483035	3431	-481111	3431	-451239	3431	-254787	3431	-88091.2
2264	15638.6	3432	-521511	3432	-529503	3432	-500571	3432	-283976	3432	-95203.2
2266	4112.24	3433	-564274	3433	-565766	3433	-541748	3433	-335119	3433	-108734
2268	13551.6	3434	-616388	3434	-605051	3434	-560630	3434	-369407	3434	-116709
2270	25709.4	3435	-680808	3435	-666240	3435	-576581	3435	-371685	3435	-145214
2272	28373.7	3436	-724425	3436	-707404	3436	-600823	3436	-379272	3436	-161797
2274	24439.8	3437	-755743	3437	-741757	3437	-632436	3437	-403452	3437	-162663
2276	10995	3438	-796664	3438	-788773	3438	-652886	3438	-434135	3438	-171920
2278	15818.7	3439	-840977	3439	-829275	3439	-684516	3439	-457543	3439	-176031
2280	22138.3	3440	-896399	3440	-846328	3440	-707528	3440	-474671	3440	-187581
2282	27800.6	3441	-923379	3441	-869817	3441	-722305	3441	-484360	3441	-213146
2284	18231.8	3442	-949323	3442	-890674	3442	-746465	3442	-483972	3442	-215677
2286	5535.06	3443	-967853	3443	-903306	3443	-740606	3443	-473352	3443	-211721
2288	8272.93	3444	-992384	3444	-911932	3444	-725545	3444	-476580	3444	-207621
2290	30388.1	3445	-1.02641e+06	3445	-920883	3445	-722713	3445	-487094	3445	-202896
2292	21032	3446	-1.05158e+06	3446	-928259	3446	-734389	3446	-495339	3446	-193297
2294	-488.437	3447	-1.06404e+06	3447	-937945	3447	-732985	3447	-502300	3447	-187528
2296	6330	3448	-1.08934e+06	3448	-952381	3448	-722965	3448	-495054	3448	-193987
2298	18060.5	3449	-1.11653e+06	3449	-969430	3449	-723804	3449	-478446	3449	-188420
2300	7837.34	3450	-1.14114e+06	3450	-980165	3450	-708008	3450	-457783	3450	-182800
2302	-681.963	3451	-1.16449e+06	3451	-979342	3451	-703115	3451	-460720	3451	-167456
2304	-8169.87	3452	-1.21312e+06	3452	-977177	3452	-707152	3452	-435193	3452	-157665
2306	-14329.1	3453	-1.23959e+06	3453	-973657	3453	-706029	3453	-412639	3453	-155650
2308	4560.87	3454	-1.24783e+06	3454	-978311	3454	-705114	3454	-418871	3454	-152533
2310	22420.1	3455	-1.2798e+06	3455	-994039	3455	-710387	3455	-420956	3455	-148310
2312	27645	3456	-1.31726e+06	3456	-996864	3456	-700421	3456	-394463	3456	-133040
2314	24860.1	3457	-1.33487e+06	3457	-995593	3457	-691416	3457	-373360	3457	-117960
2316	31236.5	3458	-1.36575e+06	3458	-1.0059e+06	3458	-691227	3458	-384968	3458	-129931
2318	15506.5	3459	-1.39191e+06	3459	-1.02687e+06	3459	-697716	3459	-381217	3459	-131159
2320	22577.2	3460	-1.42859e+06	3460	-1.04594e+06	3460	-696369	3460	-380215	3460	-120414
2322	13294.3	3461	-1.44218e+06	3461	-1.04732e+06	3461	-686216	3461	-365964	3461	-135403
2324	6715.99	3462	-1.46817e+06	3462	-1.05174e+06	3462	-677182	3462	-366157	3462	-142923
2326	7765.63	3463	-1.47733e+06	3463	-1.0384e+06	3463	-677295	3463	-361197	3463	-124706
2328	23491	3464	-1.4758e+06	3464	-1.01669e+06	3464	-668699	3464	-333316	3464	-114792
2330	15900	3465	-1.48124e+06	3465	-1.01618e+06	3465	-658060	3465	-313048	3465	-97936.9
2332	-3676.87	3466	-1.47452e+06	3466	-1.03412e+06	3466	-649176	3466	-313503	3466	-91797.7
2334	-6468.8	3467	-1.47491e+06	3467	-1.03626e+06	3467	-638483	3467	-310379	3467	-92057.1
2336	4983.47	3468	-1.47379e+06	3468	-1.02034e+06	3468	-630784	3468	-303348	3468	-96494.5
2338	-861.54	3469	-1.48888e+06	3469	-1.022e+06	3469	-618871	3469	-306709	3469	-94470.9
2340	757.868	3470	-1.49559e+06	3470	-1.01506e+06	3470	-612018	3470	-320185	3470	-81787
2342	-7046.61	3471	-1.49528e+06	3471	-990989	3471	-621670	3471	-305833	3471	-71567.1
2344	336.78	3472	-1.49941e+06	3472	-985431	3472	-625736	3472	-280764	3472	-63057.8
2346	-3231.97	3473	-1.50307e+06	3473	-996606	3473	-606244	3473	-269025	3473	-58017.7
2348	16209.7	3474	-1.5007e+06	3474	-989789	3474	-593636	3474	-250366	3474	-39761.2
2350	24672.9	3475	-1.49724e+06	3475	-988775	3475	-605395	3475	-242733	3475	-22542.3
2352	13596.2	3476	-1.51548e+06	3476	-978484	3476	-595390	3476	-236838	3476	-24956.1
2354	4839.36	3477	-1.5383e+06	3477	-966082	3477	-589312	3477	-249019	3477	-28208.7
2356	22572.7	3478	-1.55147e+06	3478	-957640	3478	-588617	3478	-254634	3478	-33059.5
2358	17683.4	3479	-1.54953e+06	3479	-983878	3479	-599750	3479	-249811	3479	-33016.5
2360	1057.68	3480	-1.55709e+06	3480	-997855	3480	-603805	3480	-245821	3480	-24480.8
2362	-25494.6	3481	-1.57853e+06	3481	-1.01252e+06	3481	-604959	3481	-241338	3481	-24146.1
2364	-35835	3482	-1.58549e+06	3482	-1.02869e+06	3482	-614513	3482	-233027	3482	-17398.8
2366	-28740.9	3483	-1.60927e+06	3483	-1.04142e+06	3483	-629079	3483	-261337	3483	-9835.06
2368	-21856.3	3484	-1.62415e+06	3484	-1.05882e+06	3484	-639134	3484	-261832	3484	0
2370	-27441.9	3485	-1.62254e+06	3485	-1.063e+06	3485	-635994	3485	-255145	3485	-8420.34
2372	-19742.3	3486	-1.62824e+06	3486	-1.07228e+06	3486	-647957	3486	-257272	3486	-9304.06
2374	-6831.19	3487	-1.647e+06	3487	-1.08378e+06	3487	-667381	3487	-276727	3487	-2455
2376	-2565.61	3488	-1.6554e+06	3488	-1.07526e+06	3488	-670251	3488	-295964	3488	5398.24
2378	-9490.36	3489	-1.65351e+06	3489	-1.06788e+06	3489	-665418	3489	-299966	3489	-7115.18
2380	-8658.07	3490	-1.63468e+06	3490	-1.06507e+06	3490	-664206	3490	-286365	3490	-7123.8
2382	-7271	3491	-1.60902e+06	3491	-1.0702e+06	3491	-662362	3491	-278163	3491	-9678.41
2384	-4547.96	3492	-1.60325e+06	3492	-1.05941e+06	3492	-650391	3492	-285612	3492	-1168.78
2386	21910.1	3493	-1.60206e+06	3493	-1.05769e+06	3493	-643206	3493	-283933	3493	-5869.13
2388	18736.2	3494	-1.58568e+06	3494	-1.03115e+06	3494	-632602	3494	-291668	3494	-3182.42
2390	0	3495	-1.57425e+06	3495	-994818	3495	-615510	3495	-269618	3495	-1760.54
2392	-15111.7	3496	-1.54183e+06	3496	-980663	3496	-582728	3496	-234812	3496	-3578.29
2394	-15341.1	3497	-1.49769e+06	3497	-963180	3497	-560019	3497	-223393	3497	-4826.89
2396	-6004.26	3498	-1.45695e+06	3498	-944272	3498	-543399	3498	-215508	3498	7136.4
2398	-9103.38	3499	-1.44243e+06	3499	-923024	3499	-537759	3499	-216212	3499	6997.75
2400	-16058.5	3500	-1.4282e+06	3500	-895712	3500	-523291	3500	-202677	3500	-2973.88
2402	-16432.2	3501	-1.3896e+06	3501	-871236	3501	-507688	3501	-191110	3501	-11338
2404	2796.89	3502	-1.36374e+06	3502	-859521	3502	-487905	3502	-160609	3502	-15087.6
2406	12475.9	3503	-1.36197e+06	3503	-850070	3503	-479920	3503	-157366	3503	-24003.4
2408	7223.27	3504	-1.35936e+06	3504	-850103	3504	-470320	3504	-162558	3504	-32724
2410	7053.27	3505	-1.35739e+06	3505	-829594	3505	-455705	3505	-158079	3505	-45900.1
2412	820.435	3506	-1.33282e+06	3506	-810142	3506	-456503	3506	-164107	3506	-46218.5
2414	2561.55	3507	-1.30044e+06	3507	-792503	3507	-450588	3507	-152774	3507	-43851.6
2416	4386.67	3508	-1.26922e+06	3508	-767531	3508	-455624	3508	-152584	3508	-31556.7
2418	18380.8	3509	-1.26726e+06	3509	-761936	3509	-455228	3509	-148949	3509	-26076.7
2420	24952.2	3510	-1.26986e+06	3510	-761641	3510	-430973	3510	-136994	3510	-36766.3
2422	24083	3511	-1.25645e+06	3511	-749858	3511	-425165	3511	-131611	3511	-35598.1
2424	31899.2	3512	-1.23723e+06	3512	-745854	3512	-418270	3512	-120613	3512	-17729.9
2426	33058.8	3513	-1.20636e+06	3513	-739828	3513	-409132	3513	-136407	3513	-21034.4
2428	21878.2	3514	-1.19829e+06	3514	-727352	3514	-394402	3514	-134000	3514	-25391
2430	9177.17	3515	-1.19912e+06	3515	-711714	3515	-381887	3515	-131055	3515	-14383.1
2432	9758.9	3516	-1.19373e+06	3516	-717466	3516	-381073	3516	-125168	3516	-21790.1
2434	22020.2	3517	-1.1744e+06	3517	-716967	3517	-385588	3517	-122925	3517	-32783.4
2436	7513.45	3518	-1.15387e+06	3518	-697899	3518	-396047	3518	-135288	3518	-25617.2
2438	7042.97	3519	-1.14304e+06	3519	-691508	3519	-390419	3519	-127525	3519	-33401
2440	14542.8	3520	-1.13067e+06	3520	-684237	3520	-379063	3520	-122924	3520	-14990
2442	22394.6	3521	-1.11422e+06	3521	-660809	3521	-375021	3521	-100192	3521	-8317.95
2444	19036.7	3522	-1.09247e+06	3522	-642840	3522	-364490	3522	-95534.3	3522	-8716.21
2446	28744.4	3523	-1.07522e+06	3523	-628521	3523	-359794	3523	-93909.7	3523	-10661.3
2448	22100.8	3524	-1.0728e+06	3524	-622567	3524	-356024	3524	-93568.9	3524	-11957.1
2450	759.79	3525	-1.07379e+06	3525	-616312	3525	-352191	3525	-85245	3525	-12793.8
2452	10948.7	3526	-1.06698e+06	3526	-604224	3526	-346703	3526	-90984.1	3526	-5629.11
2454	24219.3	3527	-1.03152e+06	3527	-589873	3527	-339262	3527	-90245.6	3527	-9448.15
2456	21007.8	3528	-1.01733e+06	3528	-576303	3528	-328787	3528	-71687.2	3528	-23080
2458	11768.2	3529	-1.02542e+06	3529	-563274	3529	-321682	3529	-61439.2	3529	-36214.4
2460	8051.39	3530	-1.02497e+06	3530	-550551	3530	-306435	3530	-78580.1	3530	-39706.4
2462	16072.8	3531	-1.02064e+06	3531	-555316	3531	-298780	3531	-99414.2	3531	-32317.1
2464	18231.6	3532	-1.00326e+06	3532	-554275	3532	-297727	3532	-95551.2	3532	-20810
2466	4499.67	3533	-988929	3533	-563660	3533	-302873	3533	-73271.5	3533	-12872.8
2468	-9420.68	3534	-966281	3534	-558247	3534	-316182	3534	-74411.9	3534	-17087
2470	-2358.57	3535	-954940	3535	-548868	3535	-296551	3535	-74187.4	3535	-9076.93
2472	1640.2	3536	-948804	3536	-536508	3536	-294986	3536	-75174.6	3536	8025.33
2474	1569.49	3537	-945679	3537	-538825	3537	-280832	3537	-83639.5	3537	-2483.38
2476	1362.14	3538	-914878	3538	-534372	3538	-280376	3538	-84040.6	3538	-5405.43
2478	-20561	3539	-896408	3539	-527196	3539	-267362	3539	-66186	3539	-5736.74
2480	-19440.4	3540	-892372	3540	-513888	3540	-262411	3540	-50880.6	3540	-6709.35
2482	2523.78	3541	-892026	3541	-506414	3541	-257147	3541	-52120.8	3541	7952.77
2484	16858.8	3542	-873334	3542	-488567	3542	-247253	3542	-70356.8	3542	0
2486	14150	3543	-854884	3543	-482734	3543	-255249	3543	-73974.2	3543	-3544.33
2488	-3959.35	3544	-844838	3544	-469275	3544	-242400	3544	-67697.1	3544	1313.03
2490	-9008.68	3545	-825654	3545	-455293	3545	-245343	3545	-72690	3545	2712.16
2492	3225.9	3546	-822046	3546	-455982	3546	-244042	3546	-67975.8	3546	1706.23
2494	-2298.55	3547	-803638	3547	-453053	3547	-239587	3547	-54063.1	3547	2561.95
2496	-11636.1	3548	-786857	3548	-436152	3548	-218668	3548	-61225.6	3548	8408.56
2498	-14902.6	3549	-781617	3549	-426711	3549	-221947	3549	-49223.2	3549	1583.66
2500	-3046.22	3550	-769474	3550	-416693	3550	-221725	3550	-52015.5	3550	-9647.47
2502	652.744	3551	-766124	3551	-407279	3551	-212414	3551	-37778.4	3551	-4267.8
2504	-3217.54	3552	-743896	3552	-416144	3552	-217647	3552	-26389.2	3552	1140.96
2506	-25633.8	3553	-743508	3553	-414259	3553	-210835	3553	-42647.4	3553	13486
2508	-30264.9	3554	-723445	3554	-410075	3554	-198273	3554	-35135.9	3554	13674
2510	-37723.2	3555	-708711	3555	-408758	3555	-199315	3555	-35182.5	3555	1803.49
2512	-45161.4	3556	-707163	3556	-400747	3556	-198696	3556	-29026.6	3556	1924.73
2514	-51438.5	3557	-705917	3557	-375485	3557	-195256	3557	-26922.3	3557	-7209.16
2516	-54469.3	3558	-702159	3558	-369756	3558	-179625	3558	-19285.4	3558	-16842.2
2518	-49916	3559	-688019	3559	-376729	3559	-170581	3559	-26399.2	3559	-19527.5
2520	-40900.2	3560	-679470	3560	-370625	3560	-174029	3560	-49526.7	3560	-16368
2522	-43489	3561	-677752	3561	-371461	3561	-175562	3561	-38181.1	3561	-12827.6
2524	-39494.6	3562	-671831	3562	-371582	3562	-168383	3562	-19982.2	3562	-12829.8
2526	-35344.9	3563	-663159	3563	-365366	3563	-160680	3563	-20745.6	3563	-8047.48
2528	-39097.9	3564	-634372	3564	-359730	3564	-161846	3564	-15261.4	3564	-1757.13
2530	-12498.2	3565	-614746	3565	-354333	3565	-163267	3565	-14346.7	3565	13800.7
2532	0	3566	-607836	3566	-352947	3566	-153012	3566	-13168.3	3566	22052.1
2534	-14907.8	3567	-607773	3567	-339436	3567	-154587	3567	-4717.07	3567	21012.1
2536	-23551.4	3568	-605421	3568	-319073	3568	-156897	3568	0	3568	26091.8
2538	-18465.9	3569	-595025	3569	-316347	3569	-162409	3569	-6186.35	3569	24962
2540	-20483.8	3570	-578566	3570	-330451	3570	-145554	3570	-13343.5	3570	21923.4
2542	-31653.5	3571	-568046	3571	-337256	3571	-133966	3571	-15992.6	3571	30034.8
2544	-33848.8	3572	-560999	3572	-322717	3572	-135479	3572	-15507.7	3572	46738.9
2546	-19666.6	3573	-548006	3573	-316933	3573	-137897	3573	-27874	3573	48065.1
2548	-12771.8	3574	-520910	3574	-306642	3574	-134376	3574	-24785.8	3574	40974.4
2550	-1776.12	3575	-505253	3575	-297011	3575	-130710	3575	-25775.1	3575	33024.3
2552	994.135	3576	-506792	3576	-286621	3576	-129447	3576	-27284.1	3576	29656.1
2554	-10579.4	3577	-501632	3577	-281960	3577	-114282	3577	-27132.9	3577	20975.2
2556	-22611.8	3578	-502361	3578	-275023	3578	-99764.5	3578	-41326.9	3578	6403.77
2558	-22305.3	3579	-501945	3579	-274643	3579	-98097.8	3579	-32142.9	3579	6478.82
2560	-12232.4	3580	-491967	3580	-282160	3580	-92288.1	3580	-9630.52	3580	16217.7
2562	-13931.9	3581	-465370	3581	-278095	3581	-98493.9	3581	-20111	3581	7103.32
2564	-28383.8	3582	-452455	3582	-264100	3582	-106506	3582	-6570.42	3582	-3809.8
2566	-34875.9	3583	-458667	3583	-243373	3583	-106589	3583	-14905.7	3583	-19146.2
2568	-21348.4	3584	-457453	3584	-240311	3584	-95799.4	3584	-20771.9	3584	-14632.1
2570	-9263.05	3585	-445454	3585	-236075	3585	-96656.2	3585	-13510.8	3585	-11731.4
2572	-13508.1	3586	-436518	3586	-230624	3586	-83994.4	3586	-10323.7	3586	-5728.07
2574	-41701.3	3587	-434103	3587	-223331	3587	-77642.9	3587	-304.968	3587	-6396
2576	-52451.8	3588	-427485	3588	-223849	3588	-83114	3588	-7283.13	3588	4747.36
2578	-40716.9	3589	-428259	3589	-211158	3589	-87322.2	3589	-22416.4	3589	0
2580	-30523.5	3590	-420046	3590	-204459	3590	-88815.1	3590	-40760.1	3590	-1278.23
2582	-33213	3591	-413282	3591	-203122	3591	-86302.5	3591	-41543	3591	744.426
2584	-41652.4	3592	-387826	3592	-206863	3592	-82393.5	3592	-27417.4	3592	11868.9
2586	-46324	3593	-376761	3593	-201302	3593	-80579.9	3593	-23654.5	3593	-1988.28
2588	-42664.7	3594	-370930	3594	-204216	3594	-77955.8	3594	-29252.4	3594	-9726.83
2590	-17252.6	3595	-357865	3595	-186578	3595	-62962.3	3595	-25077	3595	-2450.6
2592	-23317.5	3596	-339168	3596	-173895	3596	-62877.9	3596	-29909.4	3596	9755.87
2594	-34187.2	3597	-341392	3597	-181124	3597	-60828.8	3597	-28540.3	3597	9259.1
2596	-35589.9	3598	-356260	3598	-184370	3598	-49857.4	3598	-13121.3	3598	-5315.62
2598	-20353.7	3599	-362220	3599	-189801	3599	-55014	3599	788.803	3599	-5034.95
2600	-8805.83	3600	-361802	3600	-187760	3600	-55968.5	3600	10974.8	3600	-5850.17
2602	-11692.4	3601	-350920	3601	-187740	3601	-56172.4	3601	10328.4	3601	-20170.1
2604	-27368.5	3602	-334861	3602	-186548	3602	-49428.6	3602	-5055.32	3602	-26357.1
2606	-7401.88	3603	-318626	3603	-196854	3603	-45883.9	3603	-6175.48	3603	-29853
2608	1331.89	3604	-332880	3604	-187651	3604	-49117.1	3604	-13301.9	3604	-40810.3
2610	11709.5	3605	-321883	3605	-172578	3605	-52934.1	3605	-5551.99	3605	-48273
2612	-6137.36	3606	-311933	3606	-163231	3606	-51537.5	3606	3551.39	3606	-41912.9
2614	-13561.7	3607	-302139	3607	-162310	3607	-49072.9	3607	-3352.38	3607	-26976.8
2616	-1275.88	3608	-308348	3608	-170811	3608	-40929.6	3608	-1657.15	3608	-29862.1
2618	-789.368	3609	-314478	3609	-176274	3609	-39317.9	3609	-5580.79	3609	-32468.3
2620	-13438.4	3610	-304470	3610	-159028	3610	-48217.1	3610	-4383	3610	-32045.2
2622	-20018.3	3611	-283074	3611	-159399	3611	-43015.2	3611	-1992.58	3611	-35366.9
2624	-1507.73	3612	-272261	3612	-161559	3612	-36148.1	3612	-8307.6	3612	-47803.6
2626	9854.91	3613	-275394	3613	-161173	3613	-35885.5	3613	-8084.24	3613	-45293.5
2628	11347	3614	-277595	3614	-148612	3614	-43223.9	3614	-15401	3614	-44167.7
2630	5188.13	3615	-273361	3615	-145266	3615	-42950.9	3615	-18369.2	3615	-31427
2632	4977.56	3616	-269861	3616	-154688	3616	-40450.8	3616	-7330.23	3616	-31509.2
2634	-6038.11	3617	-263355	3617	-165080	3617	-33392.1	3617	-10816.6	3617	-28651.4
2636	-2129.22	3618	-245743	3618	-156077	3618	-21857.4	3618	-30552.3	3618	-24031
2638	25335.4	3619	-251753	3619	-151998	3619	-18590.9	3619	-36272	3619	-21186.7
2640	29540	3620	-257502	3620	-147348	3620	-8080.57	3620	-28579.2	3620	-29683.7
2642	20167.9	3621	-250193	3621	-139336	3621	-3939.66	3621	-24312.9	3621	-19433
2644	7975.29	3622	-246540	3622	-124781	3622	-6874.59	3622	-29535.7	3622	-12063.6
2646	14379.7	3623	-254098	3623	-122019	3623	-16861.8	3623	-20639.5	3623	4099.06
2648	13368.2	3624	-242659	3624	-124624	3624	-18278	3624	2173.45	3624	-6000.91
2650	13189.2	3625	-233425	3625	-122349	3625	-21383	3625	-1452.44	3625	-16402.4
2652	11141.3	3626	-235579	3626	-127040	3626	-8087.08	3626	-13397.9	3626	-20435.8
2654	23990.5	3627	-241903	3627	-121903	3627	-5681.8	3627	-14934.7	3627	-17385.4
2656	17365	3628	-224812	3628	-126775	3628	-13028.4	3628	-282.378	3628	-15905.7
2658	16862.3	3629	-210882	3629	-101631	3629	-12384.7	3629	6324.31	3629	-16755.7
2660	-2832.49	3630	-208756	3630	-101606	3630	-19939.7	3630	-51.6995	3630	-15441.3
2662	-785.812	3631	-201567	3631	-101988	3631	-18230.7	3631	12232.6	3631	-14144.3
2664	13630.7	3632	-199007	3632	-108942	3632	-15121.7	3632	6820.43	3632	-16977.9
2666	25071.1	3633	-189453	3633	-109442	3633	-8622.45	3633	-5630.1	3633	-25600.2
2668	33181	3634	-182860	3634	-116780	3634	-11387.5	3634	-16914.6	3634	-31521.8
2670	11867.4	3635	-183363	3635	-121374	3635	-9851.32	3635	-9500.63	3635	-38937.6
2672	11284.7	3636	-177941	3636	-130855	3636	-1120.53	3636	-9565.24	3636	-37807.8
2674	32493.3	3637	-184971	3637	-137369	3637	-10159.5	3637	-11410.2	3637	-21330.1
2676	29433.3	3638	-182068	3638	-124169	3638	2180.68	3638	0	3638	-25167.8
2678	22942.4	3639	-181550	3639	-114627	3639	5876.1	3639	-3365.23	3639	-30610
2680	26803	3640	-172206	3640	-119704	3640	-97.6745	3640	-2169.78	3640	-27485.5
2682	19705.4	3641	-174416	3641	-107307	3641	-14970.5	3641	5605.75	3641	-18538
2684	16738.6	3642	-181215	3642	-106226	3642	-23862.3	3642	43.1215	3642	-21910.3
2686	4615.4	3643	-164830	3643	-85781.1	3643	-16984.8	3643	-20700	3643	-24925.6
2688	-7212.42	3644	-149692	3644	-86260.1	3644	-10114.7	3644	-38347.5	3644	-18092.5
2690	-8265.53	3645	-137236	3645	-69743.7	3645	-8775.77	3645	-21365.1	3645	-30241
2692	-3809.61	3646	-149059	3646	-62943.2	3646	0	3646	-6616.58	3646	-24810.3
2694	9012.01	3647	-156199	3647	-67847.8	3647	-7333.16	3647	15382.9	3647	-5724.74
2696	12815.5	3648	-133968	3648	-70826.8	3648	-6866.81	3648	14702.7	3648	-9227.73
2698	7252.17	3649	-123888	3649	-69847.8	3649	853.799	3649	-16189.5	3649	-29677.3
2700	-2101.72	3650	-125885	3650	-70034.6	3650	-5644.74	3650	-13116.3	3650	-29113.6
2702	4260.52	3651	-135520	3651	-68674.9	3651	-3953.86	3651	-4.34892	3651	-14121
2704	28368.3	3652	-146387	3652	-79813.3	3652	-489.013	3652	-15527.1	3652	-19170.5
2706	6744.42	3653	-143689	3653	-86366.3	3653	12458.8	3653	-7001.57	3653	-23514.2
2708	-17516.9	3654	-135422	3654	-68612.3	3654	11657.9	3654	6030.85	3654	-8007.07
2710	-23717.3	3655	-138566	3655	-49257.6	3655	4607.78	3655	-330.12	3655	1843.06
2712	-21299.7	3656	-136799	3656	-53139.9	3656	-13706.1	3656	1290.04	3656	0
2714	-10619.4	3657	-123950	3657	-56485.7	3657	-10761.7	3657	2403.4	3657	-6132.16
2716	-15816.3	3658	-117010	3658	-55753.9	3658	1721.88	3658	-3788.08	3658	-5625.77
2718	-31803.5	3659	-118811	3659	-57318.4	3659	-9879.48	3659	15289.9	3659	-5868.08
2720	-21326.3	3660	-108570	3660	-55594.1	3660	-13240.7	3660	13282.7	3660	3816.52
2722	0	3661	-105912	3661	-52121	3661	5605.2	3661	10921.1	3661	16544.7
2724	15871.3	3662	-96733	3662	-55724.7	3662	8914.87	3662	-4038.96	3662	15453.7
2726	15366	3663	-97707.8	3663	-58659.7	3663	922.709	3663	-6160.65	3663	7431.79
2728	1753.71	3664	-105813	3664	-58498.4	3664	-1971.68	3664	8146.21	3664	-4291.22
2730	-7280.52	3665	-108671	3665	-50501.6	3665	869.284	3665	1514.42	3665	-1072.02
2732	-2269.29	3666	-118017	3666	-50897.1	3666	3798.34	3666	-11040.7	3666	361.047
2734	-3629.53	3667	-121580	3667	-60982.6	3667	-173.346	3667	-1332.98	3667	1426.84
2736	-23323.7	3668	-113603	3668	-70823.8	3668	-1563.48	3668	4184.04	3668	-3458.3
2738	-37120.9	3669	-114792	3669	-65952.6	3669	710.105	3669	-4864.84	3669	-7830.05
2740	-42971.1	3670	-106852	3670	-68523.4	3670	3977.01	3670	1332.79	3670	1116.12
2742	-25937.4	3671	-98412.6	3671	-75274.9	3671	23793.8	3671	-6232.27	3671	-337.286
2744	-12885.9	3672	-106781	3672	-77845.1	3672	25180.7	3672	-20468.1	3672	-9135.22
2746	-28149.2	3673	-108404	3673	-72180.2	3673	4350.38	3673	-15885.5	3673	9003.03
2748	-44110.8	3674	-102850	3674	-73503.1	3674	-698.482	3674	-4485.64	3674	9416.54
2750	-57938.7	3675	-100518	3675	-64423.8	3675	468.815	3675	-91.5405	3675	5810.94
2752	-39171.3	3676	-100315	3676	-60559.6	3676	-1071.79	3676	-8194.95	3676	10403.6
2754	-10906.6	3677	-97836.2	3677	-66573.3	3677	-712.652	3677	-6270.12	3677	1246.96
2756	-25304.7	3678	-105222	3678	-63157.4	3678	-5726.56	3678	13303.7	3678	12711.9
2758	-23264.5	3679	-99628.1	3679	-62994.6	3679	-3471.4	3679	5300.76	3679	8624.83
2760	-17218.6	3680	-81853.8	3680	-54427.9	3680	6345.38	3680	-16511.5	3680	8164.81
2762	-30128.2	3681	-74687.2	3681	-54777.7	3681	-1525.75	3681	-14535.4	3681	2454.09
2764	-31991.4	3682	-80764.1	3682	-55081	3682	-5469.97	3682	-24332.2	3682	2126.62
2766	-42658.9	3683	-66151.5	3683	-47611.9	3683	-677.49	3683	-16694.5	3683	2260.58
2768	-51818.9	3684	-68655.3	3684	-36357.4	3684	12056.9	3684	-20424.5	3684	4064.5
2770	-46402.5	3685	-73137.2	3685	-35580.7	3685	-7341.54	3685	-28528.5	3685	-1755.35
2772	-32396.3	3686	-67115	3686	-34884.9	3686	-14407.5	3686	-23951.5	3686	-3961.21
2774	-33268.8	3687	-80210.3	3687	-38680.2	3687	-13229.4	3687	-17961.6	3687	-7199.72
2776	-36680.9	3688	-78069	3688	-33174.4	3688	-8200.75	3688	-18677.1	3688	-27095.6
2778	-33881.7	3689	-58632	3689	-41409.6	3689	0	3689	-26029.1	3689	-37796.4
2780	-31599.4	3690	-69772.3	3690	-39270.2	3690	845.122	3690	-22070.4	3690	-46206.4
2782	-27991.2	3691	-60518.9	3691	-25794.3	3691	1333.57	3691	-20545	3691	-51129.9
2784	-35157.3	3692	-48475.7	3692	-39369.6	3692	3994.02	3692	-2055.92	3692	-35271.5
2786	-49908.1	3693	-59959.1	3693	-43714.6	3693	-6170.49	3693	14513.7	3693	-29221.2
2788	-38444.2	3694	-63271.6	3694	-43581.3	3694	-1745.12	3694	6585.42	3694	-24226.1
2790	-34737.4	3695	-61209.2	3695	-43387.9	3695	-6655.85	3695	3565.83	3695	-10627.8
2792	-44786.3	3696	-55917.3	3696	-32804.4	3696	42.1764	3696	14136	3696	-3524.43
2794	-45584.7	3697	-56668.2	3697	-17686.1	3697	4538.68	3697	13952.9	3697	0
2796	-66150.2	3698	-64890.7	3698	-28166.2	3698	-10104.3	3698	16938.6	3698	-2243.98
2798	-65272.4	3699	-68560.6	3699	-25877.4	3699	-10121	3699	28084.3	3699	-18048.9
2800	-69051	3700	-48810.4	3700	-41283.8	3700	2031.81	3700	44429.5	3700	-29574.1
2802	-75517.1	3701	-28376.8	3701	-35995.6	3701	-5750.9	3701	48283.7	3701	-16326.8
2804	-66624.5	3702	-18688	3702	-31552.3	3702	-9489.93	3702	22905.8	3702	-12900.5
2806	-71075.4	3703	-34560.8	3703	-38495.7	3703	-4822.72	3703	-6359.48	3703	-9638.69
2808	-61906.7	3704	-38596.8	3704	-34417.5	3704	-2221.38	3704	-11059.9	3704	-11930.1
2810	-30416.1	3705	-54151.1	3705	-21888.6	3705	-1610.08	3705	14313.1	3705	-9270.4
2812	-25261.9	3706	-57470.9	3706	-15539.9	3706	2773.25	3706	24842.3	3706	4647.35
2814	-31710.5	3707	-30989.4	3707	-17423.9	3707	-5124.11	3707	13365.2	3707	11994.8
2816	-43431.9	3708	-16415	3708	-13751.3	3708	-16627.3	3708	0	3708	7436.21
2818	-36031.8	3709	-24969.4	3709	-13303	3709	-16853.7	3709	10787.3	3709	22922.8
2820	-32424.4	3710	-34187.4	3710	-10426.1	3710	-7331.24	3710	-4105.6	3710	20210.4
2822	-27794.8	3711	-40483.1	3711	-16867.8	3711	-1185.5	3711	-21522.3	3711	-3975.7
2824	-32474.6	3712	-22695.8	3712	-8988.35	3712	6504.47	3712	-19161.5	3712	-5554.2
2826	-19858.4	3713	-12064.1	3713	-7881.6	3713	3940.55	3713	-14804	3713	-6428.19
2828	-2542.29	3714	-18073.3	3714	-7115.6	3714	-4715.23	3714	-10972.9	3714	-7328.66
2830	17740	3715	-31989.9	3715	0	3715	-5178.13	3715	-15189	3715	2816.28
2832	-458.349	3716	-34218.4	3716	2129.18	3716	-1318.64	3716	-11911.7	3716	12810.6
2834	-13198.9	3717	-31892.7	3717	8628.91	3717	-13506.9	3717	-23102.8	3717	11418.6
2836	-7274.19	3718	-38943.2	3718	104.258	3718	-18414.6	3718	-34282.6	3718	9122.33
2838	2191.95	3719	-28148.7	3719	-11177.8	3719	-15647.4	3719	-35542.3	3719	13026.2
2840	4319.8	3720	-26712.1	3720	-20950.2	3720	-5265.73	3720	-31290.6	3720	8678.28
2842	-13434	3721	-56846	3721	-25464.3	3721	-2776.93	3721	-24239.1	3721	8768.04
2844	-4413.64	3722	-46588.3	3722	-4789	3722	-8378.91	3722	-10810.9	3722	21337
2846	11428.1	3723	-28411.8	3723	-7083.97	3723	5038.27	3723	8582.86	3723	17625.5
2848	26503.4	3724	-36325.2	3724	-18565.8	3724	350.25	3724	22897.1	3724	14835.7
2850	30028.7	3725	-32846.1	3725	-11621.1	3725	-13353.2	3725	40428.3	3725	8424.72
2852	14814.9	3726	-26081.5	3726	-17435.6	3726	0	3726	28467.1	3726	4501.17
2854	3007.22	3727	-35212.7	3727	-5873.3	3727	8686.85	3727	12736.9	3727	-20871.3
2856	-2259.87	3728	-21827.3	3728	-3672.97	3728	8320.78	3728	20905.2	3728	-25945.2
2858	3781.59	3729	0	3729	-13116.3	3729	16173.7	3729	18536.6	3729	-22536.5
2860	20017.9	3730	-7748.91	3730	-1884.95	3730	16203.4	3730	23739.4	3730	-34106
2862	13174.6	3731	-20951.8	3731	-2756.23	3731	15079.6	3731	31697.3	3731	-22891.3
2864	10269.4	3732	-20435.7	3732	-2031.27	3732	26407.5	3732	16093.6	3732	-11933.6
2866	1204.14	3733	-10692.5	3733	-3173.06	3733	32101.5	3733	15739.8	3733	-20157.7
2868	18787.4	3734	-14184	3734	2930.21	3734	27576.7	3734	22424.5	3734	-35695.6
2870	22157.3	3735	-11690	3735	1681.06	3735	32957.2	3735	23234.2	3735	-30198.7
2872	17646.8	3736	-13831.6	3736	-13533.2	3736	27873.2	3736	18186.5	3736	-18253.2
2874	9297.17	3737	-1426.36	3737	-13011.9	3737	29868.8	3737	-4092.89	3737	-29747.2
2876	3523.74	3738	-1809.47	3738	-3250.32	3738	23989.8	3738	-14420.9	3738	-21567.3
2878	8089.45	3739	-14782.9	3739	-9808.36	3739	23645.2	3739	-11635.6	3739	-12297.2
2880	9983.06	3740	-18991.5	3740	1445.19	3740	24020	3740	-17140.2	3740	-15538.6
2882	-5419.23	3741	-22599.9	3741	905.787	3741	33980.9	3741	-13526.1	3741	-21005.1
2884	-8324.61	3742	-19700.8	3742	-16676.3	3742	30167.3	3742	-10471	3742	-21621.7
2886	14688.8	3743	-18770.6	3743	-19929.6	3743	30641.4	3743	-10381.1	3743	-25161.8
2888	35832.1	3744	-21382	3744	-11552.2	3744	30551.5	3744	-27096.1	3744	-7528.49
2890	28743	3745	-14627.8	3745	-16753.7	3745	9204.36	3745	-35507.4	3745	0
2892	15731.6	3746	-15677.7	3746	-20771.3	3746	3079.95	3746	-34633.5	3746	-11136.8
2894	15259.6	3747	-12821.3	3747	-17208.8	3747	-3514.34	3747	-41953.1	3747	-20115.5
2896	16207.8	3748	-6528.67	3748	-15593.2	3748	3121.07	3748	-32401.7	3748	-26652.1
2898	16936.6	3749	-7940.17	3749	-6688.5	3749	16521.5	3749	-24270.9	3749	-24610.2
2900	18228.4	3750	-12211	3750	1371.15	3750	32907.1	3750	-32794.3	3750	-29414
2902	3028.8	3751	-24886.6	3751	2919.22	3751	24576.3	3751	-23911.7	3751	-29596.7
2904	5018.19	3752	-32338.5	3752	-14906.5	3752	21307.1	3752	-20891.6	3752	-22717.9
2906	16124.6	3753	-31108.9	3753	-17436.6	3753	22738.1	3753	-11551.7	3753	-30132.4
2908	19241.6	3754	-22494	3754	-28205.8	3754	17007.6	3754	11828.6	3754	-37458.9
2910	4608.95	3755	-27164.1	3755	-27597.7	3755	12944.7	3755	1779.42	3755	-41137.7
2912	0	3756	-15144.4	3756	-8996.07	3756	10244.7	3756	-4016.93	3756	-34445.5
2914	15342.2	3757	-15821.4	3757	-4621.83	3757	16023.6	3757	-15117.3	3757	-29188.6
2916	8390.92	3758	-19667.3	3758	-6479.66	3758	23600	3758	-26296.9	3758	-42619.7
2918	17802.4	3759	-15312.2	3759	-2447.9	3759	28070.4	3759	-8533.35	3759	-32263.3
2920	9702.19	3760	-13323.3	3760	-1518.22	3760	12297.5	3760	-4450.32	3760	-22473.1
2922	280.622	3761	1064.15	3761	3164.58	3761	-2401.71	3761	-14281.6	3761	-15100.6
2924	12656.3	3762	1822.67	3762	8185.94	3762	-2165.53	3762	-10282.2	3762	-16868
2926	20364.2	3763	-348.566	3763	25241.1	3763	3425.48	3763	-5533.48	3763	-23049.3
2928	15156.9	3764	-8795.04	3764	29922.7	3764	3127.49	3764	-17624.8	3764	-20216.5
2930	-713.418	3765	-1024.11	3765	17866.9	3765	3656.16	3765	-21967.6	3765	-16572
2932	4070.36	3766	11229.3	3766	11426.3	3766	13713.5	3766	0	3766	-1.93904
2934	28112.7	3767	10164.3	3767	1131.14	3767	20344.3	3767	2815.99	3767	10368.9
2936	34492.7	3768	195.422	3768	2500.92	3768	24035.8	3768	7070.96	3768	5625.99
2938	42837.4	3769	-8262.12	3769	6236.05	3769	0	3769	4148.3	3769	-14356.7
2940	35487	3770	-3105.48	3770	-4198.93	3770	-7839.93	3770	-2488.57	3770	-13986.8
2942	39482	3771	1812.63	3771	-15546.6	3771	-4283.09	3771	-6.02743	3771	-5974.88
2944	70101.2	3772	-251.558	3772	-8000.37	3772	-2.00548	3772	9466.74	3772	-4877.22
2946	70017.6	3773	-4076.32	3773	-895.986	3773	-13945.2	3773	13272.9	3773	6984.84
2948	72595	3774	-84.529	3774	386.951	3774	-25715	3774	5940.46	3774	6477.35
2950	64470.2	3775	1900.56	3775	-3156.71	3775	-30457.1	3775	5055.04	3775	210.358
2952	64442.9	3776	8755.01	3776	-9875.28	3776	-18123.8	3776	-8401.83	3776	-8560.9
2954	99273.8	3777	-1011.07	3777	-1581.81	3777	-13765.1	3777	-10270.2	3777	-9731.81
2956	115607	3778	-9748.71	3778	249.179	3778	-10053	3778	-2643.01	3778	-11656.4
2958	126146	3779	-9669.67	3779	-13046.1	3779	-11812.3	3779	-3960.64	3779	-18412
2960	132489	3780	920.487	3780	-19816.5	3780	-16116	3780	-14713.9	3780	-23858.2
2962	131109	3781	-3021.83	3781	-10911	3781	-15187	3781	-10305.5	3781	-10984.7
2964	152975	3782	-9855.04	3782	0	3782	-11491.5	3782	-9863.25	3782	-9312.28
2966	166580	3783	-17759.8	3783	-4451.54	3783	-7386.2	3783	-317.95	3783	-4092.66
2968	160844	3784	-10642.6	3784	-5466.32	3784	-367.979	3784	-9980.17	3784	-11606.1
2970	157582	3785	-8183.46	3785	7124.95	3785	-6643.18	3785	-26597.3	3785	-12664.3
2972	165395	3786	-6389.35	3786	18234.7	3786	-9469.68	3786	-29259.5	3786	-15266.3
2974	182094	3787	-4431.14	3787	414.886	3787	-6466.47	3787	-34351.2	3787	-3875.7
2976	190157	3788	-136.626	3788	-1403.42	3788	-12659.5	3788	-34021	3788	-17174.5
2978	199048	3789	6038.26	3789	3038.25	3789	-11597.2	3789	-20222.5	3789	-19366.1
2980	187231	3790	0	3790	10091.1	3790	2927.65	3790	-12709	3790	-24749.4
2982	196976	3791	-3980.9	3791	4138.47	3791	4875.24	3791	-12473.9	3791	-37258.7
2984	218117	3792	17670.9	3792	-1803.39	3792	8046.79	3792	-3434.46	3792	-29789.4
2986	217193	3793	16265.7	3793	-842.831	3793	5105.87	3793	-16458.1	3793	-22506.1
2988	214971	3794	-9877.01	3794	-930.65	3794	-3496.42	3794	-9630.78	3794	-19061.6
2990	227931	3795	-21833.6	3795	-460.6	3795	8715.33	3795	11813.9	3795	-5042.4
2992	240959	3796	-36916.9	3796	9810.54	3796	2724.65	3796	4207.07	3796	-11996.8
2994	249996	3797	-23373.7	3797	2472.37	3797	-10663.4	3797	5225.24	3797	-7720.45
2996	239221	3798	-10699.3	3798	-4483.52	3798	-21003.9	3798	19988.6	3798	2545.39
2998	224227	3799	3544.45	3799	1736.05	3799	-12732.3	3799	23050.4	3799	122.04
3000	234359	3800	5046.13	3800	-8395.98	3800	-9181.4	3800	15653.1	3800	11546.2
3002	248838	3801	4441.8	3801	396.325	3801	-7584.91	3801	255.043	3801	23919
3004	244791	3802	5330.85	3802	12824.7	3802	-3396.62	3802	8063.59	3802	31174.2
3006	242451	3803	-3517.02	3803	7097.53	3803	3195.78	3803	13359	3803	27751.7
3008	254471	3804	-15229.9	3804	329.223	3804	23139.7	3804	15900.3	3804	10695.5
3010	250407	3805	-14524.6	3805	793.745	3805	13977.4	3805	6822.01	3805	157.422
3012	270560	3806	-7728.65	3806	5287.49	3806	338.458	3806	-2609.61	3806	9013.6
3014	285345	3807	-9288.69	3807	25588.8	3807	-3083.26	3807	-3502.38	3807	9983.26
3016	283654	3808	-1737.24	3808	28216.5	3808	-10548.8	3808	9497.42	3808	8625.22
3018	271361	3809	11925.5	3809	5495.39	3809	-6081.09	3809	-6077.08	3809	4434.28
3020	285147	3810	4520.47	3810	-3872.89	3810	-1959.11	3810	-8942.33	3810	13717.2
3022	289708	3811	-6186.17	3811	-2734.93	3811	3831.51	3811	-5376.78	3811	254.053
3024	296286	3812	-5662.56	3812	-1761.99	3812	6810.1	3812	-5808.36	3812	1141.41
3026	295600	3813	-1375.98	3813	3183.88	3813	5824.38	3813	-148.738	3813	6386.43
3028	316119	3814	-541.834	3814	9756.79	3814	1900.74	3814	4316.82	3814	6532.23
3030	335303	3815	-9539.95	3815	-2806.72	3815	7010.31	3815	4236.72	3815	5590.95
3032	353512	3816	-11891	3816	-5024.58	3816	0	3816	0	3816	0
3034	346527	3817	-14639.4	3817	-8259.06	3817	9731.21	3817	9229.61	3817	-7585.3
3036	341371	3818	-7495.4	3818	-21473.4	3818	17270.3	3818	29660.7	3818	-9901.54
3038	339821	3819	1737.63	3819	-20183.9	3819	6989.2	3819	11714.4	3819	6548.96
3040	360481	3820	11911.7	3820	-244.254	3820	1854.92	3820	12121	3820	1031.38
3042	377135	3821	14456.6	3821	-7125.73	3821	-3277.24	3821	18342.5	3821	-14298.5
3044	385568	3822	10158.5	3822	-8043.36	3822	563.289	3822	16072.6	3822	-21293.7
3046	363843	3823	6467.82	3823	-1603.18	3823	-2240.7	3823	10605.7	3823	-17704.3
3048	346584	3824	-10675.2	3824	6329.68	3824	-15058.7	3824	10680.1	3824	-16718.1
3050	344270	3825	-23196.7	3825	19412.2	3825	-12731.3	3825	12272.8	3825	-15548.5
3052	339062	3826	-23819.5	3826	14048.4	3826	-11472.3	3826	23124.5	3826	-4070.5
3054	329206	3827	-21989.4	3827	964.761	3827	-16990.3	3827	23176.6	3827	4969.82
3056	312521	3828	-31026.1	3828	-8351.29	3828	-3393.67	3828	17221.6	3828	11367.3
3058	300230	3829	-39213.8	3829	742.483	3829	-17455.1	3829	9283.69	3829	10260.7
3060	295392	3830	-35245	3830	0	3830	-27129.8	3830	4243.51	3830	13543.6
3062	292916	3831	-24691.2	3831	8389.32	3831	-18135.6	3831	6559.8	3831	13140.6
3064	289111	3832	-19691.2	3832	9281.21	3832	-26941.2	3832	4374.89	3832	5391.58
3066	267331	3833	-16133.2	3833	4446.84	3833	-22703.1	3833	2942.1	3833	16470
3068	256386	3834	-12091.7	3834	-7863.81	3834	-11993.6	3834	-1097.1	3834	33933
3070	258461	3835	-18304.4	3835	-1918.95	3835	-10478.2	3835	151.077	3835	41010.8
3072	271784	3836	-6039.82	3836	11953	3836	-22850.2	3836	11144.2	3836	27128.2
3074	269554	3837	2928.84	3837	3275.73	3837	-20516.6	3837	-3554.59	3837	30586.7
3076	244303	3838	5561.17	3838	835.476	3838	-29894.9	3838	7761.4	3838	27988.8
3078	219504	3839	-7013.53	3839	-17361.1	3839	-40222	3839	8345.75	3839	10098.9
3080	224776	3840	-14891.8	3840	-17742.1	3840	-43087.1	3840	4289.17	3840	-4277.63
3082	239197	3841	-6330.43	3841	-23689.4	3841	-40288.7	3841	26310	3841	9537.03
3084	233373	3842	0	3842	-17631.3	3842	-28046.7	3842	19655	3842	29847.5
3086	238492	3843	1581.45	3843	-15785.9	3843	-26563.8	3843	12112.6	3843	16523.2
3088	251244	3844	-5510.19	3844	-8203.9	3844	-24949.9	3844	14607.8	3844	8583.62
3090	276161	3845	-5557.95	3845	-10797.2	3845	-13220.3	3845	5192	3845	11393.1
3092	284711	3846	3561.93	3846	-9429.16	3846	-26796.6	3846	-2713.57	3846	13002.6
3094	290500	3847	20569.8	3847	11502.6	3847	-16731.4	3847	2055.93	3847	-49.8928
3096	300755	3848	10869.6	3848	10813.1	3848	-13913	3848	4976.96	3848	-8267.18
3098	317247	3849	-11703.2	3849	6837.45	3849	-35040.6	3849	10444.8	3849	-11710.2
3100	339562	3850	-21789.3	3850	7583.65	3850	-30429.5	3850	15841.3	3850	-5664.23
3102	357016	3851	-4648.18	3851	-288.102	3851	-17681.7	3851	1464.02	3851	1538.56
3104	352508	3852	-1994.13	3852	-5177.19	3852	-19118.1	3852	-8003.13	3852	6063.48
3106	362449	3853	-11676.4	3853	-3447.59	3853	-22847.4	3853	1598.85	3853	5762.25
3108	395424	3854	-5060.17	3854	-7314.29	3854	-19088.7	3854	13460.1	3854	-6336.94
3110	424319	3855	-4841.99	3855	-6906	3855	-21957.3	3855	6383.16	3855	-14078.1
3112	430255	3856	-7020.79	3856	3116.02	3856	-26767.3	3856	14000.5	3856	-15787.7
3114	428228	3857	-9459.61	3857	14772.8	3857	-17272.4	3857	9701.76	3857	-5694.06
3116	437174	3858	-6574.76	3858	18520.7	3858	-23616.5	3858	-1500.2	3858	-13235.5
3118	442678	3859	1964.52	3859	14914.9	3859	-8624.82	3859	2003.94	3859	-10845.3
3120	462377	3860	24640.8	3860	-6013.71	3860	-6920.28	3860	-10635.8	3860	-9199.75
3122	467942	3861	18408.3	3861	-2042.25	3861	-12355.8	3861	0	3861	-15159.4
3124	464291	3862	9802.23	3862	8693.65	3862	-7643.62	3862	17706	3862	-23571
3126	473848	3863	-206.844	3863	5490.01	3863	-3393.19	3863	17796.5	3863	-16685
3128	481852	3864	-7767.31	3864	19601.7	3864	0	3864	10628.1	3864	-9143.25
3130	497743	3865	2572.17	3865	19170	3865	-4951.38	3865	19596	3865	-5354.01
3132	499667	3866	4318.23	3866	6387.13	3866	606.158	3866	29640.1	3866	-14056.2
3134	508276	3867	-10473.7	3867	8535.96	3867	8006.39	3867	39406.6	3867	-19231.3
3136	521647	3868	-4608.05	3868	15517.9	3868	9651.47	3868	44895.8	3868	-13558.4
3138	528906	3869	-1934	3869	-3739.22	3869	15672.5	3869	40286.9	3869	-10647
3140	539235	3870	-803.571	3870	-9957.37	3870	10202.7	3870	30934.7	3870	-9467.16
3142	545435	3871	-3554.68	3871	-8639.8	3871	14522.2	3871	17132.4	3871	-14083
3144	541258	3872	-5338.66	3872	-13135.3	3872	8684.45	3872	8311.18	3872	0
3146	564953	3873	-6404.7	3873	-13697.4	3873	-5633.48	3873	3932.85	3873	11213.8
3148	584225	3874	-8672.5	3874	-24401.8	3874	7983.62	3874	22570.6	3874	12354.6
3150	595462	3875	-20073.7	3875	-10477.6	3875	15384.9	3875	43055.6	3875	13218.8
3152	594109	3876	-30855.7	3876	7310.2	3876	17659.3	3876	46171.5	3876	21546.1
3154	615046	3877	-16199.1	3877	-2849.93	3877	29165.7	3877	35544.8	3877	32431.5
3156	636383	3878	832.369	3878	-15168.3	3878	1513.1	3878	22038.6	3878	29604.7
3158	650642	3879	-269.063	3879	-17521.7	3879	6414.26	3879	13707.7	3879	32489.4
3160	661113	3880	-7285.82	3880	-15535.7	3880	9397.75	3880	10893.8	3880	29835.3
3162	655403	3881	-19981.2	3881	-14793.8	3881	6708.22	3881	10940.8	3881	16806.7
3164	679794	3882	-15608.4	3882	-22159.4	3882	10517.8	3882	-3181.26	3882	18823
3166	707525	3883	-7838.01	3883	-12918.3	3883	2380.58	3883	-15123.5	3883	3897.02
3168	716401	3884	1421.91	3884	6564.51	3884	5873.18	3884	677.795	3884	869.251
3170	716357	3885	-4725.11	3885	8327.54	3885	8316.92	3885	18531.3	3885	-17303.5
3172	717859	3886	-17467.4	3886	7411.68	3886	11015.6	3886	14524.4	3886	-21387.2
3174	717930	3887	-14424.4	3887	-2224.82	3887	20423.1	3887	18171.7	3887	-12609.9
3176	723329	3888	-9047.81	3888	-19302.7	3888	10705.9	3888	10526.1	3888	-431.367
3178	733379	3889	16447.5	3889	-22736.8	3889	-7780.98	3889	-1181.78	3889	-1828.94
3180	732733	3890	14831.4	3890	-15173	3890	-9413.81	3890	-17883.9	3890	-7975.75
3182	725609	3891	-243.462	3891	-19782.2	3891	-2912.47	3891	-18414.8	3891	-17023.5
3184	719570	3892	3860.18	3892	-26406.3	3892	3586.18	3892	2463.73	3892	-15263
3186	744931	3893	-11114.1	3893	-21176.5	3893	7059.89	3893	-1601.32	3893	-19616.8
3188	765011	3894	-4360.5	3894	-10645.6	3894	-659.025	3894	-8714.39	3894	-12342.4
3190	766109	3895	942.592	3895	-3811.98	3895	-2145.85	3895	7156.73	3895	-14916
3192	772692	3896	259.381	3896	-12989.3	3896	4694.65	3896	25702.7	3896	-13022.5
3194	768112	3897	-14057.5	3897	-7425.71	3897	-5545.47	3897	27473.5	3897	-5249.46
3196	767288	3898	-11587.5	3898	-1552.14	3898	-16142.7	3898	8028.47	3898	2522.67
3198	783044	3899	-5120.51	3899	3034.43	3899	-21036	3899	-5334.96	3899	12134.9
3200	779505	3900	15413.2	3900	2011.29	3900	-7683.72	3900	-16872.4	3900	13460.4
3202	762156	3901	11477.6	3901	5127.76	3901	-846.947	3901	-31271.8	3901	7315
3204	758423	3902	3655.44	3902	2772.38	3902	-8062.55	3902	-19758	3902	7795.88
3206	752579	3903	5703.18	3903	-190.58	3903	-4703.57	3903	-17020.9	3903	12943.8
3208	738497	3904	4451.28	3904	-6498.32	3904	0	3904	-15851.4	3904	15122.7
3210	701116	3905	1974.38	3905	-5244.98	3905	-18267.6	3905	-6145.07	3905	8707.18
3212	652275	3906	-10432.2	3906	2779.27	3906	-17059.4	3906	-4314.66	3906	-8093.3
3214	611828	3907	6714.94	3907	-8188.44	3907	-16559.2	3907	-8816.23	3907	-4293.71
3216	581990	3908	8640.06	3908	-10294.1	3908	-14551.9	3908	-28145.5	3908	6818.22
3218	565493	3909	-19377.9	3909	0	3909	-11680.2	3909	-24032.6	3909	21780.8
3220	565544	3910	-16982.6	3910	-8303.45	3910	-6298.58	3910	-11389.8	3910	40764.2
3222	565495	3911	-20243	3911	-11563.4	3911	-20676.5	3911	-4633.31	3911	35029.1
3224	570139	3912	-20040.4	3912	-15962.9	3912	-35416.2	3912	-3890.95	3912	22776.3
3226	582975	3913	-19369.5	3913	-24953.5	3913	-28771.9	3913	-372.673	3913	26470
3228	577929	3914	-15720	3914	-17105.6	3914	-19166.1	3914	0	3914	17738.1
3230	557413	3915	-13036.3	3915	-21181.9	3915	-18703.3	3915	1556.38	3915	13325.8
3232	539292	3916	0	3916	-21057.8	3916	-19882.3	3916	-1557.86	3916	11362.3
3234	548671	3917	9804.9	3917	-6033.08	3917	-20064.6	3917	-9868.38	3917	6291.9
3236	552338	3918	-867.736	3918	-9567.46	3918	-19774.7	3918	-20858	3918	2421.4
3238	543528	3919	-11512	3919	-31938.4	3919	-25166.4	3919	-23778.1	3919	4567.48
3240	534832	3920	-15213.4	3920	-34178.4	3920	-32627.3	3920	8231.52	3920	0
3242	548430	3921	-8193.4	3921	-40701.4	3921	-28930	3921	13355	3921	2317.43
3244	536308	3922	1813.92	3922	-46549.3	3922	-31103.1	3922	13908.8	3922	9921.52
3246	521392	3923	-10009.7	3923	-15594.6	3923	-39354.6	3923	1750.85	3923	-9143.68
3248	490058	3924	-7607.09	3924	-6644.34	3924	-39474.3	3924	-11666	3924	-6644.91
3250	473276	3925	-1538.15	3925	-21484	3925	-36952.7	3925	-16663.7	3925	376.694
3252	457121	3926	-8610.98	3926	-29825.7	3926	-35523.5	3926	-8248.38	3926	-3042.09
3254	436673	3927	-4178.06	3927	-24165.1	3927	-37273.8	3927	-2803.16	3927	-11173.4
3256	416098	3928	-16385.7	3928	-14234.4	3928	-28592.4	3928	-5799.46	3928	-12706.7
3258	387783	3929	-15302.8	3929	-16752.4	3929	-24266.7	3929	-1130.39	3929	-7866.33
3260	378859	3930	-5403.25	3930	-22389.3	3930	-26015.4	3930	6750.9	3930	-5866.48
3262	365080	3931	-1188.23	3931	-21290.7	3931	-34305.1	3931	-2123.64	3931	458.557
3264	352032	3932	846.076	3932	-20722.6	3932	-30618.9	3932	-14770.7	3932	1798.21
3266	337231	3933	16508.8	3933	-9078.22	3933	-11252.8	3933	-9804.99	3933	3796.27
3268	317862	3934	22574.3	3934	25.7183	3934	-11486.1	3934	6194.78	3934	1767.59
3270	310787	3935	26556.2	3935	4286.16	3935	-11222.1	3935	18170.8	3935	-5638.46
3272	312885	3936	17469	3936	-4245.17	3936	-797.54	3936	19523.4	3936	-11148.8
3274	294004	3937	16427	3937	-6589.39	3937	-6834.98	3937	-3337.14	3937	-15643
3276	279395	3938	15262.1	3938	-6082.53	3938	-18413.4	3938	-25661.8	3938	-32732.3
3278	267100	3939	12237.7	3939	4136.66	3939	-20280.1	3939	-13069.5	3939	-24556
3280	266399	3940	12562.1	3940	1318.72	3940	-7288.08	3940	-7187.91	3940	-13378.3
3282	273035	3941	21439.9	3941	5968.49	3941	-266.363	3941	70.3127	3941	-12040.4
3284	283824	3942	31971.2	3942	12092.7	3942	3120.71	3942	-7384.03	3942	-15115.4
3286	295960	3943	12112.8	3943	-3512.75	3943	7650.3	3943	-27082	3943	-23174
3288	338482	3944	2556.24	3944	-9978.98	3944	5315.26	3944	-19987.8	3944	-17114.5
3290	368531	3945	-9500.6	3945	-11905.9	3945	-9709.31	3945	-4571.77	3945	-10772.3
3292	419546	3946	-10817.7	3946	-21868.2	3946	386.779	3946	-9097.63	3946	-6986.63
3294	484205	3947	2103.31	3947	-11724	3947	12813.7	3947	-11760	3947	-2786.12
3296	529317	3948	13006.6	3948	-1284.6	3948	10243.4	3948	-15781.3	3948	1310.14
3298	587597	3949	12234.5	3949	20009.4	3949	-1106.15	3949	-13163.4	3949	8250.32
3300	675665	3950	-1219.19	3950	20968.8	3950	-10879.2	3950	-7892.06	3950	-1334.01
3302	801863	3951	-11897.2	3951	10597	3951	-16187	3951	-5260.2	3951	-4738.5
3304	941021	3952	2640.07	3952	13505	3952	0	3952	373.922	3952	-2683.79
3306	1.06897e+06	3953	-2384.5	3953	16095.8	3953	-848.413	3953	-7137.65	3953	-2387.19
3308	1.1731e+06	3954	-5798.34	3954	10173	3954	9554.29	3954	-2591.4	3954	10378.7
3310	1.22858e+06	3955	-4782.31	3955	9295.79	3955	8346.52	3955	-18485.7	3955	15964.3
3312	1.21447e+06	3956	14972.8	3956	-4172.47	3956	6142.57	3956	-31433.2	3956	14281.2
3314	1.11659e+06	3957	19028.6	3957	4437	3957	-5991.52	3957	-24249.8	3957	15353.9
3316	964661	3958	31223.3	3958	22855.3	3958	-5456.3	3958	-6477.23	3958	12755.3
3318	777241	3959	31594.5	3959	17221.1	3959	7183.85	3959	-5231.5	3959	22793
3320	589931	3960	23282.7	3960	6529.83	3960	22505.7	3960	-20441.5	3960	23450.9
3322	429755	3961	21217.5	3961	-9922.26	3961	19146.3	3961	-14648.9	3961	25669.2
3324	372196	3962	11750.4	3962	3877.77	3962	6722.38	3962	0	3962	13704.2
3326	379861	3963	13303.9	3963	-715.161	3963	14033.1	3963	2113.82	3963	0
3328	447481	3964	15593.6	3964	15381.6	3964	13908.6	3964	-10202.4	3964	-10298
3330	545222	3965	8899.29	3965	10504.1	3965	14514.7	3965	-9779.65	3965	-18408.4
3332	640708	3966	13336.4	3966	5881.1	3966	20258.2	3966	-16368	3966	-23565.6
3334	711687	3967	9889.06	3967	11592.3	3967	21166.7	3967	-8977.08	3967	-30418.4
3336	777674	3968	-1653.99	3968	1495.61	3968	20344.5	3968	-8234.33	3968	-17531.5
3338	837994	3969	2146.95	3969	4526.86	3969	9263.64	3969	-10447.4	3969	-24356.9
3340	888154	3970	14793	3970	10362.1	3970	1649.98	3970	-10257.5	3970	-25662.5
3342	951832	3971	19424.1	3971	6662.4	3971	4639.61	3971	-18647.2	3971	-26332.3
3344	1.00585e+06	3972	11776.6	3972	-7082.03	3972	1093.99	3972	-11306.3	3972	-29225.6
3346	1.04588e+06	3973	-5404.68	3973	508.213	3973	530.441	3973	-5004.26	3973	-8858.6
3348	1.09166e+06	3974	0	3974	22370.5	3974	19482.4	3974	-11822.5	3974	-577.258
3350	1.1364e+06	3975	22905.6	3975	28117.3	3975	19236.8	3975	-24847.7	3975	-7666.01
3352	1.16971e+06	3976	25899.4	3976	27270.6	3976	15076.8	3976	-20976.3	3976	-17223.3
3354	1.18947e+06	3977	14343.4	3977	24457.2	3977	25090.1	3977	-3909.8	3977	-13751.4
3356	1.19303e+06	3978	2379.07	3978	34211.4	3978	25911.1	3978	-2580.22	3978	-13848.5
3358	1.18329e+06	3979	-158.91	3979	23206	3979	20310.9	3979	-8210.44	3979	-722.83
3360	1.15713e+06	3980	-742.848	3980	10145.1	3980	23132	3980	10055.3	3980	16743.8
3362	1.12915e+06	3981	3896.81	3981	12511	3981	8356.49	3981	35462.3	3981	26470
3364	1.0925e+06	3982	8498.59	3982	17193.3	3982	-3219.96	3982	27456.1	3982	24414.9
3366	1.04458e+06	3983	-5106.68	3983	12432.8	3983	1044.95	3983	16888.8	3983	-5891.32
3368	1.00949e+06	3984	-5537.03	3984	9564.44	3984	-6460.97	3984	6706.82	3984	-12690.8
3370	984717	3985	205.512	3985	10299.8	3985	-11602.8	3985	-7839.78	3985	-8391.78
3372	973781	3986	4478.52	3986	12629.3	3986	-15178	3986	-18135.8	3986	-7890.67
3374	980152	3987	-7407.38	3987	6633.99	3987	-23001.6	3987	-29527	3987	-11574
3376	993095	3988	3475.71	3988	14715.5	3988	-31200.7	3988	-19334.5	3988	-4479.5
3378	1.02375e+06	3989	2310.14	3989	14964.2	3989	-33603.3	3989	-16971.4	3989	-755.042
3380	1.06391e+06	3990	-7912.63	3990	11699.2	3990	-29110.8	3990	-24382.6	3990	293.326
3382	1.09977e+06	3991	-4990.54	3991	18235.1	3991	-10591.5	3991	-36389.2	3991	10666.1
3384	1.13472e+06	3992	1300.4	3992	10533.1	3992	-6252.65	3992	-34852	3992	26310.7
3386	1.183e+06	3993	-6882.81	3993	1741.06	3993	-5680.47	3993	-24288.9	3993	22452.8
3388	1.22287e+06	3994	-8274.24	3994	4805.77	3994	-16509.1	3994	-16562.8	3994	9534.15
3390	1.26558e+06	3995	-3783.5	3995	0	3995	0	3995	-19560.7	3995	8912.11
3392	1.30308e+06	3996	-4035.07	3996	-1.02358e+06	3996	-283799	3996	-21945.5	3996	12198.4
3394	1.31606e+06	3997	11665.9	3997	-1.02061e+06	3997	-285505	3997	-18308.9	3997	4266.52
3396	1.34686e+06	3998	0	3998	-1.00702e+06	3998	-279248	3998	0	3998	0
3398	1.3601e+06	3999	-1.00134e+06	3999	-1.01425e+06	3999	-286286	3999	-913624	3999	-634339
3400	1.34273e+06
3402	1.28837e+06
3404	1.19592e+06
3406	1.04259e+06
3408	829927
3410	588434
3412	348636
3414	129217
3416	-39632.3
3418	-161858
3420	-216903
3422	-253971
3424	-301176
3426	-357047
3428	-404636
3430	-485685
3432	-579667
3434	-659902
3436	-742491
3438	-821328
3440	-907360
3442	-985100
3444	-1.05265e+06
3446	-1.13221e+06
3448	-1.20934e+06
3450	-1.26803e+06
3452	-1.33597e+06
3454	-1.40883e+06
3456	-1.46404e+06
3458	-1.52938e+06
3460	-1.60786e+06
3462	-1.67845e+06
3464	-1.72422e+06
3466	-1.76678e+06
3468	-1.80794e+06
3470	-1.84784e+06
3472	-1.87739e+06
3474	-1.88653e+06
3476	-1.90992e+06
3478	-1.93968e+06
3480	-1.98476e+06
3482	-2.02303e+06
3484	-2.05539e+06
3486	-2.08451e+06
3488	-2.11423e+06
3490	-2.14665e+06
3492	-2.14923e+06
3494	-2.12786e+06
3496	-2.08644e+06
3498	-2.06493e+06
3500	-2.01707e+06
3502	-1.97087e+06
3504	-1.92973e+06
3506	-1.88584e+06
3508	-1.84195e+06
3510	-1.81085e+06
3512	-1.78783e+06
3514	-1.7707e+06
3516	-1.7479e+06
3518	-1.73431e+06
3520	-1.72577e+06
3522	-1.70457e+06
3524	-1.68081e+06
3526	-1.64471e+06
3528	-1.6166e+06
3530	-1.59508e+06
3532	-1.56642e+06
3534	-1.5293e+06
3536	-1.51663e+06
3538	-1.50713e+06
3540	-1.48453e+06
3542	-1.45128e+06
3544	-1.4165e+06
3546	-1.39841e+06
3548	-1.37287e+06
3550	-1.34305e+06
3552	-1.31152e+06
3554	-1.28671e+06
3556	-1.2749e+06
3558	-1.25605e+06
3560	-1.23019e+06
3562	-1.18863e+06
3564	-1.15331e+06
3566	-1.12088e+06
3568	-1.11907e+06
3570	-1.09415e+06
3572	-1.0638e+06
3574	-1.03405e+06
3576	-1.02087e+06
3578	-1.01735e+06
3580	-988617
3582	-960881
3584	-949217
3586	-953511
3588	-936399
3590	-900596
3592	-870765
3594	-849963
3596	-838013
3598	-809988
3600	-785639
3602	-756022
3604	-734955
3606	-722180
3608	-707028
3610	-697712
3612	-677342
3614	-672566
3616	-656782
3618	-631437
3620	-595485
3622	-570794
3624	-554577
3626	-557856
3628	-563813
3630	-551072
3632	-535050
3634	-522184
3636	-509436
3638	-492756
3640	-486001
3642	-486208
3644	-481359
3646	-474137
3648	-447152
3650	-435355
3652	-420697
3654	-423376
3656	-423680
3658	-406301
3660	-384278
3662	-383728
3664	-397726
3666	-401046
3668	-381286
3670	-374929
3672	-376429
3674	-374071
3676	-352943
3678	-340017
3680	-335973
3682	-334643
3684	-335317
3686	-338210
3688	-334323
3690	-309895
3692	-304328
3694	-315195
3696	-310123
3698	-295446
3700	-283552
3702	-277132
3704	-283129
3706	-266802
3708	-242934
3710	-243844
3712	-252117
3714	-252804
3716	-237243
3718	-218257
3720	-215473
3722	-221772
3724	-221746
3726	-206263
3728	-199926
3730	-202592
3732	-204371
3734	-194892
3736	-168219
3738	-169548
3740	-186020
3742	-191353
3744	-182453
3746	-144651
3748	-147301
3750	-167682
3752	-176328
3754	-161187
3756	-146268
3758	-145927
3760	-177391
3762	-189092
3764	-173179
3766	-153918
3768	-161661
3770	-172241
3772	-170237
3774	-151654
3776	-137230
3778	-150598
3780	-166268
3782	-145580
3784	-127167
3786	-114469
3788	-121270
3790	-128375
3792	-124832
3794	-107918
3796	-99968.7
3798	-113955
3800	-130371
3802	-121338
3804	-92579.2
3806	-89517
3808	-96824.8
3810	-101317
3812	-96877.5
3814	-74806.2
3816	-75776.2
3818	-72852.3
3820	-64858.3
3822	-64805.4
3824	-63191.9
3826	-67565.3
3828	-58079.8
3830	-47956.6
3832	-38921.4
3834	-38886.4
3836	-42682.4
3838	-36383.7
3840	-52267.2
3842	-39618.5
3844	-33751.9
3846	-39288.6
3848	-58352.7
3850	-58475.1
3852	-51998.3
3854	-47698.9
3856	-52788.9
3858	-64160.7
3860	-57069.4
3862	-23485.5
3864	-10638.3
3866	-17585.6
3868	-32676
3870	-29917.6
3872	-10958.7
3874	0
3876	3681.54
3878	858.011
3880	8532.79
3882	22826.5
3884	15694.5
3886	-10673.3
3888	-25269.4
3890	-7879.34
3892	11624.1
3894	2071.74
3896	-10633.2
3898	1656.69
3900	20908
3902	25187.3
3904	-1651.96
3906	-26326
3908	-11122.3
3910	-357.904
3912	2234.08
3914	-16680.8
3916	-35705.6
3918	-43274.1
3920	-30750.9
3922	-15167.1
3924	-20675.5
3926	-40318.9
3928	-20656.4
3930	11186.4
3932	21121.3
3934	7523.68
3936	-277.283
3938	4496.15
3940	14155.6
3942	-5351.75
3944	-9602.23
3946	-8800.73
3948	-10282.2
3950	-210.19
3952	3039.64
3954	-6076.29
3956	3242.29
3958	2693.19
3960	-4497.85
3962	-3907.19
3964	-23193.8
3966	-17862.6
3968	-8407.43
3970	-1802.36
3972	-5731.05
3974	-18565.4
3976	-4743.41
3978	11466.8
3980	12775
3982	1258.23
3984	-1632.7
3986	8389.16
3988	11468.4
3990	13538
3992	6959.11
3994	-12986
3996	52.8596
3998	14577.4
4000	3016.78
4002	-3122.98
4004	-6533.22
4006	-1861.46
4008	20609.3
4010	19289.8
4012	-7805.77
4014	-9998.75
4016	17982.4
4018	19339.9
4020	4179.85
4022	-12075.3
4024	6030.92
4026	7550.56
4028	18495.9
4030	17931.3
4032	20760.1
4034	25034.5
4036	33736.9
4038	39512.6
4040	24239.7
4042	16681.8
4044	14990.3
4046	17021.6
4048	5483.46
4050	-14169.4
4052	-19760.1
4054	-11092.6
4056	7019.14
4058	6400.8
4060	4629.71
4062	-970.923
4064	7876.8
4066	-533.824
4068	6727.76
4070	7089.87
4072	12683.3
4074	12127.4
4076	30669.7
4078	25371.4
4080	0
4082	12864
4084	10128.3
4086	21739.1
4088	24867.3
4090	25150.1
4092	22932.4
4094	36009.6
4096	30003
4098	12184.7
4100	6755.45
4102	12771.2
4104	16150.5
4106	-4573.37
4108	13043.5
4110	2965.65
4112	-8537.06
4114	-3035.75
4116	-14280.6
4118	-29346.2
4120	-27968.6
4122	-2647.43
4124	8495.88
4126	6941.32
4128	8802.1
4130	1654.5
4132	1531.1
4134	3810.8
4136	-4484.24
4138	-19346.5
4140	-5423.72
4142	19579.9
4144	15874
4146	17924.2
4148	13218.8
4150	9821.27
4152	21888.1
4154	33099
4156	30216.1
4158	15540
4160	27578.3
4162	25934
4164	16939.7
4166	23071
4168	21668.7
4170	36022.6
4172	33275.3
4174	8399.55
4176	5191.43
4178	914.449
4180	10824.2
4182	5474
4184	-2671.3
4186	8524.45
4188	10567.8
4190	17530.5
4192	13640.9
[truncated: 503 more rows]
