# Supplementary material for: Structure of the ATP-driven methyl-coenzyme M reductase activation complex
Source: Nature. 2025 Apr 16;642(8068):814–21. doi: 10.1038/s41586-025-08890-7 (PMC12176620; doi:10.1038/s41586-025-08890-7)
Supplement: Supplementary file 6 — Source Data Extended Data Fig. 2 [file 41586_2025_8890_MOESM6_ESM.xlsx]

## Sheet: Extended-Data-Fig_2b
	Size exclusion chromatography data
	Elution Vol (mL)	280 (mAU)
	0	0			*Data at 280 nm are the same as those shown in the main Fig. 1b - black line
	0.003333	-0.00021
	0.006667	-0.00115
	0.01	-0.00315
	0.013333	-0.00554
	0.016667	-0.007
	0.02	-0.00777
	0.023333	-0.00894
	0.026667	-0.00999
	0.03	-0.01164
	0.033333	-0.01393
	0.036667	-0.01361
	0.04	-0.01105
	0.043333	-0.0096
	0.046667	-0.00989
	0.05	-0.01133
	0.053333	-0.01225
	0.056667	-0.01102
	0.06	-0.00813
	0.063333	-0.00579
	0.066667	-0.00772
	0.07	-0.01243
	0.073333	-0.01257
	0.076667	-0.00812
	0.08	-0.00668
	0.083333	-0.00891
	0.086667	-0.00844
	0.09	-0.00543
	0.093333	-0.00596
	0.096667	-0.0096
	0.1	-0.00999
	0.103333	-0.00613
	0.106667	-0.00339
	0.11	-0.00434
	0.113333	-0.00586
	0.116667	-0.00596
	0.12	-0.00601
	0.123333	-0.00653
	0.126667	-0.00623
	0.13	-0.00596
	0.133333	-0.00917
	0.136667	-0.01384
	0.14	-0.0137
	0.143333	-0.009
	0.146667	-0.00566
	0.15	-0.00712
	0.153333	-0.01067
	0.156667	-0.01169
	0.16	-0.0105
	0.163333	-0.01041
	0.166667	-0.01264
	0.17	-0.01448
	0.173333	-0.01211
	0.176667	-0.00794
	0.18	-0.00801
	0.183333	-0.01228
	0.186667	-0.01433
	0.19	-0.0104
	0.193333	-0.00475
	0.196667	-0.00165
	0.2	-0.00141
	0.203333	-0.00501
	0.206667	-0.01066
	0.21	-0.01367
	0.213333	-0.01387
	0.216667	-0.01263
	0.22	-0.009
	0.223333	-0.0057
	0.226667	-0.00696
	0.23	-0.01186
	0.233333	-0.01653
	0.236667	-0.01682
	0.24	-0.01233
	0.243333	-0.00946
	0.246667	-0.01155
	0.25	-0.01338
	0.253333	-0.01226
	0.256667	-0.01218
	0.26	-0.01475
	0.263333	-0.01625
	0.266667	-0.01374
	0.27	-0.00929
	0.273333	-0.00726
	0.276667	-0.00874
	0.28	-0.00986
	0.283333	-0.00714
	0.286667	-0.0024
	0.29	0.00028
	0.293333	-0.00118
	0.296667	-0.00586
	0.3	-0.01009
	0.303333	-0.01176
	0.306667	-0.01283
	0.31	-0.01498
	0.313333	-0.01728
	0.316667	-0.01627
	0.32	-0.00981
	0.323333	-0.00298
	0.326667	-0.00229
	0.33	-0.00706
	0.333333	-0.0122
	0.336667	-0.01492
	0.34	-0.01537
	0.343333	-0.01298
	0.346667	-0.00899
	0.35	-0.00764
	0.353333	-0.00871
	0.356667	-0.00976
	0.36	-0.01167
	0.363333	-0.01348
	0.366667	-0.01294
	0.37	-0.01193
	0.373333	-0.01261
	0.376667	-0.01318
	0.38	-0.01207
	0.383333	-0.01138
	0.386667	-0.01226
	0.39	-0.01313
	0.393333	-0.01343
	0.396667	-0.01429
	0.4	-0.01662
	0.403333	-0.0185
	0.406667	-0.0167
	0.41	-0.0127
	0.413333	-0.01143
	0.416667	-0.01445
	0.42	-0.01894
	0.423333	-0.02133
	0.426667	-0.021
	0.43	-0.01961
	0.433333	-0.01671
	0.436667	-0.0117
	0.44	-0.00777
	0.443333	-0.00652
	0.446667	-0.00649
	0.45	-0.00808
	0.453333	-0.00951
	0.456667	-0.00762
	0.46	-0.00581
	0.463333	-0.00833
	0.466667	-0.01273
	0.47	-0.01494
	0.473333	-0.01561
	0.476667	-0.01627
	0.48	-0.01529
	0.483333	-0.01286
	0.486667	-0.01141
	0.49	-0.01092
	0.493333	-0.01085
	0.496667	-0.01133
	0.5	-0.01169
	0.503333	-0.01142
	0.506667	-0.01008
	0.51	-0.00817
	0.513333	-0.00835
	0.516667	-0.0113
	0.52	-0.01376
	0.523333	-0.0134
	0.526667	-0.01048
	0.53	-0.00745
	0.533333	-0.00805
	0.536667	-0.01156
	0.54	-0.01247
	0.543333	-0.01032
	0.546667	-0.01093
	0.55	-0.01557
	0.553333	-0.01858
	0.556667	-0.01692
	0.56	-0.01467
	0.563333	-0.01482
	0.566667	-0.01456
	0.57	-0.01266
	0.573333	-0.01073
	0.576667	-0.0083
	0.58	-0.0053
	0.583333	-0.00363
	0.586667	-0.00429
	0.59	-0.00728
	0.593333	-0.01034
	0.596667	-0.01132
	0.6	-0.01234
	0.603333	-0.01537
	0.606667	-0.01813
	0.61	-0.0185
	0.613333	-0.01687
	0.616667	-0.01437
	0.62	-0.01281
	0.623333	-0.01208
	0.626667	-0.0108
	0.63	-0.01192
	0.633333	-0.01647
	0.636667	-0.01817
	0.64	-0.01455
	0.643333	-0.01096
	0.646667	-0.01135
	0.65	-0.01387
	0.653333	-0.01434
	0.656667	-0.01232
	0.66	-0.01081
	0.663333	-0.01106
	0.666667	-0.01329
	0.67	-0.01684
	0.673333	-0.01809
	0.676667	-0.01618
	0.68	-0.01545
	0.683333	-0.0173
	0.686667	-0.01831
	0.69	-0.01653
	0.693333	-0.01387
	0.696667	-0.01329
	0.7	-0.01451
	0.703333	-0.01386
	0.706667	-0.01093
	0.71	-0.00997
	0.713333	-0.01249
	0.716667	-0.01497
	0.72	-0.01432
	0.723333	-0.01259
	0.726667	-0.01369
	0.73	-0.01699
	0.733333	-0.01837
	0.736667	-0.0157
	0.74	-0.01177
	0.743333	-0.01033
	0.746667	-0.01186
	0.75	-0.01611
	0.753333	-0.02179
	0.756667	-0.02403
	0.76	-0.02008
	0.763333	-0.01435
	0.766667	-0.011
	0.77	-0.00913
	0.773333	-0.00951
	0.776667	-0.01395
	0.78	-0.01916
	0.783333	-0.02079
	0.786667	-0.01902
	0.79	-0.01611
	0.793333	-0.01301
	0.796667	-0.01065
	0.8	-0.01015
	0.803333	-0.01187
	0.806667	-0.01596
	0.81	-0.02054
	0.813333	-0.02132
	0.816667	-0.01774
	0.82	-0.01567
	0.823333	-0.01797
	0.826667	-0.01865
	0.83	-0.01463
	0.833333	-0.01124
	0.836667	-0.01035
	0.84	-0.00987
	0.843333	-0.01139
	0.846667	-0.01353
	0.85	-0.01261
	0.853333	-0.0112
	0.856667	-0.01263
	0.86	-0.01519
	0.863333	-0.01563
	0.866667	-0.01408
	0.87	-0.01426
	0.873333	-0.01751
	0.876667	-0.02049
	0.88	-0.01971
	0.883333	-0.01649
	0.886667	-0.01459
	0.89	-0.01471
	0.893333	-0.01631
	0.896667	-0.01877
	0.9	-0.02006
	0.903333	-0.01904
	0.906667	-0.01672
	0.91	-0.01641
	0.913333	-0.0192
	0.916667	-0.01975
	0.92	-0.01482
	0.923333	-0.01018
	0.926667	-0.01112
	0.93	-0.01464
	0.933333	-0.01615
	0.936667	-0.01557
	0.94	-0.01509
	0.943333	-0.01588
	0.946667	-0.01793
	0.95	-0.02052
	0.953333	-0.02184
	0.956667	-0.02105
	0.96	-0.01933
	0.963333	-0.01669
	0.966667	-0.01229
	0.97	-0.00877
	0.973333	-0.00945
	0.976667	-0.0122
	0.98	-0.01221
	0.983333	-0.00927
	0.986667	-0.00816
	0.99	-0.01093
	0.993333	-0.01368
	0.996667	-0.01451
	1	-0.01561
	1.00333	-0.01623
	1.00667	-0.01452
	1.01	-0.01362
	1.01333	-0.01593
	1.01667	-0.01869
	1.02	-0.01946
	1.02333	-0.01685
	1.02667	-0.01095
	1.03	-0.00643
	1.03333	-0.00654
	1.03667	-0.00796
	1.04	-0.00874
	1.04333	-0.0118
	1.04667	-0.01649
	1.05	-0.01761
	1.05333	-0.01377
	1.05667	-0.0101
	1.06	-0.01079
	1.06333	-0.01249
	1.06667	-0.0113
	1.07	-0.00906
	1.07333	-0.00779
	1.07667	-0.00846
	1.08	-0.01175
	1.08333	-0.01412
	1.08667	-0.01322
	1.09	-0.01286
	1.09333	-0.01405
	1.09667	-0.01263
	1.1	-0.00903
	1.10333	-0.00799
	1.10667	-0.00945
	1.11	-0.00927
	1.11333	-0.0076
	1.11667	-0.00899
	1.12	-0.01432
	1.12333	-0.01874
	1.12667	-0.01871
	1.13	-0.01681
	1.13333	-0.017
	1.13667	-0.01907
	1.14	-0.01993
	1.14333	-0.01774
	1.14667	-0.0146
	1.15	-0.01366
	1.15333	-0.01465
	1.15667	-0.01571
	1.16	-0.01622
	1.16333	-0.01621
	1.16667	-0.01576
	1.17	-0.01481
	1.17333	-0.01471
	1.17667	-0.01756
	1.18	-0.01954
	1.18333	-0.01536
	1.18667	-0.00899
	1.19	-0.00814
	1.19333	-0.01344
	1.19667	-0.01776
	1.2	-0.0161
	1.20333	-0.0117
	1.20667	-0.00999
	1.21	-0.0132
	1.21333	-0.01884
	1.21667	-0.02098
	1.22	-0.01813
	1.22333	-0.0158
	1.22667	-0.01792
	1.23	-0.02104
	1.23333	-0.02008
	1.23667	-0.01584
	1.24	-0.0134
	1.24333	-0.01464
	1.24667	-0.01629
	1.25	-0.01543
	1.25333	-0.0125
	1.25667	-0.00957
	1.26	-0.00947
	1.26333	-0.01258
	1.26667	-0.01391
	1.27	-0.01021
	1.27333	-0.0067
	1.27667	-0.00924
	1.28	-0.01538
	1.28333	-0.01913
	1.28667	-0.01941
	1.29	-0.01894
	1.29333	-0.01889
	1.29667	-0.01876
	1.3	-0.01825
	1.30333	-0.01743
	1.30667	-0.01626
	1.31	-0.01419
	1.31333	-0.01171
	1.31667	-0.01111
	1.32	-0.01264
	1.32333	-0.01329
	1.32667	-0.01183
	1.33	-0.01213
	1.33333	-0.01714
	1.33667	-0.02171
	1.34	-0.01991
	1.34333	-0.01533
	1.34667	-0.01366
	1.35	-0.01351
	1.35333	-0.01273
	1.35667	-0.01297
	1.36	-0.01448
	1.36333	-0.01573
	1.36667	-0.01633
	1.37	-0.01685
	1.37333	-0.0181
	1.37667	-0.01909
	1.38	-0.01808
	1.38333	-0.01612
	1.38667	-0.01487
	1.39	-0.01298
	1.39333	-0.01015
	1.39667	-0.00925
	1.4	-0.00991
	1.40333	-0.01005
	1.40667	-0.01047
	1.41	-0.01003
	1.41333	-0.0074
	1.41667	-0.00597
	1.42	-0.00772
	1.42333	-0.00865
	1.42667	-0.0069
	1.43	-0.00741
	1.43333	-0.01128
	1.43667	-0.01266
	1.44	-0.01038
	1.44333	-0.00974
	1.44667	-0.01235
	1.45	-0.01448
	1.45333	-0.01518
	1.45667	-0.01552
	1.46	-0.01394
	1.46333	-0.01121
	1.46667	-0.01143
	1.47	-0.01436
	1.47333	-0.01507
	1.47667	-0.01384
	1.48	-0.01471
	1.48333	-0.01482
	1.48667	-0.01111
	1.49	-0.00802
	1.49333	-0.00874
	1.49667	-0.01143
	1.5	-0.01318
	1.50333	-0.01281
	1.50667	-0.0132
	1.51	-0.01707
	1.51333	-0.02154
	1.51667	-0.02425
	1.52	-0.02569
	1.52333	-0.02251
	1.52667	-0.01452
	1.53	-0.01076
	1.53333	-0.01457
	1.53667	-0.01851
	1.54	-0.01806
	1.54333	-0.01472
	1.54667	-0.01031
	1.55	-0.00817
	1.55333	-0.01051
	1.55667	-0.0135
	1.56	-0.01469
	1.56333	-0.0156
	1.56667	-0.01505
	1.57	-0.0127
	1.57333	-0.01115
	1.57667	-0.01044
	1.58	-0.01022
	1.58333	-0.01213
	1.58667	-0.01511
	1.59	-0.0154
	1.59333	-0.01364
	1.59667	-0.01415
	1.6	-0.01646
	1.60333	-0.01691
	1.60667	-0.01545
	1.61	-0.01433
	1.61333	-0.01466
	1.61667	-0.01548
	1.62	-0.01543
	1.62333	-0.01456
	1.62667	-0.01375
	1.63	-0.01456
	1.63333	-0.01687
	1.63667	-0.01706
	1.64	-0.01523
	1.64333	-0.01603
	1.64667	-0.01739
	1.65	-0.01502
	1.65333	-0.01243
	1.65667	-0.01229
	1.66	-0.01206
	1.66333	-0.012
	1.66667	-0.01462
	1.67	-0.01865
	1.67333	-0.02004
	1.67667	-0.01829
	1.68	-0.01645
	1.68333	-0.01407
	1.68667	-0.01058
	1.69	-0.00967
	1.69333	-0.01132
	1.69667	-0.01299
	1.7	-0.01607
	1.70333	-0.02009
	1.70667	-0.02107
	1.71	-0.01867
	1.71333	-0.01553
	1.71667	-0.01292
	1.72	-0.01248
	1.72333	-0.01544
	1.72667	-0.01737
	1.73	-0.01319
	1.73333	-0.0077
	1.73667	-0.00757
	1.74	-0.00925
	1.74333	-0.00886
	1.74667	-0.00967
	1.75	-0.01194
	1.75333	-0.01238
	1.75667	-0.01218
	1.76	-0.01397
	1.76333	-0.01657
	1.76667	-0.01596
	1.77	-0.01115
	1.77333	-0.00752
	1.77667	-0.00889
	1.78	-0.0123
	1.78333	-0.01446
	1.78667	-0.01483
	1.79	-0.01408
	1.79333	-0.01463
	1.79667	-0.01744
	1.8	-0.01838
	1.80333	-0.01542
	1.80667	-0.01319
	1.81	-0.01414
	1.81333	-0.01505
	1.81667	-0.01305
	1.82	-0.0105
	1.82333	-0.01221
	1.82667	-0.01657
	1.83	-0.01784
	1.83333	-0.01628
	1.83667	-0.01567
	1.84	-0.01642
	1.84333	-0.01671
	1.84667	-0.01549
	1.85	-0.01336
	1.85333	-0.01222
	1.85667	-0.01286
	1.86	-0.01413
	1.86333	-0.01474
	1.86667	-0.01364
	1.87	-0.0113
	1.87333	-0.0107
	1.87667	-0.01327
	1.88	-0.01568
	1.88333	-0.01364
	1.88667	-0.00818
	1.89	-0.00446
	1.89333	-0.00494
	1.89667	-0.00817
	1.9	-0.01148
	1.90333	-0.01264
	1.90667	-0.01227
	1.91	-0.01301
	1.91333	-0.01517
	1.91667	-0.01616
	1.92	-0.01459
	1.92333	-0.01364
	1.92667	-0.01653
	1.93	-0.01917
	1.93333	-0.01644
	1.93667	-0.0121
	1.94	-0.012
	1.94333	-0.01511
	1.94667	-0.01685
	1.95	-0.01536
	1.95333	-0.01252
	1.95667	-0.01114
	1.96	-0.01251
	1.96333	-0.01556
	1.96667	-0.01712
	1.97	-0.0152
	1.97333	-0.01238
	1.97667	-0.01185
	1.98	-0.01345
	1.98333	-0.0155
	1.98667	-0.01463
	1.99	-0.01027
	1.99333	-0.00857
	1.99667	-0.01163
	2	-0.0147
	2.00333	-0.01639
	2.00667	-0.01712
	2.01	-0.01492
	2.01333	-0.01081
	2.01667	-0.00904
	2.02	-0.01087
	2.02333	-0.01304
	2.02667	-0.01261
	2.03	-0.01094
	2.03333	-0.01062
	2.03667	-0.01162
	2.04	-0.01194
	2.04333	-0.01072
	2.04667	-0.01108
	2.05	-0.01501
	2.05333	-0.01723
	2.05667	-0.01418
	2.06	-0.01036
	2.06333	-0.00958
	2.06667	-0.01081
	2.07	-0.01232
	2.07333	-0.0139
	2.07667	-0.01514
	2.08	-0.0141
	2.08333	-0.0113
	2.08667	-0.01099
	2.09	-0.01337
	2.09333	-0.01387
	2.09667	-0.0129
	2.1	-0.01453
	2.10333	-0.01807
	2.10667	-0.02032
	2.11	-0.02032
	2.11333	-0.0181
	2.11667	-0.01451
	2.12	-0.01174
	2.12333	-0.01019
	2.12667	-0.00831
	2.13	-0.00678
	2.13333	-0.00797
	2.13667	-0.0107
	2.14	-0.01167
	2.14333	-0.0125
	2.14667	-0.01597
	2.15	-0.01962
	2.15333	-0.02136
	2.15667	-0.0216
	2.16	-0.01927
	2.16333	-0.01557
	2.16667	-0.01489
	2.17	-0.0159
	2.17333	-0.01445
	2.17667	-0.01321
	2.18	-0.01533
	2.18333	-0.01792
	2.18667	-0.01849
	2.19	-0.01869
	2.19333	-0.0187
	2.19667	-0.01577
	2.2	-0.01181
	2.20333	-0.01122
	2.20667	-0.01275
	2.21	-0.01428
	2.21333	-0.01608
	2.21667	-0.01736
	2.22	-0.01776
	2.22333	-0.01809
	2.22667	-0.01738
	2.23	-0.01413
	2.23333	-0.01074
	2.23667	-0.01049
	2.24	-0.01154
	2.24333	-0.01205
	2.24667	-0.01345
	2.25	-0.01496
	2.25333	-0.01475
	2.25667	-0.01273
	2.26	-0.01008
	2.26333	-0.00943
	2.26667	-0.01161
	2.27	-0.01466
	2.27333	-0.01681
	2.27667	-0.01636
	2.28	-0.0142
	2.28333	-0.01327
	2.28667	-0.01256
	2.29	-0.01128
	2.29333	-0.01209
	2.29667	-0.01552
	2.3	-0.01969
	2.30333	-0.02143
	2.30667	-0.01955
	2.31	-0.01844
	2.31333	-0.02072
	2.31667	-0.02289
	2.32	-0.02174
	2.32333	-0.01793
	2.32667	-0.01336
	2.33	-0.01005
	2.33333	-0.01039
	2.33667	-0.01469
	2.34	-0.01891
	2.34333	-0.0198
	2.34667	-0.0201
	2.35	-0.02217
	2.35333	-0.02282
	2.35667	-0.01988
	2.36	-0.01585
	2.36333	-0.014
	2.36667	-0.01529
	2.37	-0.01732
	2.37333	-0.0173
	2.37667	-0.01628
	2.38	-0.01738
	2.38333	-0.01994
	2.38667	-0.01985
	2.39	-0.01645
	2.39333	-0.01307
	2.39667	-0.01104
	2.4	-0.01071
	2.40333	-0.01338
	2.40667	-0.0171
	2.41	-0.01709
	2.41333	-0.01342
	2.41667	-0.01199
	2.42	-0.01437
	2.42333	-0.01518
	2.42667	-0.01363
	2.43	-0.01512
	2.43333	-0.02056
	2.43667	-0.02536
	2.44	-0.02581
	2.44333	-0.0219
	2.44667	-0.01722
	2.45	-0.01494
	2.45333	-0.01502
	2.45667	-0.01601
	2.46	-0.01633
	2.46333	-0.01581
	2.46667	-0.01543
	2.47	-0.01538
	2.47333	-0.01621
	2.47667	-0.01837
	2.48	-0.02056
	2.48333	-0.02173
	2.48667	-0.02239
	2.49	-0.0223
	2.49333	-0.02042
	2.49667	-0.0184
	2.5	-0.01819
	2.50333	-0.0185
	2.50667	-0.01873
	2.51	-0.01976
	2.51333	-0.02029
	2.51667	-0.01979
	2.52	-0.01957
	2.52333	-0.01938
	2.52667	-0.01873
	2.53	-0.01768
	2.53333	-0.0161
	2.53667	-0.01492
	2.54	-0.01512
	2.54333	-0.01539
	2.54667	-0.01391
	2.55	-0.01148
	2.55333	-0.01065
	2.55667	-0.01183
	2.56	-0.01331
	2.56333	-0.01437
	2.56667	-0.01477
	2.57	-0.01502
	2.57333	-0.01694
	2.57667	-0.01872
	2.58	-0.01726
	2.58333	-0.0161
	2.58667	-0.01854
	2.59	-0.01975
	2.59333	-0.01767
	2.59667	-0.01651
	2.6	-0.01596
	2.60333	-0.01372
	2.60667	-0.01273
	2.61	-0.01539
	2.61333	-0.01805
	2.61667	-0.01575
	2.62	-0.0103
	2.62333	-0.00869
	2.62667	-0.01232
	2.63	-0.01535
	2.63333	-0.0154
	2.63667	-0.01591
	2.64	-0.01813
	2.64333	-0.02007
	2.64667	-0.02077
	2.65	-0.02005
	2.65333	-0.01707
	2.65667	-0.01264
	2.66	-0.00963
	2.66333	-0.00872
	2.66667	-0.00934
	2.67	-0.01294
	2.67333	-0.01748
	2.67667	-0.01837
	2.68	-0.01675
	2.68333	-0.015
	2.68667	-0.01239
	2.69	-0.01034
	2.69333	-0.0107
	2.69667	-0.01078
	2.7	-0.00908
	2.70333	-0.01053
	2.70667	-0.01702
	2.71	-0.0217
	2.71333	-0.01918
	2.71667	-0.01357
	2.72	-0.01205
	2.72333	-0.01436
	2.72667	-0.01513
	2.73	-0.01349
	2.73333	-0.01273
	2.73667	-0.0144
	2.74	-0.01703
	2.74333	-0.01903
	2.74667	-0.02067
	2.75	-0.02134
	2.75333	-0.01867
	2.75667	-0.01288
	2.76	-0.00814
	2.76333	-0.00835
	2.76667	-0.01298
	2.77	-0.01694
	2.77333	-0.01645
	2.77667	-0.01402
	2.78	-0.01386
	2.78333	-0.01475
	2.78667	-0.01307
	2.79	-0.01089
	2.79333	-0.01319
	2.79667	-0.01835
	2.8	-0.02033
	2.80333	-0.01789
	2.80667	-0.01543
	2.81	-0.016
	2.81333	-0.01648
	2.81667	-0.01334
	2.82	-0.00966
	2.82333	-0.00994
	2.82667	-0.01374
	2.83	-0.01827
	2.83333	-0.02046
	2.83667	-0.01869
	2.84	-0.0163
	2.84333	-0.01583
	2.84667	-0.01372
	2.85	-0.00849
	2.85333	-0.00455
	2.85667	-0.00444
	2.86	-0.00612
	2.86333	-0.00826
	2.86667	-0.01121
	2.87	-0.01385
	2.87333	-0.01527
	2.87667	-0.01577
	2.88	-0.01438
	2.88333	-0.0108
	2.88667	-0.00811
	2.89	-0.00913
	2.89333	-0.01184
	2.89667	-0.01211
	2.9	-0.01031
	2.90333	-0.01043
	2.90667	-0.01325
	2.91	-0.01479
	2.91333	-0.01375
	2.91667	-0.01464
	2.92	-0.01816
	2.92333	-0.01831
	2.92667	-0.013
	2.93	-0.00899
	2.93333	-0.01252
	2.93667	-0.01957
	2.94	-0.02259
	2.94333	-0.02089
	2.94667	-0.01719
	2.95	-0.01339
	2.95333	-0.01035
	2.95667	-0.00736
	2.96	-0.00575
	2.96333	-0.00717
	2.96667	-0.00826
	2.97	-0.00697
	2.97333	-0.00604
	2.97667	-0.00637
	2.98	-0.00796
	2.98333	-0.01152
	2.98667	-0.01472
	2.99	-0.01651
	2.99333	-0.01881
	2.99667	-0.0208
	3	-0.01988
	3.00333	-0.01543
	3.00667	-0.01036
	3.01	-0.00958
	3.01333	-0.01317
	3.01667	-0.0164
	3.02	-0.01763
	3.02333	-0.01751
	3.02667	-0.01478
	3.03	-0.00987
	3.03333	-0.00714
	3.03667	-0.0098
	3.04	-0.01492
	3.04333	-0.01653
	3.04667	-0.01422
	3.05	-0.0122
	3.05333	-0.01098
	3.05667	-0.00894
	3.06	-0.00773
	3.06333	-0.01009
	3.06667	-0.01493
	3.07	-0.01699
	3.07333	-0.01503
	3.07667	-0.01393
	3.08	-0.01435
	3.08333	-0.01319
	3.08667	-0.01187
	3.09	-0.01245
	3.09333	-0.01404
	3.09667	-0.01649
	3.1	-0.01852
	3.10333	-0.01787
	3.10667	-0.0165
	3.11	-0.01682
	3.11333	-0.01801
	3.11667	-0.01915
	3.12	-0.01937
	3.12333	-0.01809
	3.12667	-0.01576
	3.13	-0.01274
	3.13333	-0.0107
	3.13667	-0.0108
	3.14	-0.01192
	3.14333	-0.01358
	3.14667	-0.01598
	3.15	-0.01718
	3.15333	-0.01563
	3.15667	-0.0144
	3.16	-0.01536
	3.16333	-0.01514
	3.16667	-0.01425
	3.17	-0.01624
	3.17333	-0.0184
	3.17667	-0.01759
	3.18	-0.01593
	3.18333	-0.01459
	3.18667	-0.01291
	3.19	-0.01292
	3.19333	-0.01599
	3.19667	-0.01908
	3.2	-0.02024
	3.20333	-0.02074
	3.20667	-0.0215
	3.21	-0.02314
	3.21333	-0.02393
	3.21667	-0.02191
	3.22	-0.02028
	3.22333	-0.02064
	3.22667	-0.01941
	3.23	-0.01632
	3.23333	-0.01586
	3.23667	-0.01893
	3.24	-0.02141
	3.24333	-0.02117
	3.24667	-0.01953
	3.25	-0.01795
	3.25333	-0.01788
	3.25667	-0.01976
	3.26	-0.02178
	3.26333	-0.02242
	3.26667	-0.0225
	3.27	-0.02382
	3.27333	-0.02582
	3.27667	-0.02547
	3.28	-0.02203
	3.28333	-0.01757
	3.28667	-0.01406
	3.29	-0.0132
	3.29333	-0.01455
	3.29667	-0.01513
	3.3	-0.01426
	3.30333	-0.01434
	3.30667	-0.01641
	3.31	-0.01833
	3.31333	-0.01785
	3.31667	-0.01607
	3.32	-0.01578
	3.32333	-0.01726
	3.32667	-0.0182
	3.33	-0.0177
	3.33333	-0.01801
	3.33667	-0.02089
	3.34	-0.0221
	3.34333	-0.01692
	3.34667	-0.01161
	3.35	-0.01404
	3.35333	-0.01876
	3.35667	-0.0184
	3.36	-0.0168
	3.36333	-0.01833
	3.36667	-0.01904
	3.37	-0.01619
	3.37333	-0.01358
	3.37667	-0.01389
	3.38	-0.01526
	3.38333	-0.01527
	3.38667	-0.01394
	3.39	-0.01295
	3.39333	-0.01232
	3.39667	-0.01135
	3.4	-0.01191
	3.40333	-0.01447
	3.40667	-0.01631
	3.41	-0.01648
	3.41333	-0.01562
	3.41667	-0.01529
	3.42	-0.01701
	3.42333	-0.01766
	3.42667	-0.01401
	3.43	-0.01029
	3.43333	-0.01216
	3.43667	-0.01752
	3.44	-0.02076
	3.44333	-0.01998
	3.44667	-0.01573
	3.45	-0.01143
	3.45333	-0.01266
	3.45667	-0.01846
	3.46	-0.02181
	3.46333	-0.0204
	3.46667	-0.01802
	3.47	-0.01719
	3.47333	-0.01632
	3.47667	-0.01462
	3.48	-0.01486
	3.48333	-0.01825
	3.48667	-0.02252
	3.49	-0.02415
	3.49333	-0.02087
	3.49667	-0.01597
	3.5	-0.01369
	3.50333	-0.01193
	3.50667	-0.00934
	3.51	-0.00954
	3.51333	-0.01257
	3.51667	-0.01449
	3.52	-0.01439
	3.52333	-0.01415
	3.52667	-0.01508
	3.53	-0.01743
	3.53333	-0.02063
	3.53667	-0.02299
	3.54	-0.02293
	3.54333	-0.02079
	3.54667	-0.01821
	3.55	-0.01776
	3.55333	-0.02144
	3.55667	-0.02616
	3.56	-0.02687
	3.56333	-0.02389
	3.56667	-0.02146
	3.57	-0.0208
	3.57333	-0.01805
	3.57667	-0.01222
	3.58	-0.01015
	3.58333	-0.01419
	3.58667	-0.0177
	3.59	-0.01901
	3.59333	-0.02087
	3.59667	-0.0208
	3.6	-0.01744
	3.60333	-0.01434
	3.60667	-0.01339
	3.61	-0.01406
	3.61333	-0.01439
	3.61667	-0.01267
	3.62	-0.01105
	3.62333	-0.01287
	3.62667	-0.01709
	3.63	-0.01928
	3.63333	-0.01825
	3.63667	-0.01755
	3.64	-0.01908
	3.64333	-0.02007
	3.64667	-0.01801
	3.65	-0.01405
	3.65333	-0.01
	3.65667	-0.00899
	3.66	-0.01506
	3.66333	-0.02373
	3.66667	-0.02587
	3.67	-0.02223
	3.67333	-0.01896
	3.67667	-0.01718
	3.68	-0.01536
	3.68333	-0.01333
	3.68667	-0.01272
	3.69	-0.01472
	3.69333	-0.01723
	3.69667	-0.0173
	3.7	-0.01603
	3.70333	-0.0167
	3.70667	-0.0185
	3.71	-0.01836
	3.71333	-0.01698
	3.71667	-0.0158
	3.72	-0.01489
	3.72333	-0.01598
	3.72667	-0.01882
	3.73	-0.01946
	3.73333	-0.01759
	3.73667	-0.01733
	3.74	-0.019
	3.74333	-0.01938
	3.74667	-0.01887
	3.75	-0.0186
	3.75333	-0.01776
	3.75667	-0.01806
	3.76	-0.0197
	3.76333	-0.01867
	3.76667	-0.01567
	3.77	-0.01537
	3.77333	-0.01658
	3.77667	-0.01633
	3.78	-0.01703
	3.78333	-0.02024
	3.78667	-0.02168
	3.79	-0.01757
	3.79333	-0.01224
	3.79667	-0.01257
	3.8	-0.01686
	3.80333	-0.01878
	3.80667	-0.01786
	3.81	-0.01699
	3.81333	-0.01656
	3.81667	-0.01651
	3.82	-0.01703
	3.82333	-0.01745
	3.82667	-0.01686
	3.83	-0.01521
	3.83333	-0.01498
	3.83667	-0.01769
	3.84	-0.01942
	3.84333	-0.01724
	3.84667	-0.0153
	3.85	-0.01655
	3.85333	-0.01756
	3.85667	-0.01756
	3.86	-0.0195
	3.86333	-0.02221
	3.86667	-0.02194
	3.87	-0.01844
	3.87333	-0.01536
	3.87667	-0.0157
	3.88	-0.01768
	3.88333	-0.01711
	3.88667	-0.01419
	3.89	-0.01263
	3.89333	-0.01276
	3.89667	-0.01324
	3.9	-0.01568
	3.90333	-0.02032
	3.90667	-0.02306
	3.91	-0.02243
	3.91333	-0.02244
	3.91667	-0.02371
	3.92	-0.02174
	3.92333	-0.01698
	3.92667	-0.01525
	3.93	-0.0171
	3.93333	-0.01798
	3.93667	-0.01618
	3.94	-0.01415
	3.94333	-0.01491
	3.94667	-0.01838
	3.95	-0.02155
	3.95333	-0.02199
	3.95667	-0.02011
	3.96	-0.01845
	3.96333	-0.01806
	3.96667	-0.01811
	3.97	-0.01829
	3.97333	-0.01924
	3.97667	-0.02144
	3.98	-0.02262
	3.98333	-0.02069
	3.98667	-0.01941
	3.99	-0.02198
	3.99333	-0.02441
	3.99667	-0.02256
	4	-0.01816
	4.00333	-0.0146
	4.00667	-0.01283
	4.01	-0.01239
	4.01333	-0.01394
	4.01667	-0.01822
	4.02	-0.02149
	4.02333	-0.01985
	4.02667	-0.01668
	4.03	-0.01664
	4.03333	-0.01902
	4.03667	-0.02102
	4.04	-0.02034
	4.04333	-0.01613
	4.04667	-0.01063
	4.05	-0.00841
	4.05333	-0.01181
	4.05667	-0.01772
	4.06	-0.02078
	4.06333	-0.01827
	4.06667	-0.01351
	4.07	-0.01223
	4.07333	-0.01449
	4.07667	-0.01738
	4.08	-0.01908
	4.08333	-0.01817
	4.08667	-0.01701
	4.09	-0.01971
	4.09333	-0.02489
	4.09667	-0.02725
	4.1	-0.02335
	4.10333	-0.01606
	4.10667	-0.01313
	4.11	-0.01649
	4.11333	-0.02073
	4.11667	-0.02218
	4.12	-0.02159
	4.12333	-0.02229
	4.12667	-0.02465
	4.13	-0.02324
	4.13333	-0.01772
	4.13667	-0.01561
	4.14	-0.01963
	4.14333	-0.02514
	4.14667	-0.02848
	4.15	-0.02817
	4.15333	-0.02445
	4.15667	-0.02099
	4.16	-0.01945
	4.16333	-0.01775
	4.16667	-0.01619
	4.17	-0.01697
	4.17333	-0.019
	4.17667	-0.01913
	4.18	-0.01797
	4.18333	-0.01918
	4.18667	-0.02183
	4.19	-0.02145
	4.19333	-0.01903
	4.19667	-0.01893
	4.2	-0.0213
	4.20333	-0.0224
	4.20667	-0.01966
	4.21	-0.01624
	4.21333	-0.018
	4.21667	-0.02307
	4.22	-0.0235
	4.22333	-0.01759
	4.22667	-0.01159
	4.23	-0.01072
	4.23333	-0.01402
	4.23667	-0.01724
	4.24	-0.01794
	4.24333	-0.01724
	4.24667	-0.01775
	4.25	-0.01989
	4.25333	-0.02072
	4.25667	-0.01905
	4.26	-0.01829
	4.26333	-0.02023
	4.26667	-0.0226
	4.27	-0.02434
	4.27333	-0.02606
	4.27667	-0.02698
	4.28	-0.02516
	4.28333	-0.02052
	4.28667	-0.01651
	4.29	-0.01557
	4.29333	-0.01676
	4.29667	-0.01844
	4.3	-0.01971
	4.30333	-0.02134
	4.30667	-0.02305
	4.31	-0.02143
	4.31333	-0.0171
	4.31667	-0.01673
	4.32	-0.02155
	4.32333	-0.02449
	4.32667	-0.02311
	4.33	-0.02251
	4.33333	-0.02423
	4.33667	-0.02429
	4.34	-0.02178
	4.34333	-0.01938
	4.34667	-0.01912
	4.35	-0.02275
	4.35333	-0.02845
	4.35667	-0.02964
	4.36	-0.02511
	4.36333	-0.02045
	4.36667	-0.01873
	4.37	-0.02075
	4.37333	-0.0259
	4.37667	-0.02891
	4.38	-0.02644
	4.38333	-0.02255
	4.38667	-0.02181
	4.39	-0.02385
	4.39333	-0.02537
	4.39667	-0.02345
	4.4	-0.01981
	4.40333	-0.01975
	4.40667	-0.02246
	4.41	-0.02157
	4.41333	-0.01749
	4.41667	-0.01714
	4.42	-0.02122
	4.42333	-0.02257
	4.42667	-0.01978
	4.43	-0.01964
	4.43333	-0.0224
	4.43667	-0.02227
	4.44	-0.01902
	4.44333	-0.01475
	4.44667	-0.01164
	4.45	-0.0145
	4.45333	-0.02269
	4.45667	-0.02738
	4.46	-0.02434
	4.46333	-0.01947
	4.46667	-0.01826
	4.47	-0.01925
	4.47333	-0.01939
	4.47667	-0.01849
	4.48	-0.01746
	4.48333	-0.01551
	4.48667	-0.01257
	4.49	-0.01128
	4.49333	-0.01245
	4.49667	-0.01503
	4.5	-0.0187
	4.50333	-0.02135
	4.50667	-0.01992
	4.51	-0.01621
	4.51333	-0.01451
	4.51667	-0.01514
	4.52	-0.0177
	4.52333	-0.02266
	4.52667	-0.02629
	4.53	-0.02392
	4.53333	-0.01696
	4.53667	-0.01205
	4.54	-0.01285
	4.54333	-0.01539
	4.54667	-0.01661
	4.55	-0.01882
	4.55333	-0.02033
	4.55667	-0.01674
	4.56	-0.01184
	4.56333	-0.01223
	4.56667	-0.01627
	4.57	-0.01871
	4.57333	-0.01925
	4.57667	-0.02028
	4.58	-0.0207
	4.58333	-0.01782
	4.58667	-0.01492
	4.59	-0.01816
	4.59333	-0.02528
	4.59667	-0.02765
	4.6	-0.02322
	4.60333	-0.01842
	4.60667	-0.01719
	4.61	-0.01709
	4.61333	-0.01678
	4.61667	-0.01755
	4.62	-0.01984
	4.62333	-0.02316
	4.62667	-0.02606
	4.63	-0.02605
	4.63333	-0.02288
	4.63667	-0.01897
	4.64	-0.01647
	4.64333	-0.0163
	4.64667	-0.01777
	4.65	-0.01891
	4.65333	-0.01954
	4.65667	-0.02057
	4.66	-0.02141
	4.66333	-0.02119
	4.66667	-0.02037
	4.67	-0.02095
	4.67333	-0.02403
	4.67667	-0.02734
	4.68	-0.02745
	4.68333	-0.02424
	4.68667	-0.02201
	4.69	-0.02453
	4.69333	-0.02862
	4.69667	-0.02778
	4.7	-0.02204
	4.70333	-0.01798
	4.70667	-0.0195
	4.71	-0.02154
	4.71333	-0.01778
	4.71667	-0.01291
	4.72	-0.01443
	4.72333	-0.01988
	4.72667	-0.02348
	4.73	-0.02302
	4.73333	-0.01906
	4.73667	-0.01618
	4.74	-0.01866
	4.74333	-0.02237
	4.74667	-0.02091
	4.75	-0.0182
	4.75333	-0.02176
	4.75667	-0.02842
	4.76	-0.02992
	4.76333	-0.02735
	4.76667	-0.02722
	4.77	-0.02921
	4.77333	-0.02888
	4.77667	-0.02622
	4.78	-0.02348
	4.78333	-0.02222
	4.78667	-0.02429
	4.79	-0.02676
	4.79333	-0.02459
	4.79667	-0.02054
	4.8	-0.01916
	4.80333	-0.01955
	4.80667	-0.02166
	4.81	-0.02635
	4.81333	-0.02958
	4.81667	-0.0273
	4.82	-0.02245
	4.82333	-0.0202
	4.82667	-0.01977
	4.83	-0.01792
	4.83333	-0.01733
	4.83667	-0.02169
	4.84	-0.02701
	4.84333	-0.02738
	4.84667	-0.02371
	4.85	-0.02124
	4.85333	-0.02148
	4.85667	-0.02103
	4.86	-0.01885
	4.86333	-0.01714
	4.86667	-0.01738
	4.87	-0.02091
	4.87333	-0.02643
	4.87667	-0.02793
	4.88	-0.0231
	4.88333	-0.0179
	4.88667	-0.01841
	4.89	-0.02318
	4.89333	-0.02667
	4.89667	-0.02751
	4.9	-0.02812
	4.90333	-0.02722
	4.90667	-0.022
	4.91	-0.01575
	4.91333	-0.01382
	4.91667	-0.0158
	4.92	-0.01671
	4.92333	-0.01474
	4.92667	-0.01424
	4.93	-0.01797
	4.93333	-0.02258
	4.93667	-0.02573
	4.94	-0.02923
	4.94333	-0.0322
	4.94667	-0.03043
	4.95	-0.02454
	4.95333	-0.01977
	4.95667	-0.01847
	4.96	-0.0191
	4.96333	-0.01965
	4.96667	-0.01927
	4.97	-0.01908
	4.97333	-0.01926
	4.97667	-0.01733
	4.98	-0.01509
	4.98333	-0.01751
	4.98667	-0.02163
	4.99	-0.02129
	4.99333	-0.01852
	4.99667	-0.01919
	5	-0.02301
	5.00333	-0.02497
	5.00667	-0.02377
	5.01	-0.02203
	5.01333	-0.02079
	5.01667	-0.0193
	5.02	-0.01815
	5.02333	-0.01819
	5.02667	-0.01821
	5.03	-0.01767
	5.03333	-0.01821
	5.03667	-0.02082
	5.04	-0.02409
	5.04333	-0.02536
	5.04667	-0.02429
	5.05	-0.02284
	5.05333	-0.02167
	5.05667	-0.02165
	5.06	-0.02307
	5.06333	-0.02303
	5.06667	-0.02085
	5.07	-0.01892
	5.07333	-0.01786
	5.07667	-0.01812
	5.08	-0.02122
	5.08333	-0.02568
	5.08667	-0.02715
	5.09	-0.02485
	5.09333	-0.02221
	5.09667	-0.02117
	5.1	-0.02085
	5.10333	-0.021
	5.10667	-0.02291
	5.11	-0.02653
	5.11333	-0.02822
	5.11667	-0.02558
	5.12	-0.02408
	5.12333	-0.02771
	5.12667	-0.03035
	5.13	-0.02738
	5.13333	-0.02266
	5.13667	-0.02075
	5.14	-0.02173
	5.14333	-0.02324
	5.14667	-0.02402
	5.15	-0.02388
	5.15333	-0.02356
	5.15667	-0.0234
	5.16	-0.0221
	5.16333	-0.02079
	5.16667	-0.02287
	5.17	-0.02699
	5.17333	-0.02764
	5.17667	-0.02409
	5.18	-0.022
	5.18333	-0.02334
	5.18667	-0.02444
	5.19	-0.02488
	5.19333	-0.02582
	5.19667	-0.02589
	5.2	-0.02578
	5.20333	-0.02622
	5.20667	-0.02507
	5.21	-0.02315
	5.21333	-0.02279
	5.21667	-0.02191
	5.22	-0.01897
	5.22333	-0.01705
	5.22667	-0.01793
	5.23	-0.01993
	5.23333	-0.02189
	5.23667	-0.02326
	5.24	-0.02329
	5.24333	-0.02153
	5.24667	-0.01803
	5.25	-0.01532
	5.25333	-0.01726
	5.25667	-0.02279
	5.26	-0.02547
	5.26333	-0.02275
	5.26667	-0.01936
	5.27	-0.01896
	5.27333	-0.0194
	5.27667	-0.01824
	5.28	-0.01676
	5.28333	-0.01574
	5.28667	-0.01406
	5.29	-0.01287
	5.29333	-0.01524
	5.29667	-0.02018
	5.3	-0.02135
	5.30333	-0.01705
	5.30667	-0.01448
	5.31	-0.01796
	5.31333	-0.02294
	5.31667	-0.02375
	5.32	-0.01965
	5.32333	-0.0144
	5.32667	-0.01245
	5.33	-0.01401
	5.33333	-0.01624
	5.33667	-0.01755
	5.34	-0.01664
	5.34333	-0.01329
	5.34667	-0.01104
	5.35	-0.01203
	5.35333	-0.01346
	5.35667	-0.01344
	5.36	-0.01432
	5.36333	-0.01748
	5.36667	-0.02035
	5.37	-0.02079
	5.37333	-0.01881
	5.37667	-0.01598
	5.38	-0.01625
	5.38333	-0.0216
	5.38667	-0.02739
	5.39	-0.02739
	5.39333	-0.02122
	5.39667	-0.01572
	5.4	-0.01795
	5.40333	-0.02471
	5.40667	-0.02629
	5.41	-0.02142
	5.41333	-0.01683
	5.41667	-0.01651
	5.42	-0.0199
	5.42333	-0.02269
	5.42667	-0.02021
	5.43	-0.01584
	5.43333	-0.01658
	5.43667	-0.02027
	5.44	-0.02064
	5.44333	-0.01931
	5.44667	-0.02033
	5.45	-0.02301
	5.45333	-0.02546
	5.45667	-0.02655
	5.46	-0.02583
	5.46333	-0.02411
	5.46667	-0.02292
	5.47	-0.02306
	5.47333	-0.02353
	5.47667	-0.0221
	5.48	-0.01696
	5.48333	-0.01057
	5.48667	-0.00843
	5.49	-0.01166
	5.49333	-0.01542
	5.49667	-0.01549
	5.5	-0.01472
	5.50333	-0.01619
	5.50667	-0.0167
	5.51	-0.01547
	5.51333	-0.01501
	5.51667	-0.01515
	5.52	-0.01541
	5.52333	-0.01523
	5.52667	-0.01343
	5.53	-0.01183
	5.53333	-0.01234
	5.53667	-0.01354
	5.54	-0.01489
	5.54333	-0.01674
	5.54667	-0.01685
	5.55	-0.01491
	5.55333	-0.01391
	5.55667	-0.01393
	5.56	-0.01344
	5.56333	-0.01369
	5.56667	-0.01568
	5.57	-0.01874
	5.57333	-0.02155
	5.57667	-0.02166
	5.58	-0.01964
	5.58333	-0.0178
	5.58667	-0.01505
	5.59	-0.01316
	5.59333	-0.01477
	5.59667	-0.01478
	5.6	-0.01103
	5.60333	-0.00956
	5.60667	-0.01092
	5.61	-0.00988
	5.61333	-0.00705
	5.61667	-0.00697
	5.62	-0.00991
	5.62333	-0.01211
	5.62667	-0.01035
	5.63	-0.00662
	5.63333	-0.00666
	5.63667	-0.01088
	5.64	-0.01289
	5.64333	-0.01084
	5.64667	-0.01058
	5.65	-0.01349
	5.65333	-0.01415
	5.65667	-0.01243
	5.66	-0.01304
	5.66333	-0.01415
	5.66667	-0.01167
	5.67	-0.00873
	5.67333	-0.00953
	5.67667	-0.01187
	5.68	-0.01197
	5.68333	-0.00969
	5.68667	-0.0071
	5.69	-0.00512
	5.69333	-0.00267
	5.69667	-0.0016
	5.7	-0.00499
	5.70333	-0.00854
	5.70667	-0.0074
	5.71	-0.00418
	5.71333	-0.00218
	5.71667	-0.00113
	5.72	0.000887
	5.72333	0.002809
	5.72667	-0.00012
	5.73	-0.00569
	5.73333	-0.00614
	5.73667	-0.00305
	5.74	-0.00291
	5.74333	-0.00466
	5.74667	-0.00484
	5.75	-0.00448
	5.75333	-0.00485
	5.75667	-0.00415
	5.76	-0.00143
	5.76333	0.0021
	5.76667	0.004695
	5.77	0.004653
	5.77333	0.003731
	5.77667	0.005077
	5.78	0.006517
	5.78333	0.004817
	5.78667	0.00119
	5.79	-0.00079
	5.79333	0.002251
	5.79667	0.008443
	5.8	0.010839
	5.80333	0.007426
	5.80667	0.003291
	5.81	0.003083
	5.81333	0.006164
	5.81667	0.008353
	5.82	0.007849
	5.82333	0.007151
	5.82667	0.008792
	5.83	0.012159
	5.83333	0.015265
	5.83667	0.016652
	5.84	0.015075
	5.84333	0.012339
	5.84667	0.011274
	5.85	0.009922
	5.85333	0.007712
	5.85667	0.008265
	5.86	0.010655
	5.86333	0.01087
	5.86667	0.010329
	5.87	0.012803
	5.87333	0.016436
	5.87667	0.01632
	5.88	0.013811
	5.88333	0.015917
	5.88667	0.022986
	5.89	0.02798
	5.89333	0.028706
	5.89667	0.027606
	5.9	0.02531
	5.90333	0.022659
	5.90667	0.021696
	5.91	0.022179
	5.91333	0.022205
	5.91667	0.023018
	5.92	0.026768
	5.92333	0.031414
	5.92667	0.033547
	5.93	0.03197
	5.93333	0.028754
	5.93667	0.027002
	5.94	0.02744
	5.94333	0.030228
	5.94667	0.033509
	5.95	0.033186
	5.95333	0.03079
	5.95667	0.031648
	5.96	0.035611
	5.96333	0.038198
	5.96667	0.03865
	5.97	0.040476
	5.97333	0.043551
	5.97667	0.044686
	5.98	0.044138
	5.98333	0.044023
	5.98667	0.045807
	5.99	0.049433
	5.99333	0.052419
	5.99667	0.053215
	6	0.052669
	6.00333	0.051316
	6.00667	0.050409
	6.01	0.052776
	6.01333	0.057986
	6.01667	0.061627
	6.02	0.061743
	6.02333	0.060852
	6.02667	0.060942
	6.03	0.062648
	6.03333	0.067118
	6.03667	0.071776
	6.04	0.072417
	6.04333	0.071852
	6.04667	0.074526
	6.05	0.077456
	6.05333	0.077543
	6.05667	0.078632
	6.06	0.082701
	6.06333	0.085391
	6.06667	0.08519
	6.07	0.084705
	6.07333	0.084275
	6.07667	0.084869
	6.08	0.088783
	6.08333	0.093388
	6.08667	0.096062
	6.09	0.098193
	6.09333	0.100005
	6.09667	0.102747
	6.1	0.107298
	6.10333	0.11059
	6.10667	0.112093
	6.11	0.112521
	6.11333	0.110464
	6.11667	0.108922
	6.12	0.112576
	6.12333	0.11942
	6.12667	0.124626
	6.13	0.126682
	6.13333	0.127357
	6.13667	0.129354
	6.14	0.132688
	6.14333	0.135966
	6.14667	0.139527
	6.15	0.14269
	6.15333	0.144652
	6.15667	0.146982
	6.16	0.149704
	6.16333	0.151376
	6.16667	0.152475
	6.17	0.154696
	6.17333	0.158973
	6.17667	0.163505
	6.18	0.165855
	6.18333	0.166991
	6.18667	0.169958
	6.19	0.176619
	6.19333	0.184543
	6.19667	0.187953
	6.2	0.185418
	6.20333	0.182059
	6.20667	0.183518
	6.21	0.189613
	6.21333	0.192902
	6.21667	0.190659
	6.22	0.191997
	6.22333	0.20115
	6.22667	0.210143
	6.23	0.214223
	6.23333	0.216335
	6.23667	0.218581
	6.24	0.220981
	6.24333	0.223567
	6.24667	0.226332
	6.25	0.2299
	6.25333	0.234957
	6.25667	0.241606
	6.26	0.249205
	6.26333	0.255778
	6.26667	0.260286
	6.27	0.26386
	6.27333	0.267308
	6.27667	0.271023
	6.28	0.276246
	6.28333	0.282992
	6.28667	0.288179
	6.29	0.289957
	6.29333	0.2913
	6.29667	0.29508
	6.3	0.300167
	6.30333	0.303759
	6.30667	0.304149
	6.31	0.303469
	6.31333	0.307659
	6.31667	0.318256
	6.32	0.328674
	6.32333	0.334404
	6.32667	0.338558
	6.33	0.344592
	6.33333	0.351665
	6.33667	0.357875
	6.34	0.36313
	6.34333	0.368535
	6.34667	0.375416
	6.35	0.383146
	6.35333	0.388701
	6.35667	0.392109
	6.36	0.397092
	6.36333	0.403927
	6.36667	0.40976
	6.37	0.41512
	6.37333	0.422299
	6.37667	0.430663
	6.38	0.437928
	6.38333	0.443843
	6.38667	0.450199
	6.39	0.456285
	6.39333	0.459997
	6.39667	0.463113
	6.4	0.468125
	6.40333	0.474987
	6.40667	0.483713
	6.41	0.493808
	6.41333	0.503035
	6.41667	0.510231
	6.42	0.516502
	6.42333	0.522466
	6.42667	0.528574
	6.43	0.537117
	6.43333	0.547651
	6.43667	0.556501
	6.44	0.564422
	6.44333	0.573856
	6.44667	0.581672
	6.45	0.585263
	6.45333	0.588249
	6.45667	0.594651
	6.46	0.604675
	6.46333	0.616187
	6.46667	0.626927
	6.47	0.636509
	6.47333	0.646208
	6.47667	0.657101
	6.48	0.668663
	6.48333	0.678751
	6.48667	0.686087
	6.49	0.693867
	6.49333	0.707044
	6.49667	0.722904
	6.5	0.734602
	6.50333	0.74469
	6.50667	0.758871
	6.51	0.773818
	6.51333	0.784863
	6.51667	0.793653
	6.52	0.8039
	6.52333	0.817038
	6.52667	0.831369
	6.53	0.845396
	6.53333	0.859248
	6.53667	0.872735
	6.54	0.888351
	6.54333	0.908448
	6.54667	0.927336
	6.55	0.94008
	6.55333	0.951837
	6.55667	0.967384
	6.56	0.984946
	6.56333	1.00266
	6.56667	1.02018
	6.57	1.03883
	6.57333	1.06077
	6.57667	1.08247
	6.58	1.09929
	6.58333	1.11439
	6.58667	1.13271
	6.59	1.15562
	6.59333	1.18221
	6.59667	1.2085
	6.6	1.23282
	6.60333	1.25831
	6.60667	1.28464
	6.61	1.30818
	6.61333	1.33196
	6.61667	1.36297
	6.62	1.39954
	6.62333	1.43293
	6.62667	1.46122
	6.63	1.4915
	6.63333	1.52869
	6.63667	1.56972
	6.64	1.60953
	6.64333	1.64661
	6.64667	1.684
	6.65	1.72654
	6.65333	1.77345
	6.65667	1.81921
[truncated: 5,503 more rows]

## Sheet: Extended-Data-Fig_2b (SEC-cal)
	SEC calibration curve				Superdex 200 increase 10/300 GL - calibration curve
	Vol (mL)	280 (mAU)
	0	0				Molecular weight (kDa)	Elution vol (mL)	Kav
	0.0033332	-0.000819			void		8
	0.0066668	-0.005071			Ferritin	440	10.05	0.131748
	0.01	-0.014574			Aldolase	158	12.2333	0.272063
	0.0133332	-0.0255			Conalbumin	75	13.723	0.367802
	0.0166668	-0.030524			Ovalbumin	44	14.473	0.416003
	0.02	-0.028086
	0.0233332	-0.023181
	0.0266668	-0.019478			CV (mL)	23.56
	0.03	-0.017514
	0.0333332	-0.016309
	0.0366668	-0.014527
	0.04	-0.012897
	0.0433332	-0.013196
	0.0466668	-0.015136
	0.05	-0.015742
	0.0533332	-0.013511
	0.0566668	-0.01072
	0.06	-0.008171
	0.0633332	-0.006027
	0.0666668	-0.006967
	0.07	-0.010438
	0.0733332	-0.013227
	0.0766668	-0.014546
	0.08	-0.014136
	0.0833332	-0.01203
	0.0866668	-0.009958
	0.09	-0.009445
	0.0933332	-0.010901
	0.0966668	-0.012877
	0.1	-0.012534
	0.103333	-0.010541
	0.106667	-0.010648
	0.11	-0.013013
	0.113333	-0.014074
	0.116667	-0.011179
	0.12	-0.005876
	0.123333	-0.004308
	0.126667	-0.008681
	0.13	-0.013179
	0.133333	-0.015124
	0.136667	-0.017677
	0.14	-0.020581
	0.143333	-0.020528
	0.146667	-0.018342
	0.15	-0.017723
	0.153333	-0.018277
	0.156667	-0.016921
	0.16	-0.01353
	0.163333	-0.010159
	0.166667	-0.009032
	0.17	-0.011061
	0.173333	-0.014911
	0.176667	-0.018312
	0.18	-0.018582
	0.183333	-0.016269
	0.186667	-0.015301
	0.19	-0.014962
	0.193333	-0.012025
	0.196667	-0.007173
	0.2	-0.001893
	0.203333	0.002108
	0.206667	0.003771
	0.21	0.005944
	0.213333	0.010336
	0.216667	0.014517
	0.22	0.016064
	0.223333	0.014365
	0.226667	0.01044
	0.23	0.005973
	0.233333	0.003036
	0.236667	0.003834
	0.24	0.005367
	0.243333	0.001535
	0.246667	-0.004539
	0.25	-0.004423
	0.253333	0.001019
	0.256667	0.005081
	0.26	0.005384
	0.263333	0.003805
	0.266667	0.002691
	0.27	0.001738
	0.273333	0.000233
	0.276667	0.000126
	0.28	0.001304
	0.283333	0.001088
	0.286667	0.00082
	0.29	0.002379
	0.293333	0.00206
	0.296667	-0.001681
	0.3	-0.004844
	0.303333	-0.006181
	0.306667	-0.007568
	0.31	-0.008771
	0.313333	-0.00843
	0.316667	-0.007091
	0.32	-0.006422
	0.323333	-0.007313
	0.326667	-0.009347
	0.33	-0.011605
	0.333333	-0.011805
	0.336667	-0.006962
	0.34	-0.000563
	0.343333	-6.1e-05
	0.346667	-0.004715
	0.35	-0.008206
	0.353333	-0.009037
	0.356667	-0.009608
	0.36	-0.010665
	0.363333	-0.010772
	0.366667	-0.009141
	0.37	-0.006614
	0.373333	-0.005024
	0.376667	-0.006113
	0.38	-0.008334
	0.383333	-0.008555
	0.386667	-0.007848
	0.39	-0.008735
	0.393333	-0.009995
	0.396667	-0.010246
	0.4	-0.010798
	0.403333	-0.012842
	0.406667	-0.016304
	0.41	-0.019033
	0.413333	-0.017622
	0.416667	-0.013927
	0.42	-0.014474
	0.423333	-0.018846
	0.426667	-0.020318
	0.43	-0.01781
	0.433333	-0.015394
	0.436667	-0.014995
	0.44	-0.015254
	0.443333	-0.014585
	0.446667	-0.014442
	0.45	-0.016447
	0.453333	-0.01812
	0.456667	-0.017303
	0.46	-0.016201
	0.463333	-0.016647
	0.466667	-0.016586
	0.47	-0.014086
	0.473333	-0.011731
	0.476667	-0.01327
	0.48	-0.016834
	0.483333	-0.017882
	0.486667	-0.016464
	0.49	-0.014895
	0.493333	-0.014093
	0.496667	-0.014007
	0.5	-0.013335
	0.503333	-0.011738
	0.506667	-0.011341
	0.51	-0.013154
	0.513333	-0.015765
	0.516667	-0.018378
	0.52	-0.021127
	0.523333	-0.023255
	0.526667	-0.023939
	0.53	-0.022672
	0.533333	-0.019169
	0.536667	-0.015499
	0.54	-0.014985
	0.543333	-0.017457
	0.546667	-0.01963
	0.55	-0.019965
	0.553333	-0.019201
	0.556667	-0.017583
	0.56	-0.015813
	0.563333	-0.01563
	0.566667	-0.017376
	0.57	-0.020204
	0.573333	-0.021776
	0.576667	-0.018897
	0.58	-0.013367
	0.583333	-0.010973
	0.586667	-0.012384
	0.59	-0.013774
	0.593333	-0.014643
	0.596667	-0.016113
	0.6	-0.017187
	0.603333	-0.017356
	0.606667	-0.018313
	0.61	-0.021706
	0.613333	-0.02525
	0.616667	-0.025001
	0.62	-0.021479
	0.623333	-0.01808
	0.626667	-0.016641
	0.63	-0.018077
	0.633333	-0.021263
	0.636667	-0.022269
	0.64	-0.020992
	0.643333	-0.02065
	0.646667	-0.021538
	0.65	-0.02277
	0.653333	-0.023051
	0.656667	-0.021329
	0.66	-0.019409
	0.663333	-0.018404
	0.666667	-0.017696
	0.67	-0.018165
	0.673333	-0.019134
	0.676667	-0.017924
	0.68	-0.016339
	0.683333	-0.017437
	0.686667	-0.018475
	0.69	-0.01776
	0.693333	-0.01969
	0.696667	-0.025396
	0.7	-0.029567
	0.703333	-0.028193
	0.706667	-0.022856
	0.71	-0.019479
	0.713333	-0.020497
	0.716667	-0.021327
	0.72	-0.020273
	0.723333	-0.020665
	0.726667	-0.023055
	0.73	-0.025467
	0.733333	-0.025895
	0.736667	-0.02242
	0.74	-0.015842
	0.743333	-0.010531
	0.746667	-0.009804
	0.75	-0.012953
	0.753333	-0.01758
	0.756667	-0.020575
	0.76	-0.020514
	0.763333	-0.019436
	0.766667	-0.01929
	0.77	-0.021905
	0.773333	-0.026318
	0.776667	-0.02612
	0.78	-0.0204
	0.783333	-0.016777
	0.786667	-0.018004
	0.79	-0.018506
	0.793333	-0.014192
	0.796667	-0.00787
	0.8	-0.006276
	0.803333	-0.012217
	0.806667	-0.01899
	0.81	-0.019035
	0.813333	-0.016208
	0.816667	-0.018631
	0.82	-0.023407
	0.823333	-0.022823
	0.826667	-0.018927
	0.83	-0.017887
	0.833333	-0.019611
	0.836667	-0.020589
	0.84	-0.019297
	0.843333	-0.016946
	0.846667	-0.016647
	0.85	-0.020248
	0.853333	-0.02387
	0.856667	-0.022429
	0.86	-0.018793
	0.863333	-0.019451
	0.866667	-0.0235
	0.87	-0.025516
	0.873333	-0.024783
	0.876667	-0.02384
	0.88	-0.023618
	0.883333	-0.023355
	0.886667	-0.023166
	0.89	-0.024146
	0.893333	-0.024291
	0.896667	-0.021959
	0.9	-0.020575
	0.903333	-0.022106
	0.906667	-0.02372
	0.91	-0.022497
	0.913333	-0.018834
	0.916667	-0.017136
	0.92	-0.020074
	0.923333	-0.023053
	0.926667	-0.021933
	0.93	-0.01981
	0.933333	-0.01994
	0.936667	-0.020893
	0.94	-0.021887
	0.943333	-0.02405
	0.946667	-0.025526
	0.95	-0.023247
	0.953333	-0.01902
	0.956667	-0.018755
	0.96	-0.024601
	0.963333	-0.030717
	0.966667	-0.031014
	0.97	-0.027244
	0.973333	-0.024967
	0.976667	-0.025937
	0.98	-0.027426
	0.983333	-0.027298
	0.986667	-0.026729
	0.99	-0.027045
	0.993333	-0.027225
	0.996667	-0.027187
	1	-0.029343
	1.00333	-0.032432
	1.00667	-0.032102
	1.01	-0.030057
	1.01333	-0.030873
	1.01667	-0.0327
	1.02	-0.031067
	1.02333	-0.027459
	1.02667	-0.026604
	1.03	-0.02681
	1.03333	-0.02408
	1.03667	-0.02245
	1.04	-0.025198
	1.04333	-0.027829
	1.04667	-0.028493
	1.05	-0.029344
	1.05333	-0.030171
	1.05667	-0.029519
	1.06	-0.026823
	1.06333	-0.024546
	1.06667	-0.026571
	1.07	-0.030656
	1.07333	-0.031601
	1.07667	-0.030162
	1.08	-0.029332
	1.08333	-0.028633
	1.08667	-0.026706
	1.09	-0.025267
	1.09333	-0.026877
	1.09667	-0.029911
	1.1	-0.031135
	1.10333	-0.030299
	1.10667	-0.029174
	1.11	-0.029306
	1.11333	-0.030771
	1.11667	-0.032718
	1.12	-0.034275
	1.12333	-0.03403
	1.12667	-0.032107
	1.13	-0.031899
	1.13333	-0.033991
	1.13667	-0.034256
	1.14	-0.032883
	1.14333	-0.033274
	1.14667	-0.032474
	1.15	-0.027059
	1.15333	-0.022277
	1.15667	-0.024615
	1.16	-0.03151
	1.16333	-0.034053
	1.16667	-0.029448
	1.17	-0.024572
	1.17333	-0.025766
	1.17667	-0.032309
	1.18	-0.037569
	1.18333	-0.036786
	1.18667	-0.0342
	1.19	-0.034924
	1.19333	-0.03666
	1.19667	-0.035959
	1.2	-0.033814
	1.20333	-0.032085
	1.20667	-0.030567
	1.21	-0.028421
	1.21333	-0.02637
	1.21667	-0.026771
	1.22	-0.029677
	1.22333	-0.032012
	1.22667	-0.031881
	1.23	-0.030476
	1.23333	-0.030665
	1.23667	-0.03338
	1.24	-0.035861
	1.24333	-0.035444
	1.24667	-0.03322
	1.25	-0.032089
	1.25333	-0.032709
	1.25667	-0.034208
	1.26	-0.035918
	1.26333	-0.036917
	1.26667	-0.037493
	1.27	-0.038316
	1.27333	-0.039458
	1.27667	-0.041437
	1.28	-0.042501
	1.28333	-0.040764
	1.28667	-0.038323
	1.29	-0.036931
	1.29333	-0.037905
	1.29667	-0.041803
	1.3	-0.042749
	1.30333	-0.037929
	1.30667	-0.034717
	1.31	-0.035896
	1.31333	-0.03563
	1.31667	-0.033763
	1.32	-0.03545
	1.32333	-0.03905
	1.32667	-0.04008
	1.33	-0.039525
	1.33333	-0.038603
	1.33667	-0.035837
	1.34	-0.032459
	1.34333	-0.032171
	1.34667	-0.034883
	1.35	-0.036835
	1.35333	-0.037345
	1.35667	-0.039132
	1.36	-0.041862
	1.36333	-0.042954
	1.36667	-0.042405
	1.37	-0.041121
	1.37333	-0.03988
	1.37667	-0.039974
	1.38	-0.040722
	1.38333	-0.039892
	1.38667	-0.038117
	1.39	-0.037552
	1.39333	-0.037352
	1.39667	-0.037206
	1.4	-0.039289
	1.40333	-0.042693
	1.40667	-0.044438
	1.41	-0.043976
	1.41333	-0.04174
	1.41667	-0.039667
	1.42	-0.0405
	1.42333	-0.041988
	1.42667	-0.040251
	1.43	-0.036507
	1.43333	-0.033515
	1.43667	-0.031885
	1.44	-0.032455
	1.44333	-0.036581
	1.44667	-0.042698
	1.45	-0.04608
	1.45333	-0.044226
	1.45667	-0.041026
	1.46	-0.041001
	1.46333	-0.041801
	1.46667	-0.040533
	1.47	-0.040079
	1.47333	-0.042241
	1.47667	-0.044111
	1.48	-0.043804
	1.48333	-0.043798
	1.48667	-0.045805
	1.49	-0.046139
	1.49333	-0.041664
	1.49667	-0.036971
	1.5	-0.037629
	1.50333	-0.040561
	1.50667	-0.041153
	1.51	-0.041207
	1.51333	-0.042923
	1.51667	-0.044792
	1.52	-0.043723
	1.52333	-0.038703
	1.52667	-0.034464
	1.53	-0.03599
	1.53333	-0.04094
	1.53667	-0.043984
	1.54	-0.043832
	1.54333	-0.042432
	1.54667	-0.041047
	1.55	-0.040007
	1.55333	-0.040028
	1.55667	-0.041354
	1.56	-0.04329
	1.56333	-0.044792
	1.56667	-0.045515
	1.57	-0.045992
	1.57333	-0.046263
	1.57667	-0.046631
	1.58	-0.047189
	1.58333	-0.045723
	1.58667	-0.041997
	1.59	-0.040513
	1.59333	-0.042772
	1.59667	-0.043903
	1.6	-0.041112
	1.60333	-0.038098
	1.60667	-0.039364
	1.61	-0.043427
	1.61333	-0.044912
	1.61667	-0.043306
	1.62	-0.041391
	1.62333	-0.03922
	1.62667	-0.037771
	1.63	-0.039032
	1.63333	-0.041442
	1.63667	-0.042703
	1.64	-0.043405
	1.64333	-0.045485
	1.64667	-0.048611
	1.65	-0.049776
	1.65333	-0.048404
	1.65667	-0.048014
	1.66	-0.050587
	1.66333	-0.053386
	1.66667	-0.053726
	1.67	-0.052775
	1.67333	-0.051034
	1.67667	-0.046878
	1.68	-0.042225
	1.68333	-0.040863
	1.68667	-0.042194
	1.69	-0.043416
	1.69333	-0.04319
	1.69667	-0.041819
	1.7	-0.041895
	1.70333	-0.044182
	1.70667	-0.045069
	1.71	-0.043825
	1.71333	-0.044423
	1.71667	-0.047151
	1.72	-0.047104
	1.72333	-0.042904
	1.72667	-0.039519
	1.73	-0.040872
	1.73333	-0.045576
	1.73667	-0.049714
	1.74	-0.049946
	1.74333	-0.046895
	1.74667	-0.045942
	1.75	-0.049406
	1.75333	-0.052881
	1.75667	-0.053037
	1.76	-0.051367
	1.76333	-0.05001
	1.76667	-0.048972
	1.77	-0.047753
	1.77333	-0.047259
	1.77667	-0.047233
	1.78	-0.046059
	1.78333	-0.046029
	1.78667	-0.048948
	1.79	-0.049909
	1.79333	-0.046607
	1.79667	-0.042908
	1.8	-0.041503
	1.80333	-0.043433
	1.80667	-0.046145
	1.81	-0.045291
	1.81333	-0.044354
	1.81667	-0.047816
	1.82	-0.051105
	1.82333	-0.050882
	1.82667	-0.051171
	1.83	-0.053598
	1.83333	-0.05467
	1.83667	-0.052765
	1.84	-0.050087
	1.84333	-0.04868
	1.84667	-0.047037
	1.85	-0.04348
	1.85333	-0.041482
	1.85667	-0.044291
	1.86	-0.048932
	1.86333	-0.051346
	1.86667	-0.050428
	1.87	-0.047453
	1.87333	-0.046023
	1.87667	-0.047689
	1.88	-0.04981
	1.88333	-0.051098
	1.88667	-0.051664
	1.89	-0.050504
	1.89333	-0.049263
	1.89667	-0.050576
	1.9	-0.052368
	1.90333	-0.051923
	1.90667	-0.050523
	1.91	-0.049203
	1.91333	-0.048665
	1.91667	-0.051868
	1.92	-0.05703
	1.92333	-0.057668
	1.92667	-0.053757
	1.93	-0.049738
	1.93333	-0.047321
	1.93667	-0.047633
	1.94	-0.050404
	1.94333	-0.052615
	1.94667	-0.052452
	1.95	-0.05087
	1.95333	-0.049954
	1.95667	-0.05123
	1.96	-0.054273
	1.96333	-0.055792
	1.96667	-0.053517
	1.97	-0.050177
	1.97333	-0.04942
	1.97667	-0.051723
	1.98	-0.054703
	1.98333	-0.054796
	1.98667	-0.051251
	1.99	-0.048729
	1.99333	-0.051075
	1.99667	-0.054342
	2	-0.053794
	2.00333	-0.050507
	2.00667	-0.047174
	2.01	-0.046239
	2.01333	-0.047972
	2.01667	-0.050012
	2.02	-0.050755
	2.02333	-0.049593
	2.02667	-0.048878
	2.03	-0.051026
	2.03333	-0.053314
	2.03667	-0.054305
	2.04	-0.055685
	2.04333	-0.055566
	2.04667	-0.051415
	2.05	-0.046509
	2.05333	-0.045035
	2.05667	-0.046226
	2.06	-0.04884
	2.06333	-0.052613
	2.06667	-0.054895
	2.07	-0.054623
	2.07333	-0.054428
	2.07667	-0.054789
	2.08	-0.05264
	2.08333	-0.048002
	2.08667	-0.047974
	2.09	-0.055916
	2.09333	-0.061531
	2.09667	-0.057026
	2.1	-0.050895
	2.10333	-0.051539
	2.10667	-0.055572
	2.11	-0.058233
	2.11333	-0.058618
	2.11667	-0.05658
	2.12	-0.054317
	2.12333	-0.054764
	2.12667	-0.056289
	2.13	-0.055541
	2.13333	-0.053837
	2.13667	-0.054946
	2.14	-0.057435
	2.14333	-0.058038
	2.14667	-0.058331
	2.15	-0.058912
	2.15333	-0.058975
	2.15667	-0.060008
	2.16	-0.060089
	2.16333	-0.057357
	2.16667	-0.055809
	2.17	-0.056466
	2.17333	-0.055956
	2.17667	-0.054069
	2.18	-0.051567
	2.18333	-0.048842
	2.18667	-0.049301
	2.19	-0.055186
	2.19333	-0.062544
	2.19667	-0.065424
	2.2	-0.062812
	2.20333	-0.059034
	2.20667	-0.058672
	2.21	-0.061642
	2.21333	-0.063763
	2.21667	-0.062818
	2.22	-0.059802
	2.22333	-0.056468
	2.22667	-0.055776
	2.23	-0.058604
	2.23333	-0.060904
	2.23667	-0.060233
	2.24	-0.060002
	2.24333	-0.061511
	2.24667	-0.060967
	2.25	-0.059123
	2.25333	-0.060913
	2.25667	-0.064881
	2.26	-0.064353
	2.26333	-0.059144
	2.26667	-0.056502
	2.27	-0.05784
	2.27333	-0.057843
	2.27667	-0.056368
	2.28	-0.056751
	2.28333	-0.05803
	2.28667	-0.05805
	2.29	-0.057791
	2.29333	-0.05909
	2.29667	-0.061467
	2.3	-0.062034
	2.30333	-0.059883
	2.30667	-0.058783
	2.31	-0.060065
	2.31333	-0.060031
	2.31667	-0.058977
	2.32	-0.060498
	2.32333	-0.063635
	2.32667	-0.064996
	2.33	-0.063458
	2.33333	-0.060422
	2.33667	-0.058181
	2.34	-0.058062
	2.34333	-0.059923
	2.34667	-0.061727
	2.35	-0.060102
	2.35333	-0.056224
	2.35667	-0.055612
	2.36	-0.057764
	2.36333	-0.057976
	2.36667	-0.057686
	2.37	-0.060819
	2.37333	-0.065163
	2.37667	-0.065831
	2.38	-0.063285
	2.38333	-0.06155
	2.38667	-0.061395
	2.39	-0.060949
	2.39333	-0.059648
	2.39667	-0.058844
	2.4	-0.060456
	2.40333	-0.062991
	2.40667	-0.063087
	2.41	-0.062598
	2.41333	-0.064024
	2.41667	-0.065099
	2.42	-0.0647
	2.42333	-0.063865
	2.42667	-0.063191
	2.43	-0.062037
	2.43333	-0.059217
	2.43667	-0.057209
	2.44	-0.057943
	2.44333	-0.057542
	2.44667	-0.053531
	2.45	-0.051314
	2.45333	-0.056869
	2.45667	-0.064017
	2.46	-0.061727
	2.46333	-0.052741
	2.46667	-0.048847
	2.47	-0.052255
	2.47333	-0.055064
	2.47667	-0.054818
	2.48	-0.055938
	2.48333	-0.058344
	2.48667	-0.059449
	2.49	-0.059726
	2.49333	-0.060372
	2.49667	-0.062121
	2.5	-0.064018
	2.50333	-0.063416
	2.50667	-0.059867
	2.51	-0.056202
	2.51333	-0.055359
	2.51667	-0.057632
	2.52	-0.060795
	2.52333	-0.062256
	2.52667	-0.061138
	2.53	-0.058433
	2.53333	-0.056223
	2.53667	-0.056885
	2.54	-0.059493
	2.54333	-0.060164
	2.54667	-0.059936
	2.55	-0.063478
	2.55333	-0.069551
	2.55667	-0.073063
	2.56	-0.073096
	2.56333	-0.071825
	2.56667	-0.071063
	2.57	-0.070958
	2.57333	-0.068671
	2.57667	-0.06368
	2.58	-0.060452
	2.58333	-0.060852
	2.58667	-0.062304
	2.59	-0.06242
	2.59333	-0.060907
	2.59667	-0.059309
	2.6	-0.059258
	2.60333	-0.061143
	2.60667	-0.062874
	2.61	-0.061301
	2.61333	-0.057063
	2.61667	-0.055237
	2.62	-0.059757
	2.62333	-0.066104
	2.62667	-0.066408
	2.63	-0.063294
	2.63333	-0.064052
	2.63667	-0.066753
	2.64	-0.067826
	2.64333	-0.069678
	2.64667	-0.071336
	2.65	-0.070064
	2.65333	-0.06918
	2.65667	-0.070967
	2.66	-0.073521
	2.66333	-0.074119
	2.66667	-0.071193
	2.67	-0.068066
	2.67333	-0.067504
	2.67667	-0.067327
	2.68	-0.067267
	2.68333	-0.068195
	2.68667	-0.069017
	2.69	-0.069427
	2.69333	-0.068221
	2.69667	-0.064346
	2.7	-0.0607
	2.70333	-0.060375
	2.70667	-0.062401
	2.71	-0.064546
	2.71333	-0.06705
	2.71667	-0.069359
	2.72	-0.068654
	2.72333	-0.065662
	2.72667	-0.06363
	2.73	-0.063051
	2.73333	-0.06406
	2.73667	-0.065798
	2.74	-0.064682
	2.74333	-0.062216
	2.74667	-0.06301
	2.75	-0.064898
	2.75333	-0.065091
	2.75667	-0.065883
	2.76	-0.06721
	2.76333	-0.066982
	2.76667	-0.066995
	2.77	-0.068876
	2.77333	-0.071443
	2.77667	-0.072872
	2.78	-0.070605
	2.78333	-0.066273
	2.78667	-0.065839
	2.79	-0.068844
	2.79333	-0.069594
	2.79667	-0.067441
	2.8	-0.064901
	2.80333	-0.063163
	2.80667	-0.062396
	2.81	-0.061361
	2.81333	-0.061599
	2.81667	-0.064775
	2.82	-0.065458
	2.82333	-0.062065
	2.82667	-0.061075
	2.83	-0.063361
	2.83333	-0.065455
	2.83667	-0.067062
	2.84	-0.067655
	2.84333	-0.067344
	2.84667	-0.068271
	2.85	-0.069285
	2.85333	-0.067682
	2.85667	-0.063798
	2.86	-0.059664
	2.86333	-0.058131
	2.86667	-0.060349
	2.87	-0.062991
	2.87333	-0.062878
	2.87667	-0.062691
	2.88	-0.066362
	2.88333	-0.071269
	2.88667	-0.073181
	2.89	-0.072309
	2.89333	-0.069844
	2.89667	-0.067521
	2.9	-0.067191
	2.90333	-0.067359
	2.90667	-0.066031
	2.91	-0.064836
	2.91333	-0.066267
	2.91667	-0.068851
	2.92	-0.068882
	2.92333	-0.067283
	2.92667	-0.068271
	2.93	-0.071275
	2.93333	-0.073427
	2.93667	-0.074691
	2.94	-0.0741
	2.94333	-0.070562
	2.94667	-0.066577
	2.95	-0.064723
	2.95333	-0.065532
	2.95667	-0.068584
	2.96	-0.071633
	2.96333	-0.071968
	2.96667	-0.070448
	2.97	-0.070465
	2.97333	-0.072686
	2.97667	-0.0752
	2.98	-0.07574
	2.98333	-0.071518
	2.98667	-0.064177
	2.99	-0.061555
	2.99333	-0.066904
	2.99667	-0.073247
	3	-0.073488
	3.00333	-0.069145
	3.00667	-0.065857
	3.01	-0.066535
	3.01333	-0.069758
	3.01667	-0.072611
	3.02	-0.074571
	3.02333	-0.0755
	3.02667	-0.074162
	3.03	-0.071333
	3.03333	-0.06967
	3.03667	-0.070082
	3.04	-0.069879
	3.04333	-0.067053
	3.04667	-0.064227
	3.05	-0.06409
	3.05333	-0.065848
	3.05667	-0.068548
	3.06	-0.071943
	3.06333	-0.07433
	3.06667	-0.074271
	3.07	-0.072629
	3.07333	-0.070337
	3.07667	-0.067945
	3.08	-0.067207
	3.08333	-0.068669
	3.08667	-0.070239
	3.09	-0.070189
	3.09333	-0.069209
	3.09667	-0.068103
	3.1	-0.066188
	3.10333	-0.065549
	3.10667	-0.069212
	3.11	-0.072956
	3.11333	-0.07186
	3.11667	-0.069649
	3.12	-0.070384
	3.12333	-0.072551
	3.12667	-0.074189
	3.13	-0.074012
	3.13333	-0.071528
	3.13667	-0.068671
	3.14	-0.06829
	3.14333	-0.070744
	3.14667	-0.070602
	3.15	-0.064411
	3.15333	-0.060034
	3.15667	-0.062999
	3.16	-0.067094
	3.16333	-0.068886
	3.16667	-0.070375
	3.17	-0.06996
	3.17333	-0.067005
	3.17667	-0.065548
	3.18	-0.066691
	3.18333	-0.067326
	3.18667	-0.067057
	3.19	-0.068027
	3.19333	-0.070475
	3.19667	-0.073586
	3.2	-0.076861
	3.20333	-0.078024
	3.20667	-0.075086
	3.21	-0.071426
	3.21333	-0.070764
	3.21667	-0.07082
	3.22	-0.069814
	3.22333	-0.070025
	3.22667	-0.071753
	3.23	-0.073235
	3.23333	-0.074044
	3.23667	-0.073475
	3.24	-0.071376
	3.24333	-0.07113
	3.24667	-0.074735
	3.25	-0.077501
	3.25333	-0.075353
	3.25667	-0.072572
	3.26	-0.073627
	3.26333	-0.075789
	3.26667	-0.076562
	3.27	-0.075227
	3.27333	-0.069409
	3.27667	-0.062351
	3.28	-0.062044
	3.28333	-0.068425
	3.28667	-0.073465
	3.29	-0.072985
	3.29333	-0.070301
	3.29667	-0.069658
	3.3	-0.071498
	3.30333	-0.073939
	3.30667	-0.075496
	3.31	-0.076106
	3.31333	-0.076524
	3.31667	-0.076268
	3.32	-0.073898
	3.32333	-0.071208
	3.32667	-0.072175
	3.33	-0.075183
	3.33333	-0.074907
	3.33667	-0.072152
	3.34	-0.069927
	3.34333	-0.066254
	3.34667	-0.061874
	3.35	-0.06197
	3.35333	-0.066379
	3.35667	-0.071366
	3.36	-0.076389
	3.36333	-0.080814
	3.36667	-0.08148
	3.37	-0.078092
	3.37333	-0.075565
	3.37667	-0.076792
	3.38	-0.078746
	3.38333	-0.07892
	3.38667	-0.078506
	3.39	-0.079628
	3.39333	-0.082223
	3.39667	-0.082985
	3.4	-0.080482
	3.40333	-0.076774
	3.40667	-0.07438
	3.41	-0.075378
	3.41333	-0.077898
	3.41667	-0.078132
	3.42	-0.076359
	3.42333	-0.075259
	3.42667	-0.076725
	3.43	-0.07989
	3.43333	-0.08081
	3.43667	-0.077639
	3.44	-0.07501
	3.44333	-0.077375
	3.44667	-0.081353
	3.45	-0.082235
	3.45333	-0.079673
	3.45667	-0.075504
	3.46	-0.073713
	3.46333	-0.07574
	3.46667	-0.077471
	3.47	-0.077219
	3.47333	-0.078244
	3.47667	-0.080742
	3.48	-0.080468
	3.48333	-0.077359
	3.48667	-0.075857
	3.49	-0.076195
	3.49333	-0.0747
	3.49667	-0.072029
	3.5	-0.073159
	3.50333	-0.078381
	3.50667	-0.081826
	3.51	-0.07944
	3.51333	-0.073835
	3.51667	-0.072041
	3.52	-0.076984
	3.52333	-0.082805
	3.52667	-0.08363
	3.53	-0.081151
	3.53333	-0.079957
	3.53667	-0.081027
	3.54	-0.08188
	3.54333	-0.081814
	3.54667	-0.083416
	3.55	-0.087525
	3.55333	-0.089604
	3.55667	-0.084779
	3.56	-0.077271
	3.56333	-0.075523
	3.56667	-0.079323
	3.57	-0.083118
	3.57333	-0.084193
	3.57667	-0.082474
	3.58	-0.080067
	3.58333	-0.079201
	3.58667	-0.079155
	3.59	-0.078525
	3.59333	-0.077483
	3.59667	-0.076469
	3.6	-0.07558
	3.60333	-0.075114
	3.60667	-0.075546
	3.61	-0.077088
	3.61333	-0.079544
	3.61667	-0.081777
	3.62	-0.082338
	3.62333	-0.081759
	3.62667	-0.082231
	3.63	-0.084362
	3.63333	-0.086029
	3.63667	-0.084477
	3.64	-0.079149
	3.64333	-0.074574
	3.64667	-0.076229
	3.65	-0.080672
	3.65333	-0.080282
	3.65667	-0.076526
	3.66	-0.07597
	3.66333	-0.078918
	3.66667	-0.080927
	3.67	-0.080669
	3.67333	-0.079956
	3.67667	-0.078085
	3.68	-0.074849
	3.68333	-0.074477
	3.68667	-0.077452
	3.69	-0.0792
	3.69333	-0.079461
	3.69667	-0.080686
	3.7	-0.081464
	3.70333	-0.079966
	3.70667	-0.077802
	3.71	-0.077262
	3.71333	-0.079667
	3.71667	-0.083881
	3.72	-0.085285
	3.72333	-0.082459
	3.72667	-0.080306
	3.73	-0.08166
	3.73333	-0.082169
	3.73667	-0.07798
	3.74	-0.074222
	3.74333	-0.077517
	3.74667	-0.084159
	3.75	-0.086265
	3.75333	-0.083365
	3.75667	-0.08006
	3.76	-0.078863
	3.76333	-0.079786
	3.76667	-0.081615
	3.77	-0.08169
	3.77333	-0.079575
	3.77667	-0.078397
	3.78	-0.078801
	3.78333	-0.079288
	3.78667	-0.080809
	3.79	-0.083652
	3.79333	-0.086166
	3.79667	-0.088179
	3.8	-0.090409
	3.80333	-0.090947
	3.80667	-0.086918
	3.81	-0.08041
	3.81333	-0.076378
	3.81667	-0.077309
	3.82	-0.082469
	3.82333	-0.087782
	3.82667	-0.089087
	3.83	-0.086511
	3.83333	-0.083953
	3.83667	-0.084399
	3.84	-0.08633
	3.84333	-0.087021
	3.84667	-0.08608
	3.85	-0.084002
	3.85333	-0.082898
	3.85667	-0.084741
	3.86	-0.086423
	3.86333	-0.085506
	3.86667	-0.085261
	3.87	-0.086308
	3.87333	-0.085994
	3.87667	-0.086009
	3.88	-0.087449
	3.88333	-0.088193
	3.88667	-0.088649
	3.89	-0.087951
	3.89333	-0.084501
	3.89667	-0.082305
	3.9	-0.083157
	3.90333	-0.082962
	3.90667	-0.081068
	3.91	-0.080329
	3.91333	-0.081408
	3.91667	-0.083395
	3.92	-0.08515
	3.92333	-0.085737
	3.92667	-0.085896
	3.93	-0.087646
	3.93333	-0.090103
	3.93667	-0.089251
	3.94	-0.086418
	3.94333	-0.086458
	3.94667	-0.087
	3.95	-0.08447
	3.95333	-0.081796
	3.95667	-0.081323
	3.96	-0.081935
	3.96333	-0.083525
	3.96667	-0.086231
	3.97	-0.087558
	3.97333	-0.086251
	3.97667	-0.085524
	3.98	-0.087434
	3.98333	-0.088652
	3.98667	-0.08621
	3.99	-0.08287
	3.99333	-0.082476
	3.99667	-0.085382
	4	-0.089413
	4.00333	-0.090766
	4.00667	-0.088147
	4.01	-0.08663
	4.01333	-0.089961
	4.01667	-0.093529
	4.02	-0.092608
	4.02333	-0.088908
	4.02667	-0.08578
	4.03	-0.085003
	4.03333	-0.08649
	4.03667	-0.088187
	4.04	-0.088866
	4.04333	-0.08946
	4.04667	-0.088984
	4.05	-0.085358
	4.05333	-0.082206
	4.05667	-0.083486
	4.06	-0.086502
	4.06333	-0.088696
	4.06667	-0.088844
	4.07	-0.086351
	4.07333	-0.086636
	4.07667	-0.092092
	4.08	-0.094485
	4.08333	-0.089724
	4.08667	-0.085454
	4.09	-0.087608
	4.09333	-0.092539
	4.09667	-0.094331
	4.1	-0.091385
	4.10333	-0.087027
	4.10667	-0.086603
	4.11	-0.089801
	4.11333	-0.090408
	4.11667	-0.087011
	4.12	-0.084888
	4.12333	-0.086624
	4.12667	-0.088564
	4.13	-0.087455
	4.13333	-0.085081
	4.13667	-0.084296
	4.14	-0.085048
	4.14333	-0.086612
	4.14667	-0.089491
	4.15	-0.092332
	4.15333	-0.091965
	4.15667	-0.089241
	4.16	-0.089384
	4.16333	-0.094228
	4.16667	-0.098383
	4.17	-0.096277
	4.17333	-0.090042
	4.17667	-0.08606
	4.18	-0.085555
	4.18333	-0.085479
	4.18667	-0.0864
	4.19	-0.089103
	4.19333	-0.090107
	4.19667	-0.088909
	4.2	-0.088263
	4.20333	-0.08706
	4.20667	-0.083566
	4.21	-0.080067
	4.21333	-0.080082
	4.21667	-0.08412
	4.22	-0.087754
	4.22333	-0.087678
	4.22667	-0.086839
	4.23	-0.087743
	4.23333	-0.0893
	4.23667	-0.091694
	4.24	-0.095002
	4.24333	-0.096784
	4.24667	-0.09628
	4.25	-0.094537
	4.25333	-0.092379
	4.25667	-0.092415
	4.26	-0.094916
	4.26333	-0.095346
	4.26667	-0.092293
	4.27	-0.089698
	4.27333	-0.09171
	4.27667	-0.097019
	4.28	-0.098339
	4.28333	-0.093907
	4.28667	-0.090387
	4.29	-0.090884
	4.29333	-0.093393
	4.29667	-0.095805
	4.3	-0.095594
	4.30333	-0.092409
	4.30667	-0.089386
	4.31	-0.088716
	4.31333	-0.089898
	4.31667	-0.091393
	4.32	-0.091511
	4.32333	-0.089407
	4.32667	-0.087035
	4.33	-0.08755
	4.33333	-0.091157
	4.33667	-0.094521
	4.34	-0.094276
	4.34333	-0.09194
	4.34667	-0.092034
	4.35	-0.095109
	4.35333	-0.09779
	4.35667	-0.098205
	4.36	-0.0984
	4.36333	-0.099524
	4.36667	-0.098468
	4.37	-0.094399
	4.37333	-0.091691
	4.37667	-0.093017
	4.38	-0.096446
	4.38333	-0.099028
	4.38667	-0.09823
	4.39	-0.094153
	4.39333	-0.091397
	4.39667	-0.092262
	4.4	-0.093255
	4.40333	-0.092496
	4.40667	-0.0925
	4.41	-0.09409
	4.41333	-0.095572
	4.41667	-0.096726
	4.42	-0.096194
	4.42333	-0.092937
	4.42667	-0.091675
	4.43	-0.094482
	4.43333	-0.096921
	4.43667	-0.098675
	4.44	-0.101424
	4.44333	-0.101971
	4.44667	-0.099344
	4.45	-0.0964
	4.45333	-0.093712
	4.45667	-0.092663
	4.46	-0.096008
	4.46333	-0.099207
	4.46667	-0.095945
	4.47	-0.091191
	4.47333	-0.091489
	4.47667	-0.092839
	4.48	-0.091295
	4.48333	-0.090528
	4.48667	-0.092382
	4.49	-0.093805
	4.49333	-0.094204
	4.49667	-0.095127
	4.5	-0.09628
	4.50333	-0.097349
	4.50667	-0.098631
	4.51	-0.098405
	4.51333	-0.095918
	4.51667	-0.095098
	4.52	-0.097562
	4.52333	-0.100246
	4.52667	-0.1021
	4.53	-0.102548
	4.53333	-0.100896
	4.53667	-0.100218
	4.54	-0.102898
	4.54333	-0.106108
	4.54667	-0.105021
	4.55	-0.099714
	4.55333	-0.095655
	4.55667	-0.094597
	4.56	-0.093742
	4.56333	-0.093559
	4.56667	-0.096679
	4.57	-0.10142
	4.57333	-0.102722
	4.57667	-0.099313
	4.58	-0.095737
	4.58333	-0.096262
	4.58667	-0.099866
	4.59	-0.10253
	4.59333	-0.102413
	4.59667	-0.100776
	4.6	-0.099121
	4.60333	-0.097829
	4.60667	-0.097236
	4.61	-0.097421
	4.61333	-0.097853
	4.61667	-0.098735
	4.62	-0.099733
	4.62333	-0.099774
	4.62667	-0.099374
	4.63	-0.098465
	4.63333	-0.09669
	4.63667	-0.096565
	4.64	-0.099378
	4.64333	-0.101647
	4.64667	-0.100898
	4.65	-0.100492
	4.65333	-0.102715
	4.65667	-0.102628
	4.66	-0.09679
	4.66333	-0.091353
	4.66667	-0.092405
	4.67	-0.096447
	4.67333	-0.098241
	4.67667	-0.098971
	4.68	-0.10095
	4.68333	-0.10165
	4.68667	-0.099817
	4.69	-0.098884
	4.69333	-0.099218
	4.69667	-0.099091
	4.7	-0.0994
	4.70333	-0.099264
	4.70667	-0.096879
	4.71	-0.094614
	4.71333	-0.09601
	4.71667	-0.100183
	4.72	-0.102162
	4.72333	-0.099853
	4.72667	-0.098379
	4.73	-0.102043
	4.73333	-0.106595
	4.73667	-0.106662
	4.74	-0.104915
	4.74333	-0.10664
	4.74667	-0.11107
	4.75	-0.113246
	4.75333	-0.109845
	4.75667	-0.103649
	4.76	-0.100897
	4.76333	-0.102514
	4.76667	-0.104487
	4.77	-0.10549
	4.77333	-0.10679
	4.77667	-0.10632
	4.78	-0.102251
	4.78333	-0.098949
	4.78667	-0.100443
	4.79	-0.104807
	4.79333	-0.108296
	4.79667	-0.109441
	4.8	-0.109131
	4.80333	-0.107344
	4.80667	-0.102699
	4.81	-0.098456
	4.81333	-0.099658
	4.81667	-0.103963
	4.82	-0.105625
	4.82333	-0.103719
	4.82667	-0.101181
	4.83	-0.098542
	4.83333	-0.095813
	4.83667	-0.097877
	4.84	-0.105411
	4.84333	-0.11025
	4.84667	-0.107801
	4.85	-0.102936
	4.85333	-0.102076
	4.85667	-0.104633
	4.86	-0.106082
	4.86333	-0.106178
	4.86667	-0.106013
	4.87	-0.10357
	4.87333	-0.099263
	4.87667	-0.097933
	4.88	-0.101543
	4.88333	-0.105625
	4.88667	-0.106349
	4.89	-0.105843
	4.89333	-0.106174
	4.89667	-0.105558
	4.9	-0.104093
	4.90333	-0.105069
	4.90667	-0.108714
	4.91	-0.110359
	4.91333	-0.107172
	4.91667	-0.103305
	4.92	-0.103329
	4.92333	-0.105498
	4.92667	-0.106246
	4.93	-0.105345
	4.93333	-0.104307
	4.93667	-0.102743
	4.94	-0.101086
	4.94333	-0.10298
	4.94667	-0.107976
	4.95	-0.11036
	4.95333	-0.107743
	4.95667	-0.102664
	4.96	-0.099137
	4.96333	-0.101324
	4.96667	-0.108577
	4.97	-0.112799
	4.97333	-0.108807
	4.97667	-0.102159
	4.98	-0.100596
	4.98333	-0.104111
	4.98667	-0.106913
	4.99	-0.105755
	4.99333	-0.103302
	4.99667	-0.102278
	5	-0.102071
	5.00333	-0.103096
	5.00667	-0.105514
	5.01	-0.105919
	5.01333	-0.10364
	5.01667	-0.102306
	5.02	-0.102337
	5.02333	-0.101691
	5.02667	-0.101298
	5.03	-0.104134
	5.03333	-0.110448
	5.03667	-0.115091
	5.04	-0.113737
	5.04333	-0.109986
	5.04667	-0.1098
	5.05	-0.110847
	5.05333	-0.106719
	5.05667	-0.099889
	5.06	-0.097684
	5.06333	-0.100755
	5.06667	-0.104513
	5.07	-0.106462
	5.07333	-0.10786
	5.07667	-0.109102
	5.08	-0.109356
	5.08333	-0.109182
	5.08667	-0.108186
	5.09	-0.106992
	5.09333	-0.108207
	5.09667	-0.109963
	5.1	-0.109178
	5.10333	-0.107894
	5.10667	-0.108246
	5.11	-0.10968
	5.11333	-0.11085
	5.11667	-0.110316
	5.12	-0.108987
	5.12333	-0.108346
	5.12667	-0.107718
	5.13	-0.106343
	5.13333	-0.104382
	5.13667	-0.103329
	5.14	-0.104436
	5.14333	-0.105123
	5.14667	-0.102389
	5.15	-0.10014
	5.15333	-0.104186
	5.15667	-0.110842
	5.16	-0.111921
	5.16333	-0.107837
	5.16667	-0.10567
	5.17	-0.108014
	5.17333	-0.110763
	5.17667	-0.109583
	5.18	-0.1053
	5.18333	-0.103166
	5.18667	-0.10605
	5.19	-0.110017
	5.19333	-0.109656
	5.19667	-0.10633
	5.2	-0.105232
	5.20333	-0.105808
	5.20667	-0.104736
	5.21	-0.10363
	5.21333	-0.104139
	5.21667	-0.104739
	5.22	-0.106129
	5.22333	-0.108529
	5.22667	-0.108998
	5.23	-0.108003
	5.23333	-0.108431
	5.23667	-0.109091
	5.24	-0.107189
	5.24333	-0.103506
	5.24667	-0.10139
	5.25	-0.103482
	5.25333	-0.108575
	5.25667	-0.110982
	5.26	-0.10779
	5.26333	-0.103515
	5.26667	-0.1034
	5.27	-0.107636
	5.27333	-0.11132
	5.27667	-0.109201
	5.28	-0.104072
	5.28333	-0.102785
	5.28667	-0.105529
	5.29	-0.107801
	5.29333	-0.107037
	5.29667	-0.105486
	5.3	-0.106274
	5.30333	-0.107877
	5.30667	-0.108501
	5.31	-0.108304
	5.31333	-0.107681
	5.31667	-0.108401
	5.32	-0.109746
	5.32333	-0.108996
	5.32667	-0.107958
	5.33	-0.110058
	5.33333	-0.113211
	5.33667	-0.112816
	5.34	-0.110167
	5.34333	-0.109153
	5.34667	-0.107747
	5.35	-0.10325
	5.35333	-0.10004
	5.35667	-0.102397
	5.36	-0.106551
	5.36333	-0.108063
	5.36667	-0.108568
	5.37	-0.110284
	5.37333	-0.1121
	5.37667	-0.112476
	5.38	-0.111682
	5.38333	-0.110882
	5.38667	-0.112062
	5.39	-0.115783
	5.39333	-0.117664
	5.39667	-0.11467
	5.4	-0.110134
	5.40333	-0.107239
	5.40667	-0.107317
	5.41	-0.111784
	5.41333	-0.117038
	5.41667	-0.117266
	5.42	-0.11403
	5.42333	-0.111933
	5.42667	-0.110507
	5.43	-0.108307
	5.43333	-0.10777
	5.43667	-0.110148
	5.44	-0.111364
	5.44333	-0.108845
	5.44667	-0.106588
	5.45	-0.108193
	5.45333	-0.111535
	5.45667	-0.113463
	5.46	-0.113877
	5.46333	-0.114718
	5.46667	-0.117049
	5.47	-0.11888
	5.47333	-0.118801
	5.47667	-0.119214
	5.48	-0.121024
	5.48333	-0.119939
	5.48667	-0.112877
	5.49	-0.104839
	5.49333	-0.103849
	5.49667	-0.109501
	5.5	-0.11422
	5.50333	-0.115281
	5.50667	-0.115086
	5.51	-0.114064
	5.51333	-0.11224
	5.51667	-0.11034
	5.52	-0.108706
	5.52333	-0.108913
	5.52667	-0.111495
	5.53	-0.11392
	5.53333	-0.114162
	5.53667	-0.113704
	5.54	-0.114752
	5.54333	-0.116577
	5.54667	-0.117424
	5.55	-0.116806
	5.55333	-0.115085
	5.55667	-0.113579
	5.56	-0.11348
	5.56333	-0.1141
	5.56667	-0.114013
	5.57	-0.112842
	5.57333	-0.111471
	5.57667	-0.11151
	5.58	-0.112707
	5.58333	-0.112194
	5.58667	-0.109662
	5.59	-0.108956
	5.59333	-0.111685
	5.59667	-0.114953
	5.6	-0.116177
	5.60333	-0.115475
	5.60667	-0.114065
	5.61	-0.11313
	5.61333	-0.114061
	5.61667	-0.115998
	5.62	-0.114628
	5.62333	-0.109851
	5.62667	-0.108895
	5.63	-0.114119
	5.63333	-0.11758
	5.63667	-0.11588
	5.64	-0.116012
	5.64333	-0.120921
	5.64667	-0.123948
	5.65	-0.119818
	5.65333	-0.112184
	5.65667	-0.108099
	5.66	-0.110682
	5.66333	-0.116255
	5.66667	-0.117364
	5.67	-0.113931
	5.67333	-0.112136
	5.67667	-0.11227
	5.68	-0.111923
	5.68333	-0.112738
	5.68667	-0.114753
	5.69	-0.114908
	5.69333	-0.114227
	5.69667	-0.11538
	5.7	-0.115297
	5.70333	-0.111374
	5.70667	-0.107943
	5.71	-0.108451
	5.71333	-0.11068
	5.71667	-0.113661
	5.72	-0.118452
	5.72333	-0.12121
	5.72667	-0.117331
	5.73	-0.110831
	5.73333	-0.109256
	5.73667	-0.112628
	5.74	-0.116171
	5.74333	-0.118169
	5.74667	-0.117071
	5.75	-0.111107
	5.75333	-0.104879
	5.75667	-0.104701
	5.76	-0.108965
	5.76333	-0.112027
	5.76667	-0.112984
	5.77	-0.113458
	5.77333	-0.112734
	5.77667	-0.111351
	5.78	-0.112297
	5.78333	-0.115288
	5.78667	-0.117369
	5.79	-0.117642
	5.79333	-0.116394
	5.79667	-0.114253
	5.8	-0.112694
	5.80333	-0.11205
	5.80667	-0.111524
	5.81	-0.111723
	5.81333	-0.114002
	5.81667	-0.116853
	5.82	-0.116811
	5.82333	-0.114332
	5.82667	-0.113669
	5.83	-0.115116
	5.83333	-0.114043
	5.83667	-0.109666
	5.84	-0.107712
	5.84333	-0.11149
	5.84667	-0.116226
	5.85	-0.116873
	5.85333	-0.114479
	5.85667	-0.111054
	5.86	-0.107638
	5.86333	-0.106956
	5.86667	-0.11037
	5.87	-0.114983
	5.87333	-0.117532
	5.87667	-0.118262
	5.88	-0.11792
	5.88333	-0.116395
	5.88667	-0.115563
	5.89	-0.115637
	5.89333	-0.113546
	5.89667	-0.108953
	5.9	-0.105564
	5.90333	-0.106063
	5.90667	-0.108
	5.91	-0.109111
	5.91333	-0.11188
	5.91667	-0.115535
	5.92	-0.115973
	5.92333	-0.115069
	5.92667	-0.116087
	5.93	-0.116654
	5.93333	-0.115444
	5.93667	-0.114404
	5.94	-0.113674
	5.94333	-0.113419
	5.94667	-0.114362
	5.95	-0.115061
	5.95333	-0.113938
	5.95667	-0.11179
	5.96	-0.110523
	5.96333	-0.111073
	5.96667	-0.113902
	5.97	-0.117885
	5.97333	-0.119642
	5.97667	-0.118612
	5.98	-0.118208
	5.98333	-0.119931
	5.98667	-0.121089
	5.99	-0.119061
	5.99333	-0.115341
	5.99667	-0.112656
	6	-0.111319
	6.00333	-0.112386
	6.00667	-0.116204
	6.01	-0.117818
	6.01333	-0.114933
	6.01667	-0.113063
	6.02	-0.11555
	6.02333	-0.118847
	6.02667	-0.118984
	6.03	-0.117705
	6.03333	-0.119725
	6.03667	-0.12347
	6.04	-0.123369
	6.04333	-0.120162
	6.04667	-0.117519
	6.05	-0.114968
	6.05333	-0.112704
	6.05667	-0.113945
	6.06	-0.118042
	6.06333	-0.120336
	6.06667	-0.120345
	6.07	-0.120451
	6.07333	-0.119455
	6.07667	-0.116173
	6.08	-0.113147
	6.08333	-0.112745
	6.08667	-0.114478
	6.09	-0.116891
	6.09333	-0.119174
	6.09667	-0.120689
	6.1	-0.121212
	6.10333	-0.121452
	6.10667	-0.120768
	6.11	-0.118318
	6.11333	-0.116356
	6.11667	-0.114828
	6.12	-0.111981
	6.12333	-0.111099
	6.12667	-0.113797
	6.13	-0.116709
	6.13333	-0.118049
	6.13667	-0.118269
	6.14	-0.117286
	6.14333	-0.114786
	6.14667	-0.112183
	6.15	-0.110955
	6.15333	-0.110933
	6.15667	-0.110852
	6.16	-0.109222
	6.16333	-0.107507
	6.16667	-0.10846
	6.17	-0.111626
	6.17333	-0.113876
	6.17667	-0.112435
	6.18	-0.108914
	6.18333	-0.107501
	6.18667	-0.10883
	6.19	-0.110784
	6.19333	-0.111748
	6.19667	-0.110391
	6.2	-0.107173
	6.20333	-0.105768
	6.20667	-0.108191
	6.21	-0.111724
	6.21333	-0.113446
	6.21667	-0.112679
	6.22	-0.109067
	6.22333	-0.10383
	6.22667	-0.101013
	6.23	-0.102047
	6.23333	-0.103276
	6.23667	-0.10227
	6.24	-0.099929
	6.24333	-0.097861
	6.24667	-0.098934
	6.25	-0.104752
	6.25333	-0.111763
	6.25667	-0.114297
	6.26	-0.111036
	6.26333	-0.106682
	6.26667	-0.104847
	6.27	-0.103701
	6.27333	-0.102058
	6.27667	-0.10148
	6.28	-0.102526
	6.28333	-0.104197
	6.28667	-0.104473
	6.29	-0.102574
	6.29333	-0.100652
	6.29667	-0.10056
	6.3	-0.101314
	6.30333	-0.10087
	6.30667	-0.099218
	6.31	-0.097825
	6.31333	-0.097198
	6.31667	-0.097467
	6.32	-0.097962
	6.32333	-0.097673
	6.32667	-0.098572
	6.33	-0.1021
	6.33333	-0.10448
	6.33667	-0.101959
	6.34	-0.0969
	6.34333	-0.09412
	6.34667	-0.094899
	6.35	-0.097696
	6.35333	-0.099369
	6.35667	-0.098091
	6.36	-0.097431
	6.36333	-0.098847
	6.36667	-0.098274
	6.37	-0.096279
	6.37333	-0.096542
	6.37667	-0.097764
	6.38	-0.097588
	6.38333	-0.096187
	6.38667	-0.094687
	6.39	-0.094919
	6.39333	-0.097578
	6.39667	-0.099101
	6.4	-0.095
	6.40333	-0.088258
	6.40667	-0.086923
	6.41	-0.091568
	6.41333	-0.094869
	6.41667	-0.093097
	6.42	-0.08901
	6.42333	-0.086204
	6.42667	-0.085603
	6.43	-0.086332
	6.43333	-0.088451
	6.43667	-0.090881
	6.44	-0.090871
	6.44333	-0.089734
	6.44667	-0.090196
	6.45	-0.090389
	6.45333	-0.088058
	6.45667	-0.084618
	6.46	-0.082293
	6.46333	-0.082065
	6.46667	-0.084148
	6.47	-0.086499
	6.47333	-0.085604
	6.47667	-0.081666
	6.48	-0.077709
	6.48333	-0.075153
	6.48667	-0.074891
	6.49	-0.077544
	6.49333	-0.080419
	6.49667	-0.079678
	6.5	-0.076399
	6.50333	-0.074681
	6.50667	-0.074448
	6.51	-0.073269
	6.51333	-0.07199
	6.51667	-0.071443
	6.52	-0.071168
	6.52333	-0.071917
	6.52667	-0.072091
	6.53	-0.070422
	6.53333	-0.069637
	6.53667	-0.070732
	6.54	-0.072081
	6.54333	-0.071901
	6.54667	-0.069213
	6.55	-0.066974
	6.55333	-0.068057
	6.55667	-0.067853
	6.56	-0.062406
	6.56333	-0.057425
	6.56667	-0.057815
	6.57	-0.059557
	6.57333	-0.058266
	6.57667	-0.055611
	6.58	-0.05374
	6.58333	-0.051157
	6.58667	-0.048003
	6.59	-0.047855
	6.59333	-0.051164
	6.59667	-0.053028
	6.6	-0.049753
	6.60333	-0.04317
	6.60667	-0.036977
	6.61	-0.03398
	6.61333	-0.035132
	6.61667	-0.037556
	6.62	-0.036632
	6.62333	-0.03155
	6.62667	-0.027869
	6.63	-0.028802
	6.63333	-0.028525
	6.63667	-0.024029
	6.64	-0.019763
	6.64333	-0.016546
	6.64667	-0.012682
	6.65	-0.010008
	6.65333	-0.009834
	6.65667	-0.010716
[truncated: 5,503 more rows]

## Sheet: Extended-Data-Fig_2d&e
						All UV-vis spectra of MCR + activation complex					All UV-vis spectra of MCR core
	UV-Vis spectra shown in Ext. Data Fig. 2d
						Wavelength (nm)	Normalized absorbance (mAU)				Wavelength (nm)	Normalized absorbance (mAU)
	Wavelength (nm)	MCR activation complex (F1)	MCR core (F2)				Biological replicate 1	Biological replicate 2	Biological replicate 3			Biological replicate 1	Biological replicate 2	Biological replicate 3
																*Only one representative biological replicate was utilized for the spectra shown in Ext. Data Fig. 2d. The same UV-Vis data were utilized for Ext. Data Fig. 2e following the steps described in the corresponding figure legend.
	260	9.66892	20.0495			260	11.1234	9.66892	5.62055		260	29.1814	6.78758	20.0496
	261	9.76927	20.1666			261	11.2701	9.76927	5.75248		261	29.3015	6.95006	20.1666
	262	9.85125	20.2287			262	11.3932	9.85125	5.88916		262	29.3313	7.11009	20.2287
	263	9.92169	20.2446			263	11.5002	9.92169	6.02461		263	29.2674	7.25995	20.2446
	264	9.98911	20.2306			264	11.5915	9.98911	6.16969		264	29.1264	7.41709	20.2306
	265	10.052	20.1885			265	11.6751	10.0521	6.32442		265	28.9223	7.58056	20.1885
	266	10.1104	20.1227			266	11.7544	10.1104	6.48387		266	28.6585	7.74858	20.1227
	267	10.163	20.036			267	11.831	10.163	6.64386		267	28.3612	7.91164	20.036
	268	10.2038	19.9212			268	11.8919	10.2038	6.80328		268	28.01	8.07931	19.9211
	269	10.2318	19.7774			269	11.9317	10.2318	6.94368		269	27.6092	8.2218	19.7774
	270	10.2472	19.6076			270	11.9635	10.2472	7.08227		270	27.1875	8.35966	19.6076
	271	10.253	19.4124			271	11.977	10.253	7.21518		271	26.7172	8.49231	19.4124
	272	10.2411	19.1829			272	11.975	10.2411	7.33093		272	26.2158	8.59741	19.1829
	273	10.2136	18.9215			273	11.9529	10.2136	7.43817		273	25.6682	8.69455	18.9215
	274	10.1758	18.6369			274	11.9113	10.1758	7.53796		274	25.0781	8.77654	18.6369
	275	10.127	18.3312			275	11.863	10.127	7.62767		275	24.4848	8.8476	18.3311
	276	10.0616	17.9963			276	11.7917	10.0616	7.70101		276	23.8552	8.90105	17.9963
	277	9.9717	17.6256			277	11.697	9.9717	7.74645		277	23.1822	8.92988	17.6256
	278	9.85278	17.2058			278	11.5686	9.85278	7.75944		278	22.4804	8.90841	17.2058
	279	9.70055	16.7318			279	11.4017	9.70055	7.73551		279	21.7355	8.83609	16.7318
	280	9.51196	16.1979			280	11.1902	9.51196	7.67129		280	20.9419	8.70871	16.1979
	281	9.29176	15.6161			281	10.939	9.29176	7.58342		281	20.0847	8.54644	15.6161
	282	9.04445	14.9988			282	10.6518	9.04445	7.45939		282	19.1915	8.34334	14.9988
	283	8.77446	14.358			283	10.3375	8.77446	7.30528		283	18.2867	8.11557	14.358
	284	8.46951	13.6733			284	9.98322	8.46951	7.11271		284	17.3508	7.84677	13.6733
	285	8.12225	12.9308			285	9.58513	8.12225	6.86671		285	16.3777	7.52799	12.9308
	286	7.72365	12.1124			286	9.12478	7.72365	6.56226		286	15.3591	7.13783	12.1124
	287	7.28177	11.2344			287	8.60413	7.28177	6.21277		287	14.275	6.68562	11.2344
	288	6.81948	10.3287			288	8.04091	6.81948	5.84366		288	13.1511	6.19612	10.3288
	289	6.35195	9.42415			289	7.46219	6.35195	5.46252		289	12.0193	5.68387	9.42415
	290	5.88834	8.53492			290	6.88223	5.88834	5.08181		290	10.8918	5.16807	8.53492
	291	5.43442	7.66857			291	6.31623	5.43442	4.7074		291	9.80446	4.6596	7.66858
	292	4.98727	6.82713			292	5.76215	4.98727	4.33295		292	8.75386	4.16489	6.82713
	293	4.55486	6.02364			293	5.22015	4.55486	3.96693		293	7.74788	3.68385	6.02364
	294	4.14158	5.26681			294	4.69498	4.14158	3.62141		294	6.78986	3.2427	5.26681
	295	3.76025	4.57845			295	4.20116	3.76026	3.30028		295	5.90042	2.84106	4.57845
	296	3.4155	3.96227			296	3.75331	3.4155	3.01577		296	5.08545	2.49249	3.96227
	297	3.11936	3.43073			297	3.36701	3.11936	2.77453		297	4.37867	2.1996	3.43073
	298	2.86586	2.97526			298	3.03802	2.86586	2.56748		298	3.76735	1.94892	2.97526
	299	2.65196	2.58627			299	2.76523	2.65196	2.39725		299	3.25569	1.74379	2.58627
	300	2.47008	2.25606			300	2.53665	2.47008	2.2533		300	2.8204	1.5709	2.25606
	301	2.31624	1.97671			301	2.34058	2.31624	2.13235		301	2.44282	1.42541	1.97671
	302	2.1867	1.74228			302	2.17795	2.1867	2.02886		302	2.13041	1.30476	1.74228
	303	2.07465	1.54385			303	2.03961	2.07465	1.93429		303	1.87754	1.19498	1.54385
	304	1.98105	1.37759			304	1.92186	1.98105	1.85568		304	1.66578	1.10403	1.37759
	305	1.89776	1.23613			305	1.82234	1.89776	1.79092		305	1.4799	1.03075	1.23613
	306	1.8274	1.11775			306	1.73397	1.8274	1.72754		306	1.32278	0.957299	1.11775
	307	1.76802	1.0195			307	1.66022	1.76802	1.67319		307	1.20463	0.89593	1.0195
	308	1.71643	0.936096			308	1.59541	1.71643	1.62626		308	1.09372	0.842296	0.936096
	309	1.6715	0.865411			309	1.53767	1.6715	1.59114		309	1.00849	0.805233	0.865411
	310	1.63275	0.806115			310	1.48712	1.63275	1.54949		310	0.929687	0.760033	0.806115
	311	1.59854	0.75443			311	1.44346	1.59854	1.52094		311	0.863604	0.727672	0.75443
	312	1.56846	0.710008			312	1.40331	1.56846	1.49018		312	0.792067	0.695217	0.710008
	313	1.54269	0.672667			313	1.36798	1.54269	1.46552		313	0.745005	0.671172	0.672667
	314	1.52022	0.640216			314	1.3446	1.52022	1.44198		314	0.724015	0.648086	0.640216
	315	1.49831	0.612709			315	1.31878	1.49831	1.41567		315	0.682939	0.61858	0.612709
	316	1.47722	0.586327			316	1.29571	1.47722	1.39666		316	0.656203	0.600516	0.586327
	317	1.4586	0.564389			317	1.27457	1.4586	1.38021		317	0.62489	0.586611	0.564389
	318	1.4425	0.54561			318	1.25053	1.4425	1.36106		318	0.581021	0.569494	0.54561
	319	1.42489	0.527828			319	1.23454	1.42489	1.34601		319	0.570912	0.551988	0.527828
	320	1.40857	0.511479			320	1.21932	1.40857	1.3255		320	0.552289	0.535701	0.511479
	321	1.39368	0.49795			321	1.20413	1.39368	1.30917		321	0.53803	0.521179	0.49795
	322	1.37976	0.485455			322	1.18688	1.37975	1.29759		322	0.503871	0.511809	0.485455
	323	1.36604	0.474576			323	1.17704	1.36604	1.2843		323	0.506638	0.507332	0.474576
	324	1.35154	0.464494			324	1.16663	1.35154	1.2683		324	0.493948	0.495736	0.464494
	325	1.3384	0.454265			325	1.15234	1.3384	1.25856		325	0.472585	0.489493	0.454265
	326	1.3253	0.443966			326	1.1402	1.3253	1.24742		326	0.450424	0.478028	0.443966
	327	1.31181	0.435051			327	1.13072	1.31181	1.2351		327	0.44505	0.471951	0.435051
	328	1.29821	0.42553			328	1.12386	1.29821	1.21921		328	0.445476	0.4618	0.42553
	329	1.28724	0.417793			329	1.11531	1.28724	1.20698		329	0.439251	0.454278	0.417793
	330	1.27586	0.409835			330	1.10642	1.27586	1.19539		330	0.420469	0.445525	0.409835
	331	1.26348	0.401027			331	1.10142	1.26348	1.18392		331	0.425497	0.438844	0.401027
	332	1.25093	0.392273			332	1.08808	1.25093	1.17059		332	0.406874	0.429179	0.392273
	333	1.24133	0.386161			333	1.07904	1.24133	1.1607		333	0.398255	0.425649	0.386161
	334	1.22996	0.378816			334	1.06715	1.22996	1.1515		334	0.37785	0.423221	0.378816
	335	1.21744	0.372461			335	1.06253	1.21744	1.14259		335	0.383091	0.416635	0.372461
	336	1.20707	0.367264			336	1.05882	1.20707	1.12949		336	0.381628	0.414408	0.367264
	337	1.19693	0.362584			337	1.05091	1.19693	1.12173		337	0.378382	0.410499	0.362584
	338	1.18758	0.359615			338	1.04737	1.18758	1.11278		338	0.377717	0.404233	0.359615
	339	1.17853	0.355781			339	1.03821	1.17853	1.10476		339	0.36266	0.404103	0.355781
	340	1.16884	0.352416			340	1.0331	1.16884	1.09487		340	0.367661	0.40081	0.352416
	341	1.1608	0.350155			341	1.02462	1.1608	1.08174		341	0.355343	0.393064	0.350155
	342	1.15233	0.349027			342	1.01887	1.15233	1.07372		342	0.350821	0.390245	0.349027
	343	1.14468	0.34804			343	1.01613	1.14468	1.06739		343	0.366171	0.39246	0.34804
	344	1.13537	0.345386			344	1.01271	1.13537	1.05886		344	0.369284	0.393348	0.345386
	345	1.12851	0.345178			345	1.00794	1.12851	1.05413		345	0.364043	0.393573	0.345178
	346	1.12116	0.345276			346	1.00199	1.12116	1.04392		346	0.361915	0.389285	0.345276
	347	1.1137	0.344007			347	0.998557	1.1137	1.03834		347	0.364495	0.391725	0.344007
	348	1.10617	0.343404			348	0.990724	1.10617	1.02547		348	0.352257	0.385933	0.343404
	349	1.09921	0.343498			349	0.987587	1.09921	1.02333		349	0.36109	0.387058	0.343498
	350	1.09307	0.344639			350	0.982507	1.09307	1.01953		350	0.358908	0.38951	0.344639
	351	1.08857	0.346112			351	0.976168	1.08857	1.00834		351	0.352497	0.386703	0.346112
	352	1.08242	0.348027			352	0.969911	1.08242	1.0044		352	0.351778	0.386726	0.348027
	353	1.07694	0.349411			353	0.96831	1.07694	0.99781		353	0.360478	0.391145	0.349411
	354	1.07105	0.351081			354	0.964356	1.07104	0.99443		354	0.358084	0.394734	0.351081
	355	1.06673	0.354221			355	0.960527	1.06673	0.991704		355	0.3708	0.397766	0.354221
	356	1.06175	0.356175			356	0.956965	1.06175	0.984745		356	0.368219	0.397802	0.356175
	357	1.0574	0.359523			357	0.95387	1.0574	0.977312		357	0.380085	0.398654	0.359523
	358	1.05324	0.363172			358	0.948565	1.05325	0.977258		358	0.377876	0.404304	0.363172
	359	1.05008	0.367755			359	0.946621	1.05008	0.973233		359	0.383144	0.407586	0.367755
	360	1.04707	0.372942			360	0.939981	1.04707	0.967154		360	0.379898	0.409279	0.372942
	361	1.04398	0.377412			361	0.936478	1.04398	0.967263		361	0.383224	0.415166	0.377412
	362	1.0405	0.382836			362	0.934843	1.0405	0.961284		362	0.392774	0.413034	0.382836
	363	1.03693	0.389143			363	0.931948	1.03693	0.957668		363	0.412328	0.417689	0.389143
	364	1.0352	0.396137			364	0.92691	1.0352	0.955942		364	0.413233	0.42861	0.396137
	365	1.03237	0.402531			365	0.923982	1.03237	0.955933		365	0.416372	0.438228	0.402531
	366	1.02961	0.408062			366	0.920411	1.02961	0.952735		366	0.42132	0.441628	0.408062
	367	1.02717	0.410653			367	0.916507	1.02717	0.94115		367	0.422703	0.429878	0.410653
	368	1.02428	0.412049			368	0.912503	1.02428	0.924268		368	0.418633	0.40967	0.412049
	369	1.02078	0.418709			369	0.908366	1.02078	0.914301		369	0.411876	0.40511	0.418709
	370	1.01831	0.432378			370	0.905221	1.01831	0.917499		370	0.41443	0.425246	0.432378
	371	1.01571	0.446009			371	0.901225	1.01571	0.920443		371	0.423342	0.445193	0.446009
	372	1.01383	0.458482			372	0.89783	1.01383	0.926012		372	0.438346	0.46732	0.458482
	373	1.01359	0.468919			373	0.897004	1.01359	0.93369		373	0.457847	0.488664	0.468919
	374	1.01408	0.477332			374	0.897663	1.01408	0.941332		374	0.476789	0.506823	0.477332
	375	1.01431	0.484452			375	0.898072	1.01431	0.94721		375	0.491952	0.521522	0.484452
	376	1.01455	0.491434			376	0.898372	1.01455	0.951181		376	0.504297	0.533249	0.491434
	377	1.01481	0.499012			377	0.898656	1.01481	0.953834		377	0.51531	0.543696	0.499012
	378	1.01462	0.507185			378	0.898231	1.01462	0.955497		378	0.525207	0.553705	0.507185
	379	1.01449	0.516545			379	0.897672	1.01449	0.956714		379	0.535024	0.563892	0.516545
	380	1.01412	0.527222			380	0.896888	1.01412	0.957296		380	0.544947	0.574576	0.527222
	381	1.01368	0.539173			381	0.896104	1.01368	0.957586		381	0.555056	0.585935	0.539173
	382	1.01315	0.552817			382	0.895086	1.01315	0.95755		382	0.565937	0.598598	0.552817
	383	1.01237	0.569422			383	0.893768	1.01237	0.95685		383	0.579053	0.613202	0.569422
	384	1.01178	0.589043			384	0.89275	1.01178	0.956233		384	0.59552	0.63007	0.589043
	385	1.01142	0.608903			385	0.891724	1.01142	0.956323		385	0.614435	0.647802	0.608903
	386	1.01115	0.625718			386	0.891048	1.01115	0.956714		386	0.630982	0.6632	0.625718
	387	1.01187	0.64092			387	0.893626	1.01187	0.958095		387	0.642555	0.675353	0.64092
	388	1.01127	0.65453			388	0.895378	1.01127	0.959676		388	0.651893	0.688288	0.65453
	389	1.01322	0.670138			389	0.898456	1.01322	0.965091		389	0.672777	0.705747	0.670138
	390	1.01389	0.684452			390	0.901117	1.01389	0.96868		390	0.686158	0.723657	0.684452
	391	1.01496	0.699947			391	0.906531	1.01496	0.972197		391	0.707281	0.737219	0.699947
	392	1.01565	0.71477			392	0.912295	1.01565	0.973478		392	0.729788	0.747382	0.71477
	393	1.01721	0.729339			393	0.917091	1.01721	0.976149		393	0.747373	0.764131	0.729339
	394	1.01798	0.743776			394	0.91705	1.01797	0.981992		394	0.747799	0.779897	0.743776
	395	1.01917	0.758798			395	0.921971	1.01917	0.986262		395	0.76698	0.794845	0.758798
	396	1.02018	0.772191			396	0.922905	1.02018	0.987298		396	0.777701	0.809225	0.772191
	397	1.02069	0.785618			397	0.929312	1.02069	0.989569		397	0.79345	0.821887	0.785618
	398	1.02217	0.799614			398	0.934267	1.02217	0.992531		398	0.802708	0.831624	0.799614
	399	1.02262	0.812294			399	0.938037	1.02262	0.993258		399	0.823539	0.843232	0.812294
	400	1.02237	0.824181			400	0.938054	1.02237	0.997801		400	0.821703	0.859223	0.824181
	401	1.02279	0.835786			401	0.944719	1.02279	0.99751		401	0.843385	0.866211	0.835786
	402	1.02204	0.847538			402	0.943993	1.02204	0.996357		402	0.844316	0.874064	0.847538
	403	1.02154	0.858655			403	0.948156	1.02154	0.999827		403	0.862194	0.886584	0.858655
	404	1.02132	0.869439			404	0.949841	1.02132	0.999646		404	0.868685	0.895231	0.869439
	405	1.02104	0.880643			405	0.950767	1.02105	1.0005		405	0.876905	0.904198	0.880643
	406	1.01967	0.890384			406	0.954604	1.01967	1.00114		406	0.895342	0.914325	0.890384
	407	1.01752	0.899307			407	0.958508	1.01752	0.997865		407	0.909601	0.919644	0.899307
	408	1.01815	0.910156			408	0.958466	1.01815	0.999564		408	0.908165	0.931418	0.910156
	409	1.01631	0.919779			409	0.961595	1.0163	1.00129		409	0.915135	0.939899	0.919779
	410	1.01599	0.930252			410	0.966967	1.01599	1.00003		410	0.932135	0.946129	0.930252
	411	1.01544	0.94051			411	0.966341	1.01544	1.00001		411	0.927293	0.95397	0.94051
	412	1.01504	0.950397			412	0.973331	1.01504	1.00378		412	0.947564	0.963127	0.950397
	413	1.01393	0.959427			413	0.976635	1.01393	1.0053		413	0.958552	0.970897	0.959427
	414	1.01317	0.968483			414	0.980188	1.01317	1.00363		414	0.96342	0.976429	0.968483
	415	1.01193	0.975907			415	0.988088	1.01193	1.00598		415	0.977095	0.985395	0.975907
	416	1.01026	0.982824			416	0.989489	1.01026	1.00464		416	0.978744	0.990784	0.982824
	417	1.00996	0.990254			417	0.993952	1.00996	1.00512		417	0.988321	0.994125	0.990254
	418	1.00753	0.994875			418	0.996738	1.00753	1.00267		418	0.996089	0.996683	0.994875
	419	1.0051	0.999036			419	0.99693	1.0051	1.00311		419	0.997366	1.00009	0.999036
	420	1	1			420	1	1	1		420	1	1	1
	421	0.995672	1.00039			421	0.99809	0.995672	0.994984		421	0.998138	0.997406	1.00039
	422	0.99089	0.998811			422	0.994861	0.99089	0.988125		422	1.00003	0.989375	0.998811
	423	0.983967	0.994913			423	0.990465	0.983967	0.983709		423	0.996302	0.990287	0.994913
	424	0.975258	0.988717			424	0.985235	0.975258	0.973287		424	0.990502	0.984294	0.988717
	425	0.965721	0.982203			425	0.975984	0.965721	0.96153		425	0.976988	0.972839	0.982203
	426	0.955581	0.973498			426	0.964923	0.955581	0.95109		426	0.97047	0.964465	0.973498
	427	0.943058	0.962283			427	0.950717	0.943058	0.933963		427	0.966559	0.949706	0.962283
	428	0.928303	0.949049			428	0.935602	0.928303	0.915918		428	0.947963	0.935125	0.949049
	429	0.913809	0.936182			429	0.919786	0.913809	0.900508		429	0.946048	0.922439	0.936182
	430	0.89858	0.922173			430	0.902802	0.89858	0.882727		430	0.933225	0.909718	0.922173
	431	0.88282	0.906846			431	0.882515	0.88282	0.862074		431	0.911304	0.893632	0.906846
	432	0.866021	0.891397			432	0.864388	0.866021	0.84124		432	0.898348	0.877002	0.891397
	433	0.84966	0.875687			433	0.844885	0.84966	0.822468		433	0.884222	0.863723	0.875687
	434	0.83423	0.861414			434	0.827568	0.83423	0.806068		434	0.871771	0.850256	0.861414
	435	0.818124	0.846302			435	0.80844	0.818124	0.78348		435	0.860225	0.832832	0.846302
	436	0.803188	0.832574			436	0.790497	0.803188	0.768515		436	0.839102	0.820217	0.832574
	437	0.788872	0.819132			437	0.777033	0.788872	0.751024		437	0.836149	0.806607	0.819132
	438	0.774399	0.805606			438	0.762319	0.774399	0.733815		438	0.826066	0.793672	0.805606
	439	0.761103	0.793177			439	0.749522	0.761103	0.719532		439	0.811621	0.782965	0.793177
	440	0.7493	0.782053			440	0.735316	0.7493	0.706448		440	0.799888	0.77112	0.782053
	441	0.737341	0.770685			441	0.725181	0.737341	0.693991		441	0.792173	0.759026	0.770685
	442	0.72609	0.759115			442	0.714462	0.72609	0.680226		442	0.781053	0.747039	0.759115
	443	0.715339	0.747881			443	0.708381	0.715339	0.667633		443	0.776796	0.733536	0.747881
	444	0.704486	0.73627			444	0.698871	0.704486	0.662136		444	0.770598	0.728122	0.73627
	445	0.693951	0.72446			445	0.688528	0.693951	0.651832		445	0.753811	0.71687	0.72446
	446	0.684449	0.712975			446	0.679252	0.684449	0.638739		446	0.748144	0.701945	0.712975
	447	0.674593	0.700116			447	0.67106	0.674593	0.629708		447	0.737131	0.690195	0.700116
	448	0.663255	0.685255			448	0.662752	0.663255	0.618332		448	0.717178	0.676668	0.685255
	449	0.653121	0.669532			449	0.651757	0.653121	0.605666		449	0.706084	0.659741	0.669532
	450	0.643008	0.652466			450	0.640579	0.643008	0.594817		450	0.68677	0.639344	0.652466
	451	0.632459	0.631961			451	0.630527	0.632459	0.585322		451	0.667163	0.621411	0.631961
	452	0.620851	0.609313			452	0.617306	0.620851	0.577554		452	0.639043	0.604887	0.609313
	453	0.609591	0.584828			453	0.603834	0.609591	0.561653		453	0.608476	0.576566	0.584828
	454	0.597463	0.557712			454	0.595934	0.597463	0.550814		454	0.594456	0.553196	0.557712
	455	0.585682	0.528943			455	0.58333	0.585682	0.539193		455	0.565351	0.526793	0.528943
	456	0.573703	0.49873			456	0.565637	0.573703	0.525		456	0.52534	0.495369	0.49873
	457	0.561528	0.468251			457	0.552357	0.561528	0.512125		457	0.493655	0.465804	0.468251
	458	0.548929	0.437335			458	0.538777	0.548929	0.501049		458	0.46503	0.439295	0.437335
	459	0.536528	0.405873			459	0.527182	0.536528	0.489665		459	0.440847	0.412264	0.405873
	460	0.525263	0.376865			460	0.514118	0.525263	0.476099		460	0.409748	0.383232	0.376865
	461	0.51355	0.347979			461	0.50083	0.51355	0.463397		461	0.38067	0.355243	0.347979
	462	0.502506	0.320476			462	0.489619	0.502506	0.454247		462	0.353774	0.333614	0.320476
	463	0.491121	0.294549			463	0.477306	0.491121	0.445379		463	0.328234	0.311464	0.294549
	464	0.481519	0.272407			464	0.466203	0.481519	0.434131		464	0.307457	0.288224	0.272407
	465	0.471383	0.250833			465	0.455484	0.471383	0.425117		465	0.284046	0.271889	0.250833
	466	0.462331	0.231867			466	0.447109	0.462331	0.414496		466	0.269015	0.253032	0.231867
	467	0.45411	0.21552			467	0.439752	0.45411	0.405283		467	0.260049	0.234921	0.21552
	468	0.444716	0.199716			468	0.431994	0.444716	0.399159		468	0.247732	0.223278	0.199716
	469	0.436931	0.186092			469	0.422117	0.436931	0.390591		469	0.226715	0.209076	0.186092
	470	0.430108	0.17473			470	0.417479	0.430108	0.38552		470	0.22057	0.199884	0.17473
	471	0.422685	0.164296			471	0.409505	0.422685	0.377688		471	0.203464	0.188335	0.164296
	472	0.415929	0.155641			472	0.404157	0.415929	0.370456		472	0.198888	0.181441	0.155641
	473	0.409632	0.147401			473	0.400037	0.409632	0.365259		473	0.19652	0.173861	0.147401
	474	0.402023	0.139074			474	0.392721	0.402023	0.359653		474	0.183006	0.167156	0.139074
	475	0.397326	0.133862			475	0.388033	0.397326	0.354437		475	0.182181	0.160108	0.133862
	476	0.391243	0.127635			476	0.384488	0.391243	0.351084		476	0.172843	0.158865	0.127635
	477	0.385306	0.121968			477	0.379466	0.385306	0.346759		477	0.166219	0.153618	0.121968
	478	0.380328	0.118093			478	0.376029	0.380328	0.340327		478	0.162893	0.145077	0.118093
	479	0.375584	0.114337			479	0.371374	0.375584	0.339109		479	0.162734	0.144414	0.114337
	480	0.371086	0.111211			480	0.370148	0.371086	0.334648		480	0.160446	0.141085	0.111211
	481	0.365503	0.10769			481	0.365435	0.365503	0.328633		481	0.151747	0.135933	0.10769
	482	0.360657	0.104531			482	0.361148	0.360657	0.325989		482	0.148953	0.13418	0.104531
	483	0.355589	0.101023			483	0.358962	0.355589	0.320792		483	0.149645	0.132912	0.101023
	484	0.351915	0.099097			484	0.353915	0.351915	0.316921		484	0.1402	0.127322	0.099097
	485	0.347245	0.097			485	0.349344	0.347245	0.31255		485	0.136236	0.124479	0.0969999
	486	0.342586	0.094391			486	0.34725	0.342586	0.308089		486	0.139243	0.122382	0.0943914
	487	0.33898	0.092836			487	0.344572	0.33898	0.30659		487	0.140653	0.121719	0.0928364
	488	0.334736	0.090901			488	0.342329	0.334736	0.300875		488	0.136822	0.116258	0.0909005
	489	0.331007	0.089236			489	0.339526	0.331007	0.298649		489	0.135784	0.115252	0.0892356
	490	0.327094	0.087865			490	0.337182	0.327094	0.29118		490	0.132778	0.110976	0.0878649
	491	0.322918	0.085589			491	0.334329	0.322918	0.287319		491	0.135119	0.109483	0.0855888
	492	0.318098	0.083727			492	0.329657	0.318098	0.283212		492	0.128336	0.105835	0.083727
	493	0.314963	0.082755			493	0.325753	0.314963	0.278687		493	0.122908	0.101523	0.0827552
	494	0.311529	0.081295			494	0.325361	0.311529	0.277006		494	0.129825	0.101405	0.0812949
	495	0.307894	0.080361			495	0.323268	0.307894	0.27508		495	0.1265	0.102388	0.0803614
	496	0.303653	0.078392			496	0.319038	0.303653	0.271809		496	0.125649	0.100019	0.0783922
	497	0.299942	0.076963			497	0.318087	0.299942	0.269919		497	0.126287	0.0982186	0.0769626
	498	0.297327	0.076449			498	0.315043	0.297327	0.266848		498	0.126101	0.0962877	0.0764486
	499	0.293862	0.075144			499	0.310805	0.293862	0.262868		499	0.119476	0.0950441	0.0751443
	500	0.290148	0.073797			500	0.3063	0.290148	0.26017		500	0.112373	0.0922959	0.0737966
	501	0.286419	0.07262			501	0.304766	0.286419	0.255944		501	0.117162	0.089856	0.0726202
	502	0.283424	0.071641			502	0.301971	0.283424	0.252147		502	0.119982	0.0883989	0.0716407
	503	0.280514	0.070917			503	0.298101	0.280514	0.249884		503	0.111096	0.0880675	0.0709169
	504	0.277227	0.069608			504	0.295006	0.277227	0.247831		504	0.108888	0.0866815	0.0696075
	505	0.274071	0.068838			505	0.293212	0.274071	0.245423		505	0.111788	0.0851772	0.0688377
	506	0.270968	0.067978			506	0.288499	0.270968	0.24337		506	0.105084	0.0838743	0.0679784
	507	0.267651	0.066677			507	0.287623	0.267651	0.240753		507	0.110032	0.0836965	0.0666767
	508	0.265528	0.066316			508	0.283736	0.265528	0.237509		508	0.106175	0.0814461	0.0663161
	509	0.262539	0.065413			509	0.281292	0.262539	0.236301		509	0.105111	0.0808301	0.0654134
	510	0.259018	0.063894			510	0.279432	0.259018	0.229886		510	0.104286	0.0770398	0.0638943
	511	0.25674	0.063114			511	0.277046	0.25674	0.228278		511	0.104579	0.077466	0.0631143
	512	0.253567	0.062186			512	0.274677	0.253567	0.22726		512	0.106255	0.0774899	0.0621859
	513	0.251993	0.062089			513	0.272158	0.251993	0.224998		513	0.106175	0.0740311	0.0620888
	514	0.248864	0.060807			514	0.269655	0.248864	0.220745		514	0.103435	0.0725031	0.0608075
	515	0.246471	0.060214			515	0.266469	0.246471	0.21941		515	0.0993109	0.0720174	0.0602141
	516	0.244389	0.059554			516	0.26304	0.244389	0.216975		516	0.0975818	0.0708685	0.0595543
	517	0.241631	0.058739			517	0.262498	0.241631	0.216093		517	0.101333	0.0708447	0.0587386
	518	0.239499	0.058094			518	0.25821	0.239499	0.213213		518	0.0990186	0.0675874	0.0580941
	519	0.236969	0.057583			519	0.255382	0.236969	0.210787		519	0.097156	0.0677414	0.0575826
	520	0.234539	0.056409			520	0.25278	0.234539	0.209024		520	0.0955599	0.0657869	0.0564087
	521	0.232659	0.055884			521	0.251203	0.232659	0.208561		521	0.0975019	0.0680256	0.0558845
	522	0.23079	0.056025			522	0.247433	0.23079	0.2043		522	0.0912501	0.0642472	0.0560251
	523	0.228313	0.054723			523	0.245005	0.228313	0.202037		523	0.093006	0.0639984	0.0547234
	524	0.226356	0.054667			524	0.243737	0.226356	0.199956		524	0.097289	0.0632758	0.0546671
	525	0.224686	0.05435			525	0.24091	0.224686	0.198157		525	0.0938308	0.0603738	0.05435
	526	0.22246	0.053731			526	0.238282	0.22246	0.19584		526	0.0903454	0.0599474	0.0537311
	527	0.220214	0.05258			527	0.236347	0.220214	0.194041		527	0.0904521	0.0585734	0.0525803
	528	0.21831	0.052325			528	0.233802	0.21831	0.193969		528	0.0875523	0.0578864	0.0523246
	529	0.216851	0.051854			529	0.231909	0.216851	0.192851		529	0.0917822	0.0598882	0.051854
	530	0.215006	0.051302			530	0.229056	0.215006	0.18839		530	0.0889091	0.0544751	0.0513016
	531	0.213277	0.050923			531	0.226804	0.213277	0.188781		531	0.0879513	0.0560623	0.0509231
	532	0.211622	0.050424			532	0.224593	0.211622	0.187808		532	0.0879513	0.0580877	0.0504244
	533	0.209692	0.050181			533	0.223092	0.209692	0.184347		533	0.0869935	0.054712	0.0501814
	534	0.208168	0.049744			534	0.220648	0.208168	0.184692		534	0.0854505	0.0558491	0.0497441
	535	0.206205	0.048813			535	0.220222	0.206205	0.182475		535	0.0865944	0.0537762	0.0488132
	536	0.204904	0.048667			536	0.216985	0.204904	0.180939		536	0.0858232	0.0529234	0.0486674
	537	0.203664	0.048435			537	0.215234	0.203664	0.178522		537	0.0922611	0.0514308	0.0484347
	538	0.201935	0.047747			538	0.21304	0.201935	0.176832		538	0.0865413	0.0518573	0.0477468
	539	0.199748	0.046959			539	0.210579	0.199748	0.174679		539	0.0822315	0.0506373	0.0469591
	540	0.198815	0.046969			540	0.208619	0.198815	0.174915		540	0.0815134	0.0505544	0.0469693
	541	0.197522	0.046905			541	0.207526	0.197522	0.173752		541	0.0846792	0.0495475	0.0469054
	542	0.196616	0.047036			542	0.204982	0.196616	0.171681		542	0.0840936	0.0486947	0.0470359
	543	0.195294	0.046619			543	0.20373	0.195294	0.169745		543	0.0815665	0.0470245	0.046619
	544	0.194215	0.046312			544	0.201153	0.194215	0.168519		544	0.0792518	0.0460889	0.0463121
	545	0.192495	0.045767			545	0.198859	0.192495	0.168773		545	0.0805024	0.0490026	0.0457674
	546	0.191416	0.045729			546	0.197699	0.191416	0.167047		546	0.0815397	0.047214	0.045729
	547	0.189991	0.04535			547	0.195664	0.189991	0.165584		547	0.0795446	0.0450583	0.0453505
	548	0.188895	0.04535			548	0.194688	0.188895	0.163703		548	0.0725211	0.0439448	0.0453505
	549	0.188017	0.045432			549	0.194805	0.188017	0.162258		549	0.0822315	0.0446318	0.0454324
	550	0.187026	0.045629			550	0.191168	0.187026	0.160432		550	0.0736918	0.0417773	0.0456293
	551	0.185719	0.045197			551	0.189608	0.185719	0.160332		551	0.0773366	0.0432222	0.0451971
	552	0.184142	0.044872			552	0.189683	0.184142	0.160541		552	0.0818325	0.0440988	0.0448723
	553	0.184028	0.045591			553	0.188999	0.184028	0.158669		553	0.0808483	0.0420498	0.0455909
	554	0.183967	0.046233			554	0.186246	0.183967	0.157352		554	0.0762989	0.0412324	0.0462328
	555	0.182741	0.045801			555	0.185262	0.182741	0.156634		555	0.0787997	0.0425945	0.0458006
	556	0.181583	0.046036			556	0.184645	0.181583	0.156189		556	0.0837214	0.0417773	0.0460359
	557	0.180589	0.046228			557	0.185545	0.180589	0.154308		557	0.0897072	0.039041	0.0462277
	558	0.180214	0.046696			558	0.182826	0.180214	0.153645		558	0.0834817	0.0409244	0.0466957
	559	0.179445	0.046967			559	0.180832	0.179445	0.153936		559	0.0813804	0.0405927	0.0469668
	560	0.178954	0.047614			560	0.181341	0.178954	0.154917		560	0.0838544	0.0420851	0.0476138
	561	0.178232	0.047757			561	0.179748	0.178232	0.153127		561	0.0826573	0.0415166	0.047757
	562	0.177623	0.048519			562	0.18009	0.177623	0.152309		562	0.0848917	0.0409244	0.0485191
	563	0.176974	0.048588			563	0.180791	0.176974	0.151255		563	0.0903722	0.041102	0.0485882
	564	0.176193	0.048719			564	0.178655	0.176193	0.152037		564	0.0858763	0.0417062	0.0487186
	565	0.175816	0.049187			565	0.177671	0.175816	0.151791		565	0.0860356	0.0415285	0.0491866
	566	0.175512	0.050033			566	0.177704	0.175512	0.150601		566	0.0910109	0.0419667	0.0500331
	567	0.174725	0.050092			567	0.177512	0.174725	0.151582		567	0.0920482	0.0440277	0.0500919
	568	0.174737	0.051166			568	0.176086	0.174737	0.151782		568	0.0891483	0.0435778	0.051166
	569	0.17443	0.051895			569	0.174684	0.17443	0.150955		569	0.0894943	0.0445016	0.0518949
	570	0.173675	0.051921			570	0.174509	0.173675	0.151273		570	0.0868872	0.0456624	0.0519205
	571	0.172587	0.051905			571	0.174017	0.172587	0.149629		571	0.0879245	0.0432342	0.0519051
	572	0.171762	0.05188			572	0.171581	0.171762	0.15031		572	0.0886962	0.0455439	0.0518796
	573	0.171291	0.052427			573	0.171456	0.171291	0.148557		573	0.088989	0.0445608	0.0524268
	574	0.170765	0.052634			574	0.170347	0.170765	0.149029		574	0.0860624	0.0459348	0.052634
	575	0.169648	0.052013			575	0.169037	0.169648	0.147339		575	0.0898402	0.0438739	0.0520125
	576	0.168715	0.051882			576	0.167903	0.168715	0.146431		576	0.0875523	0.0428433	0.0518821
	577	0.167732	0.051984			577	0.165926	0.167732	0.145967		577	0.0851313	0.042642	0.0519844
	578	0.166989	0.05189			578	0.163023	0.166989	0.145004		578	0.0806885	0.0430801	0.0518898
	579	0.165597	0.051455			579	0.163089	0.165597	0.145131		579	0.0825774	0.0424997	0.0514551
	580	0.164805	0.050964			580	0.16404	0.164805	0.144395		580	0.0874991	0.0412324	0.050964
	581	0.163965	0.050803			581	0.16037	0.163965	0.142278		581	0.0798374	0.0403795	0.0508029
	582	0.162503	0.049926			582	0.157492	0.162503	0.139998		582	0.0757137	0.0383421	0.0499257
	583	0.161631	0.049432			583	0.156007	0.161631	0.141633		583	0.0763256	0.0405335	0.0494321
	584	0.160552	0.048793			584	0.155757	0.160552	0.139725		584	0.0743038	0.0374183	0.0487928
	585	0.159084	0.047936			585	0.151987	0.159084	0.138353		585	0.066775	0.0392424	0.0479361
	586	0.158239	0.04745			586	0.15046	0.158239	0.136372		586	0.0706322	0.035677	0.0474502
	587	0.156891	0.046281			587	0.149559	0.156891	0.136699		587	0.0724412	0.0366247	0.0462814
	588	0.155867	0.045256			588	0.148466	0.155867	0.133946		588	0.0674664	0.0334976	0.0452559
	589	0.154051	0.044179			589	0.147482	0.154051	0.130285		589	0.06885	0.0306073	0.0441792
	590	0.153217	0.043563			590	0.144429	0.153217	0.129122		590	0.0642474	0.0292926	0.0435629
	591	0.151445	0.041952			591	0.143636	0.151445	0.127995		591	0.0636623	0.0291505	0.0419517
	592	0.149667	0.041292			592	0.140575	0.149667	0.127123		592	0.0646464	0.0274685	0.0412919
	593	0.148553	0.040036			593	0.140125	0.148553	0.125669		593	0.0619863	0.0273027	0.0400362
	594	0.14688	0.039016			594	0.138206	0.14688	0.125333		594	0.0599644	0.0250994	0.0390158
	595	0.145055	0.037908			595	0.137714	0.145055	0.123152		595	0.0598314	0.0266274	0.0379085
	596	0.143911	0.03697			596	0.135428	0.143911	0.122253		596	0.0600175	0.0251114	0.0369699
	597	0.143072	0.03621			597	0.133151	0.143072	0.121853		597	0.0562398	0.0240927	0.0362103
	598	0.141753	0.035609			598	0.132867	0.141753	0.120017		598	0.0574368	0.0225528	0.0356093
	599	0.139735	0.034336			599	0.128897	0.139735	0.119972		599	0.0511319	0.0230858	0.0343358
	600	0.138504	0.033517			600	0.128838	0.138504	0.119045		600	0.052063	0.0240452	0.0335174
	601	0.137594	0.03287			601	0.128855	0.137594	0.115692		601	0.0530208	0.0217593	0.0328704
	602	0.136503	0.031945			602	0.126761	0.136503	0.11661		602	0.0502277	0.0225528	0.0319446
	603	0.134962	0.031543			603	0.125009	0.134962	0.116238		603	0.0505731	0.0230858	0.0315431
	604	0.133491	0.030855			604	0.123783	0.133491	0.115702		604	0.0497751	0.0232873	0.0308551
	605	0.132245	0.030001			605	0.122982	0.132245	0.11472		605	0.0482058	0.020859	0.0300009
	606	0.131113	0.029377			606	0.12219	0.131113	0.113521		606	0.0490837	0.0193903	0.029377
	607	0.130417	0.029162			607	0.121347	0.130417	0.112349		607	0.050786	0.0205154	0.0291621
	608	0.129282	0.028658			608	0.121039	0.129282	0.111567		608	0.0517171	0.0199352	0.0286583
	609	0.128595	0.028152			609	0.119245	0.128595	0.111222		609	0.0496421	0.019331	0.0281519
	610	0.127294	0.02794			610	0.117176	0.127294	0.108451		610	0.0446672	0.0185018	0.0279397
	611	0.126179	0.027344			611	0.116518	0.126179	0.109123		611	0.0482589	0.0199588	0.0273438
	612	0.125147	0.026993			612	0.115416	0.125147	0.107524		612	0.0469819	0.0180872	0.0269934
	613	0.124106	0.026745			613	0.113815	0.124106	0.106361		613	0.0429913	0.0191889	0.0267453
	614	0.122646	0.026114			614	0.115133	0.122646	0.106797		614	0.0498817	0.0181347	0.0261137
	615	0.121716	0.025646			615	0.112297	0.121716	0.10558		615	0.0463432	0.0174002	0.0256457
	616	0.121029	0.025226			616	0.111521	0.121029	0.104217		616	0.0446409	0.0174831	0.0252263
	617	0.120482	0.025306			617	0.110203	0.120482	0.1026		617	0.0425391	0.0145574	0.0253055
	618	0.119233	0.024584			618	0.109102	0.119233	0.101791		618	0.0405172	0.0151497	0.0245843
	619	0.11861	0.024641			619	0.109444	0.11861	0.102563		619	0.0446409	0.0160382	0.0246406
	620	0.117669	0.024503			620	0.107684	0.117669	0.101173		620	0.0412622	0.0146759	0.0245025
	621	0.116329	0.023482			621	0.106182	0.116329	0.101509		621	0.0420334	0.0165236	0.0234821
	622	0.115718	0.023211			622	0.1069	0.115718	0.10031		622	0.0478067	0.0166777	0.023211
	623	0.115548	0.023986			623	0.105398	0.115548	0.0992468		623	0.0423262	0.0163935	0.0239859
	624	0.114782	0.023474			624	0.10423	0.114782	0.0980202		624	0.0384154	0.0137047	0.0234744
	625	0.113507	0.022715			625	0.103796	0.113507	0.0974478		625	0.0405172	0.0149839	0.0227149
	626	0.112478	0.022692			626	0.101961	0.112478	0.0985109		626	0.0388412	0.0166423	0.0226919
	627	0.112311	0.022643			627	0.101978	0.112311	0.0968572		627	0.042486	0.014747	0.0226433
	628	0.111077	0.021996			628	0.101144	0.111077	0.0957214		628	0.0433903	0.0140245	0.0219963
	629	0.110097	0.021935			629	0.100209	0.110097	0.0972206		629	0.042752	0.0146878	0.0219349
	630	0.109655	0.02204			630	0.0993168	0.109655	0.0956124		630	0.0397991	0.0146286	0.0220397
	631	0.109135	0.021802			631	0.0987996	0.109135	0.0939133		631	0.0388944	0.0131954	0.0218019
	632	0.108032	0.021344			632	0.0967141	0.108032	0.0931501		632	0.0351434	0.0125913	0.0213441
	633	0.107281	0.02148			633	0.0963137	0.107281	0.0917144		633	0.0407033	0.0117266	0.0214796
	634	0.106166	0.020728			634	0.0968561	0.106166	0.091251		634	0.0419272	0.012911	0.0207278
	635	0.10516	0.020746			635	0.0930939	0.10516	0.0915963		635	0.0321105	0.0125438	0.0207457
	636	0.104698	0.020725			636	0.0936611	0.104698	0.0898155		636	0.0349305	0.0118568	0.0207252
	637	0.104335	0.020761			637	0.0926267	0.104335	0.0871806		637	0.0341324	0.00921531	0.0207611
	638	0.103373	0.020313			638	0.0924349	0.103373	0.0868624		638	0.0384422	0.00915609	0.0203135
	639	0.102809	0.020303			639	0.0911835	0.102809	0.0885252		639	0.0376973	0.0122832	0.0203032
	640	0.101659	0.019897			640	0.0903494	0.101659	0.087335		640	0.0346908	0.011537	0.0198966
	641	0.100533	0.019273			641	0.0886977	0.100533	0.0860448		641	0.0327225	0.00972464	0.0192726
	642	0.10006	0.019337			642	0.0901243	0.10006	0.0871169		642	0.0379896	0.0108264	0.0193366
	643	0.099448	0.01916			643	0.0892483	0.0994484	0.0852906		643	0.0366596	0.00996172	0.0191601
	644	0.098732	0.018789			644	0.0879053	0.0987319	0.0835824		644	0.0369787	0.00989058	0.0187893
	645	0.097495	0.018536			645	0.0869127	0.0974948	0.0828375		645	0.0363936	0.00908514	0.0185361
	646	0.098007	0.01948			646	0.0854111	0.0980066	0.082065		646	0.0331478	0.00840987	0.0194798
	647	0.096272	0.018843			647	0.0848689	0.0962723	0.0811201		647	0.0323766	0.0080782	0.018843
	648	0.095825	0.018631			648	0.08431	0.0958248	0.0814381		648	0.0334138	0.00797168	0.0186307
	649	0.095527	0.018874			649	0.0827585	0.0955265	0.0811474		649	0.030115	0.00972464	0.0188737
	650	0.094038	0.018316			650	0.0827418	0.0940379	0.0798298		650	0.0310996	0.00864675	0.0183161
	651	0.093219	0.017894			651	0.0809484	0.093219	0.0787486		651	0.0283596	0.00835065	0.0178942
	652	0.092538	0.017672			652	0.0812152	0.0925376	0.0789667		652	0.0322168	0.0080782	0.0176717
	653	0.091034	0.016953			653	0.0774865	0.0910343	0.0778763		653	0.0252201	0.00741505	0.016953
	654	0.089186	0.016355			654	0.0742665	0.089186	0.0807021		654	0.0211763	0.0137284	0.0163546
	655	0.088738	0.016656			655	0.0731405	0.0887385	0.0826193		655	0.0183032	0.0172581	0.0166564
	656	0.087873	0.016263			656	0.0741081	0.0878728	0.0802024		656	0.0230652	0.0144271	0.0162626
	657	0.08749	0.016904			657	0.0749089	0.0874897	0.0774402		657	0.0275347	0.0119991	0.0169045
	658	0.087083	0.016899			658	0.0744918	0.0870832	0.076986		658	0.021416	0.0129939	0.0168994
	659	0.087221	0.017119			659	0.0742583	0.0872206	0.0773585		659	0.0218949	0.0131362	0.0171193
	660	0.08775	0.017718			660	0.0746086	0.08775	0.0744873		660	0.0281199	0.00920358	0.0177177
	661	0.086472	0.016894			661	0.0754427	0.0864719	0.0733425		661	0.0337597	0.00883634	0.0168942
	662	0.085053	0.016301			662	0.0734824	0.0850535	0.0725611		662	0.0293169	0.00920358	0.0163009
	663	0.084334	0.016009			663	0.0721227	0.0843341	0.0718887		663	0.0303279	0.0065029	0.0160094
	664	0.083857	0.016316			664	0.0709215	0.0838573	0.0721613		664	0.0278806	0.00902592	0.0163163
	665	0.082556	0.015743			665	0.0705629	0.0825559	0.0699806		665	0.0286519	0.00874154	0.0157434
	666	0.082377	0.015641			666	0.0703293	0.0823775	0.0703805		666	0.0290777	0.00799533	0.0156411
	667	0.081757	0.015795			667	0.0699622	0.0817575	0.0682089		667	0.028705	0.0070951	0.0157945
	668	0.080658	0.015598			668	0.0683522	0.0806578	0.0682816		668	0.0250339	0.00771115	0.0155976
	669	0.079795	0.015217			669	0.0690447	0.079795	0.0671095		669	0.02804	0.00698858	0.0152166
	670	0.07897	0.014917			670	0.0676265	0.0789703	0.067282		670	0.0271888	0.00932202	0.0149174
	671	0.078254	0.014677			671	0.0668674	0.0782538	0.0663735		671	0.0293705	0.00797168	0.014677
	672	0.077508	0.014552			672	0.0662585	0.077508	0.0651468		672	0.0312857	0.00692936	0.0145516
	673	0.077327	0.015002			673	0.0641731	0.0773267	0.0652287		673	0.0277476	0.00792438	0.0150018
	674	0.076128	0.014644			674	0.0638728	0.0761276	0.064211		674	0.0275879	0.00721354	0.0146437
	675	0.075367	0.014222			675	0.0633305	0.0753672	0.0631752		675	0.022879	0.00649098	0.0142217
	676	0.074174	0.013856			676	0.0640229	0.0741739	0.0638112		676	0.0297427	0.00904957	0.013856
	677	0.073118	0.013498			677	0.061387	0.0731182	0.064311		677	0.0278008	0.00936932	0.013498
	678	0.072785	0.013782			678	0.0608113	0.0727848	0.0630481		678	0.0235972	0.00861138	0.0137818
	679	0.072252	0.013764			679	0.0586175	0.0722525	0.0616034		679	0.0191013	0.00983136	0.013764
	680	0.071334	0.013411			680	0.0599939	0.0713341	0.0597862		680	0.0261779	0.00829143	0.0134111
	681	0.070708	0.013247			681	0.0609114	0.0707083	0.0598952		681	0.027774	0.00909687	0.0132474
	682	0.070141	0.013396			682	0.0583338	0.0701409	0.0588502		682	0.0260717	0.00682265	0.0133957
	683	0.06891	0.012943			683	0.0573828	0.0689097	0.0577145		683	0.022081	0.00627774	0.012943
	684	0.068506	0.013191			684	0.0575079	0.068506	0.0585414		684	0.023358	0.00792438	0.0131911
	685	0.067386	0.012391			685	0.0574746	0.0673859	0.0587594		685	0.0263908	0.00795976	0.0123907
	686	0.066705	0.012442			686	0.0559063	0.0667045	0.0565697		686	0.0232781	0.00737948	0.0124418
	687	0.066087	0.012403			687	0.0558981	0.0660874	0.0549342		687	0.027029	0.00670421	0.0124034
	688	0.065538	0.012432			688	0.054555	0.0655376	0.0566514		688	0.0213892	0.00831508	0.0124315
	689	0.064757	0.012283			689	0.0529617	0.0647567	0.0553885		689	0.0200591	0.00724911	0.0122832
	690	0.063914	0.012114			690	0.0530953	0.0639144	0.0537711		690	0.0217882	0.00653847	0.0121144
	691	0.063183	0.012084			691	0.0520441	0.0631833	0.0534713		691	0.02248	0.00726104	0.0120838
	692	0.062651	0.012299			692	0.0500587	0.062651	0.0546434		692	0.0160421	0.00885998	0.0122986
	693	0.061703	0.011877			693	0.0506344	0.0617034	0.0537348		693	0.0195003	0.00764001	0.0118766
	694	0.060586	0.011337			694	0.0494749	0.0605862	0.0513179		694	0.0217619	0.00769923	0.011337
	695	0.059264	0.010618			695	0.0486825	0.0592643	0.0506728		695	0.0181171	0.00814934	0.0106183
	696	0.059209	0.011191			696	0.0489076	0.0592087	0.052072		696	0.0175315	0.0105303	0.0111912
	697	0.058402	0.01103			697	0.0491996	0.0584015	0.0511271		697	0.021815	0.00921531	0.0110301
	698	0.057849	0.010953			698	0.0467054	0.0578488	0.0495371		698	0.0187023	0.00818491	0.0109534
	699	0.056963	0.010708			699	0.0459631	0.0569626	0.048683		699	0.0166272	0.00749792	0.0107079
	700	0.056454	0.010616			700	0.0467555	0.0564538	0.0491736		700	0.0196333	0.00903765	0.0106158

## Sheet: Extended-Data-Fig_2f
			Methane production assays (nmol CH4 normalized per microgram of total protein)
	Biological Replicate	Technical Replicate	(-ATP)	as isolated	AMP-PNP	(+ATP)	DTT + ATP	as isolated*	(+ATP)*		(*) = without pre-activating conditions (see Methods)
	1	1	0.0357939	0.701602	1.24494	3.63934	0.00413937	0.113988	1.5564
		2	0.0395347	0.679014	1.4745	3.60645	0	0.195472	1.35235
		3	0.0378988	0.721067	0.90012	3.6103	0.00748557	0.20736	1.51209
	2	1	0.123058	0.672561	1.30615	3.3843	0.0969178	0.194343	1.44399
		2	0.102363	0.988162	1.42205	4.05489	0.0509461	0.475296	1.72765
		3	0.0746695	1.02841	1.50608	3.47997	0.0458725	0.390087	1.29484
	3	1	0.111961	1.06609		3.34098	0
		2	0.105378	0.539167		2.40833	0.00538419
		3	0.041388	0.445		2.625	0
		Average	0.0746717	0.760119	1.30897	3.34995	0.0234162	0.262758	1.48122
