# Supplementary material for: Structure of the ATP-driven methyl-coenzyme M reductase activation complex
Source: Nature. 2025 Apr 16;642(8068):814–21. doi: 10.1038/s41586-025-08890-7 (PMC12176620; doi:10.1038/s41586-025-08890-7)
Supplement: Supplementary file 7 — Source Data Extended Data Fig. 8 [file 41586_2025_8890_MOESM7_ESM.xlsx]

## Sheet: Extended-Data-Fig_8h
EPR wide field scans
Field	asiso	Field	NaDT	Field	thionine
	10 K		10 K		10 K
200	271356	200	0	200	0
202	266254	202	23009.9	202	-8423.71
204	259125	204	33952.8	204	-9836.87
206	245646	206	8095.82	206	0
208	244592	208	15394.7	208	-1618.96
210	238218	210	22036.6	210	-11873.5
212	0	212	17525.7	212	4038.8
214	720.835	214	19936.8	214	5860.03
216	15509.7	216	9121.76	216	-12245.5
218	28395.1	218	18255.8	218	-25041.8
220	22229.2	220	17926.5	220	4237.6
222	18335.2	222	10770.2	222	-1973.34
224	12641.1	224	17956.8	224	-53657.9
226	274.695	226	6372.3	226	-35217.2
228	6578.24	228	-4760.64	228	-6127.53
230	5323.53	230	-15677.6	230	4485.49
232	12349.8	232	-12914.1	232	-8054.98
234	17120.2	234	4902.92	234	-75393.8
236	10501.8	236	-4373.46	236	-43288.2
238	12567.3	238	-5859.48	238	-24176.8
240	15066.2	240	1263.18	240	-26283.1
242	15009.4	242	3353.5	242	-17551.3
244	13828.9	244	1693.18	244	710.325
246	7430.17	246	-6981	246	-30886.8
248	9252.98	248	-15979.1	248	-73860.7
250	5493.44	250	-20926.7	250	-70704.5
252	16989	252	-32736.1	252	-34082.3
254	20409.8	254	-25156.6	254	-13401.7
256	2428.87	256	-5854.9	256	1858.96
258	6453.34	258	11918.5	258	-22091.2
260	12655.9	260	4971.88	260	-53978.7
262	17834.3	262	4313.71	262	-65055.5
264	9759.73	264	14358.3	264	-31037.9
266	6892.4	266	11730.9	266	-17331.2
268	14349.5	268	20588.9	268	-12533.8
270	20009.5	270	24824	270	-2214.89
272	19690.5	272	17981.9	272	20503.3
274	25463.4	274	1325.5	274	25624.4
276	38239.5	276	-1094.6	276	-9314.99
278	33432.7	278	-649.415	278	-45544.1
280	30317.8	280	-7594.31	280	-74650.9
282	5878.86	282	-7349.27	282	-81233.5
284	-3783.64	284	10495	284	-99002.1
286	5640.3	286	-4980.67	286	-72314.5
288	15400.7	288	10704.3	288	-16201.5
290	12489.8	290	-8953.25	290	36166.7
292	16555.1	292	-10747	292	14438.1
294	21029.8	294	-26594.2	294	-41492.6
296	28115.6	296	-28208.1	296	-28728.3
298	21706.5	298	-11866.8	298	-14986.7
300	14794.5	300	-16172.3	300	-15229
302	31424.3	302	-14389.8	302	1185.46
304	35171.4	304	-3787.46	304	15453.3
306	24742.5	306	-1050.52	306	-898.596
308	17753.9	308	-4846.27	308	41133.1
310	15432.6	310	-10578.8	310	2193.58
312	8826.56	312	3118.15	312	18413.2
314	-323.282	314	-1167.43	314	1287.81
316	-9187.25	316	-18498.5	316	5368.86
318	-5645.98	318	-36791.8	318	47861.3
320	2354.79	320	-35881.6	320	41754.4
322	10076.7	322	-23367.1	322	8852.44
324	20020.7	324	-8760.36	324	-26988
326	9163.8	326	-9465.22	326	11089.7
328	7524.16	328	-15321.1	328	35818.1
330	2711.95	330	-25330.4	330	6114.35
332	783.456	332	-7561.43	332	-3759.68
334	-6393.03	334	15785.6	334	-14857.8
336	-9229.58	336	10704.5	336	16362
338	7535.07	338	13956.5	338	-7103.29
340	13505.2	340	5492.18	340	-30039.1
342	22665.6	342	-5467.71	342	7513.02
344	15705.7	344	1584.74	344	52021.6
346	19071.1	346	15009.5	346	35278.7
348	10279	348	8669.67	348	20809.7
350	1598.5	350	20591.7	350	-28827.7
352	-2781.79	352	14589.7	352	-19871.6
354	858.222	354	8336.29	354	-19084.3
356	5254.17	356	-18711.2	356	8970.73
358	-7761.26	358	-16821	358	18318.2
360	-13628.1	360	-13770.8	360	-55074.3
362	-10541.2	362	-13580.2	362	-55571.7
364	-13040.9	364	-35625.4	364	-18499.4
366	885.541	366	-38558.9	366	-29786.9
368	-4114.72	368	-31539.6	368	-49521.4
370	-9854	370	-11502	370	-26400.5
372	-15376.1	372	-9453.07	372	10893.4
374	-20280.2	374	-21868.2	374	39052.3
376	-1552.15	376	-6873.36	376	14852.2
378	20127	378	-13363.9	378	-51841.6
380	28832.1	380	-5473.73	380	-36029.3
382	24426.9	382	-17857.9	382	73.8266
384	6788.99	384	-17274.8	384	-43728.6
386	6724.81	386	-18807.8	386	-47170.6
388	18420.4	388	-24584.6	388	-50780.7
390	8282.79	390	-20934.1	390	-69797.9
392	0	392	-33762.5	392	-52491
394	-3002.09	394	-40270.1	394	-22648.9
396	6602.96	396	-33339.4	396	-65853.4
398	-2113.39	398	-35566.9	398	-27464
400	-7139.91	400	-36050.4	400	-35657.6
402	-7091.01	402	-26488.4	402	-83066.4
404	7219.86	404	-24411.2	404	-87060.5
406	3599.99	406	-13986.5	406	-34171.1
408	2269.97	408	-11465.1	408	-48049.1
410	-4299.22	410	-18608.6	410	-56502.2
412	-1618.7	412	-21624.4	412	11543
414	14259.7	414	-4355.78	414	12246.6
416	21643.1	416	0	416	21157
418	27531.6	418	-1132.47	418	24723.6
420	24361.4	420	-6226.8	420	14162.2
422	15042.9	422	9762.86	422	0
424	14111.6	424	-2656.89	424	-729.944
426	16345.4	426	-12818.5	426	30577.2
428	36912	428	-17786.4	428	18520.5
430	35236.1	430	-21613.6	430	-19018.4
432	21943.2	432	-4184.29	432	-85922.3
434	18570.4	434	-20849	434	-96976.6
436	-138.402	436	-24597.5	436	-53675.7
438	-2112.34	438	-30043.5	438	-46728.9
440	-13694.9	440	-37882.6	440	-72285.1
442	-23941.9	442	-36565.6	442	-82159.7
444	-22719.8	444	-40316.3	444	-60404.1
446	-13717.3	446	-52893.6	446	-44668.8
448	-2349.3	448	-44508.4	448	-60685.3
450	-7744.24	450	-50831.8	450	-87778.5
452	-7427.55	452	-56260.3	452	-106067
454	-2488.46	454	-39613.9	454	-87821.9
456	-7625.84	456	-45718	456	-72931.6
458	-13599.2	458	-71702.6	458	-71683.1
460	-10727.7	460	-76216.6	460	-43954.9
462	-2511.12	462	-70188.3	462	-80925.3
464	-7602.92	464	-73781.1	464	-121759
466	9285.98	466	-68486.1	466	-148372
468	6348.11	468	-66694.9	468	-70351.1
470	-6994.41	470	-66399.6	470	-48786.2
472	-6612.03	472	-50407.4	472	-35444.7
474	-5543.76	474	-47118.3	474	-35286.5
476	-5652.44	476	-40059	476	-16019.5
478	1025.43	478	-49110	478	15860.9
480	4317.19	480	-32402	480	5464.64
482	9846.59	482	-13235.4	482	-17602.8
484	12854.8	484	-22947	484	-15543.7
486	5849.58	486	-29659.7	486	-42453.3
488	-6058	488	-36172.3	488	-54037.2
490	-21143	490	-47859	490	-18980.8
492	-11408.9	492	-39504.8	492	9937.37
494	1296.89	494	-51685.3	494	-10046.4
496	2511.61	496	-45549.4	496	-27633.6
498	4944.5	498	-28563	498	-22859.5
500	13587.5	500	-26544	500	-17712
502	24553.3	502	-29586.7	502	18413.1
504	17305.2	504	-39419.1	504	14742.6
506	10124.1	506	-24018.5	506	-15616.3
508	14996	508	-14835.5	508	-10654.7
510	17440.3	510	-5166.03	510	-54087.3
512	16328.8	512	-17324.2	512	-49455.2
514	15490.7	514	-12912.7	514	-36398
516	13473.3	516	-10419.1	516	10912.3
518	3768.48	518	-10067.8	518	-23903.7
520	-7291.8	520	-16392.5	520	-16414.8
522	-12597.8	522	-32911.3	522	-1923.05
524	-18701.2	524	-28958.4	524	-9222.06
526	-21331.9	526	-20578.1	526	-17608.8
528	-23072.9	528	-23060.1	528	-52264.2
530	-20453.1	530	-27882.1	530	-89924.5
532	-1673.37	532	-22463.3	532	-82597
534	180.548	534	-25908.6	534	-39355.4
536	-20522	536	-31519	536	-12627.2
538	-23541.8	538	-37184.6	538	-760.364
540	-19933.1	540	-17653.5	540	9940.38
542	-14025.8	542	-24710.2	542	-55640.8
544	-12440.8	544	-8871	544	-51636
546	-7587.67	546	7626.87	546	-38965.9
548	2818.13	548	-3052.86	548	17027.6
550	5628.68	550	-920.079	550	14693.5
552	2749.34	552	-3174.02	552	-27511
554	15190.5	554	-10909.3	554	-41391.4
556	10623.2	556	-16546.5	556	-69260.6
558	9525.5	558	-11649.8	558	4075.57
560	0	560	-18099.1	560	7801.54
562	-1764.98	562	-37087.1	562	26099
564	4111.95	564	-27935.8	564	-33710.2
566	20902	566	-16339.5	566	-51512.9
568	9213.39	568	-23346.8	568	-17251.3
570	1487.24	570	-31296.6	570	-23379.4
572	-4412.51	572	-41496.7	572	-32620.4
574	12410.2	574	-36733.7	574	-68043.9
576	1461.28	576	-50032.5	576	-19410.8
578	-10058.5	578	-45468	578	-19792.7
580	-8505.51	580	-21635.7	580	-72474.9
582	-3158.89	582	-7941.31	582	-79726
584	-3599.02	584	-3213.19	584	-66723
586	-12545.9	586	-14185.3	586	-8500.99
588	-38105.9	588	-13532.8	588	-42861
590	-30571.4	590	-19531.6	590	-61566.3
592	-12753.9	592	-13771.2	592	-58391.2
594	-18971.8	594	-9248.55	594	-91832.7
596	-14169.3	596	-13516	596	-66700.6
598	8714.91	598	-20717.8	598	-12638.3
600	12238.7	600	-18338.1	600	-40712.6
602	19443.2	602	-1220.01	602	-44662
604	16594	604	5094.81	604	7651.02
606	5853.67	606	-4628.9	606	28348
608	6951.84	608	-3977.29	608	-11778
610	18074.2	610	2750.28	610	-4696.58
612	28108.2	612	-2758.15	612	28065
614	29452.5	614	-12805	614	-18840.5
616	19201	616	7484.62	616	-40331.6
618	19936.1	618	-8727.27	618	0
620	27545.3	620	-16796.7	620	-68052.2
622	19172.7	622	6352.24	622	-99415
624	17553	624	-2686.68	624	-109539
626	11405.1	626	-9175.79	626	-85691.5
628	-3243.97	628	-1918	628	-44986.8
630	8221.62	630	398.736	630	-7536.43
632	20586.5	632	-1559.29	632	-8546.92
634	8378.33	634	-5158.24	634	-5124.4
636	7951.38	636	-9235.68	636	-13260.2
638	23426.5	638	6645.81	638	-52203.9
640	53213.8	640	-33.7067	640	-49554.7
642	25973.5	642	-9489.09	642	-84101.6
644	24443.7	644	-18030.6	644	-64867.5
646	23133.9	646	-9465.03	646	-35065
648	25191.7	648	-12156.9	648	-42875.3
650	18964.7	650	-19894.2	650	-51088.3
652	10209.4	652	-24043.9	652	-65106
654	2811.05	654	-22518.9	654	-40381.9
656	-4900.6	656	-41901.1	656	568.357
658	-9881.57	658	-28842.7	658	6072.06
660	-2541.44	660	-15352	660	-50530.1
662	19305.7	662	0	662	-36247.2
664	14273.3	664	3176.23	664	-30598.1
666	8713.7	666	-3256.71	666	-81655.7
668	12998.3	668	4781.79	668	-84711.4
670	25446.4	670	2016.8	670	-55515.7
672	19839.9	672	-2967.15	672	-13283.7
674	-5084.6	674	-19987.2	674	-44359.6
676	22414.5	676	-35568.6	676	-80630.3
678	23669.3	678	-34636.8	678	-66480.4
680	9989.33	680	-49450.8	680	-85106.2
682	-4561.12	682	-45938.6	682	-91321.6
684	-7726.34	684	-31285.1	684	-64222
686	-806.312	686	-20707	686	-24514
688	-8000.78	688	-3526.56	688	-16861.3
690	-14052.3	690	-8115.06	690	-45092.8
692	-23598.7	692	-12438.6	692	-75704.7
694	-12087.4	694	-36243	694	-84870.7
696	-3577.62	696	-36738	696	-83774.9
698	1818.14	698	-39981.1	698	-74097.1
700	-5349.67	700	-13703.4	700	-70945.6
702	-4743.22	702	-13700.8	702	-30808.2
704	3809.79	704	3785.55	704	1501.34
706	7549.54	706	7670.15	706	-8297.24
708	-3992.5	708	13569.8	708	-32181.1
710	-6257.08	710	2341.38	710	-47648
712	22538.8	712	-7194.9	712	-34076.5
714	28003.3	714	3715.76	714	-13088.6
716	27161.7	716	6709.38	716	-3573.82
718	32466.4	718	-3643.82	718	-31791
720	33192.7	720	12240.7	720	-37964.4
722	30660.1	722	8181.77	722	-61188.1
724	16875.3	724	-15468.3	724	-12146.3
726	30489.7	726	-29871.2	726	-25522.5
728	38143.2	728	-38499.2	728	-81186.6
730	20978.6	730	-39275.3	730	-111170
732	7479.63	732	-30877.4	732	-139250
734	0	734	-21768.5	734	-108284
736	5475.11	736	-21026.5	736	-51640.3
738	5152.77	738	-19457.9	738	-12169.3
740	10130.6	740	-8068.15	740	-29845
742	13230.7	742	-7766.59	742	-71442.7
744	17117.9	744	-21505.2	744	-76450.9
746	10888.9	746	-7288.68	746	-72392.9
748	20289.2	748	2848.34	748	-47847.6
750	15125.3	750	-17170.1	750	-37173.8
752	3396.77	752	-16056.2	752	-54680
754	6769.51	754	-19933	754	-56533
756	23418.7	756	-10552.5	756	-35280.2
758	24473.4	758	-971.921	758	-3724.41
760	16030.9	760	12265.6	760	9474.71
762	4529.7	762	7445.52	762	1716.91
764	-4950.67	764	11659.3	764	-14847.5
766	3695.23	766	19153.1	766	-44076.8
768	4619.1	768	6888.78	768	-35286.3
770	9077.35	770	3076.64	770	-11752.2
772	21334.8	772	-10209.6	772	-23385.9
774	31074.1	774	-9067.29	774	-48498.4
776	22701.1	776	9972.39	776	-29620.3
778	6640.12	778	3681.95	778	14901.4
780	5121.47	780	-723.485	780	-15518.4
782	12809.9	782	-19315.9	782	-60122.3
784	28255.9	784	-16174.1	784	-66400.8
786	12708.7	786	-10397.9	786	-57816.7
788	5535.95	788	-3825.27	788	-56324.1
790	-11283	790	-8551.28	790	-76001.9
792	-13740.3	792	-10018.2	792	-77468
794	283.143	794	-5908.82	794	-61286.2
796	16954.3	796	-3444.61	796	-21763.5
798	22893.4	798	-16000.1	798	-4738.07
800	15345.9	800	-40811.3	800	-93322.4
802	20433.8	802	-24414.2	802	-103701
804	5665.19	804	-14131.7	804	-95797.6
806	2322.47	806	-7913.36	806	-52957.8
808	-2585.87	808	11766.9	808	-46684.8
810	147.523	810	15612.4	810	-28059.6
812	4715.39	812	5500.63	812	-25069.6
814	-4837.33	814	-3516.26	814	-23354.3
816	-10664.2	816	-364.254	816	-42520.3
818	-8722.1	818	-8955.35	818	-58781.4
820	-10844.6	820	-16205	820	-81831.7
822	4066.7	822	-7987.94	822	-85850.8
824	13043.5	824	0	824	-69617.2
826	4624.58	826	-8161.4	826	-41214.5
828	9694.57	828	-28933.3	828	-23422.4
830	7537.11	830	-38576.2	830	-9270.21
832	24469.9	832	-21894.3	832	-14422.8
834	20832.2	834	-17348	834	-4819.62
836	7754.32	836	-28897.4	836	5843.72
838	555.126	838	-24761.1	838	-10151
840	11779.8	840	-30124.6	840	-11823.5
842	26755.7	842	-14065.8	842	-30357.8
844	32795.1	844	-1256.81	844	-30717.5
846	23996.4	846	-7669.33	846	-22784.8
848	23525.8	848	-27599.5	848	-16999.7
850	30071.5	850	-32315.1	850	-21877.8
852	20398.4	852	-6605.02	852	-35886.7
854	4102.22	854	5985.12	854	-15439.7
856	-5015.65	856	1333.27	856	-5225.01
858	-7303.02	858	-15739.2	858	-17672.6
860	-4309.6	860	-15815	860	-49602
862	-979.049	862	-23235.5	862	-45917.9
864	10606	864	-20118.2	864	-1052.4
866	10182.9	866	-13761.9	866	937.631
868	10199.6	868	-21858.9	868	-13432
870	21912.5	870	-17239.6	870	-20401.7
872	24201.4	872	-12104.9	872	4763.72
874	23264.3	874	-11938.5	874	10796.4
876	24769.6	876	-17788.7	876	34121.3
878	14841	878	14.1911	878	28662.1
880	27573.6	880	4526.53	880	-18172.4
882	11750.9	882	6152.72	882	-8569.11
884	-14190	884	-5760.43	884	-12301.1
886	0	886	211.057	886	-10758.4
888	-2000.57	888	-9563.31	888	-31289.2
890	-6886.75	890	-29631.9	890	-27960.2
892	-13956.7	892	-27063.6	892	-30240.9
894	-16123.6	894	-25355.1	894	-43246.3
896	-11555.2	896	-28152.3	896	-49887.2
898	-10713.6	898	-49605.9	898	-28874.6
900	-9491.07	900	-59850.3	900	-13038
902	-12512	902	-53004.7	902	-41343.5
904	2347.65	904	-31635.6	904	-52202.8
906	2457.65	906	-28637.5	906	-37371.8
908	17996.4	908	-16769.6	908	-31541.7
910	37348.4	910	-17787.4	910	-29820.6
912	40473.2	912	-37442.7	912	-29401.2
914	33925.3	914	-25288.1	914	-25943
916	30468.3	916	-42607.5	916	-36607.4
918	31869.4	918	-34097.8	918	15871.1
920	24109.4	920	-16341.7	920	30837.4
922	10519	922	2269.53	922	1158.59
924	12016.9	924	8513.52	924	14748.9
926	2097.47	926	30183.6	926	15203.8
928	2446.9	928	21183.9	928	15341.9
930	10917.4	930	1935.73	930	28381.5
932	7205.3	932	5444.61	932	28548.3
934	-3505.38	934	2809.98	934	-15180.1
936	-16675.2	936	-13539.1	936	15448.1
938	-3071.26	938	-7966.69	938	27387.6
940	123.83	940	-7291.34	940	1534.1
942	-6494.44	942	-2227.3	942	11696
944	-8076.91	944	6964.38	944	28357.7
946	-8873.83	946	-5938.8	946	41970.8
948	-11635	948	-21384.9	948	21093.7
950	-13654.3	950	-29911.3	950	-13389.2
952	-24815.9	952	-17090.9	952	-17143.6
954	-17863.7	954	-19179.8	954	-40172.2
956	-13694	956	-33409.4	956	-56556.5
958	-1860.88	958	-37149.8	958	-53342.3
960	2053.01	960	-27311.4	960	-14386.8
962	-11977.4	962	-29186.3	962	29536.4
964	-15452.8	964	-17739	964	54798.2
966	-177.968	966	-8178.59	966	18995.9
968	13417.4	968	3292.93	968	-33383.9
970	15640.7	970	4547.8	970	-34320.5
972	-609.687	972	-7708.36	972	18921.7
974	20169.6	974	-12012.8	974	34035
976	24031.1	976	2330.63	976	20257.6
978	29456.1	978	-7422.33	978	-29386.2
980	21122.2	980	0	980	-14325.7
982	12966.5	982	-8336.91	982	-8780.85
984	5136.52	984	-8168.84	984	-20328.3
986	16040	986	-14311.8	986	-11150
988	28547.5	988	-11634.8	988	16581.7
990	25309.7	990	1924.42	990	19572.2
992	9631.58	992	2292.56	992	-7834.2
994	3477.95	994	-5318.12	994	-89012.6
996	23262	996	-10137.1	996	-69949.9
998	24912.2	998	-16373.5	998	-68775.1
1000	12242	1000	-25983	1000	-50781.2
1002	13061.7	1002	-14561.2	1002	-91452
1004	15403	1004	-7244.25	1004	-23672.8
1006	24600.1	1006	-2259.18	1006	4546.73
1008	27811.8	1008	-9782.37	1008	-17830.7
1010	32268	1010	-9585.9	1010	-30547.3
1012	23213	1012	-1810.64	1012	-24738.9
1014	12195.5	1014	7387.84	1014	-9823.57
1016	30150.8	1016	5181.81	1016	20608.1
1018	24743.2	1018	2870.59	1018	55514.2
1020	3951.58	1020	3958.98	1020	48946.3
1022	11260.6	1022	13137	1022	50621.6
1024	24436.7	1024	12287.4	1024	63323.3
1026	31883.2	1026	-2485.39	1026	68560.9
1028	31750	1028	13288.6	1028	50346.2
1030	34095.6	1030	23326.1	1030	41116.6
1032	43841.2	1032	22945.8	1032	32422.9
1034	62490	1034	21837.5	1034	17132.3
1036	66494.3	1036	21141.3	1036	-16536.4
1038	49384.8	1038	18579.8	1038	-31929.2
1040	51024.7	1040	22567.8	1040	-22684.9
1042	57480.7	1042	19744.3	1042	1744.46
1044	48016.6	1044	14553.9	1044	-10330.7
1046	26345.2	1046	4891.1	1046	-47803.2
1048	20407.5	1048	-9341.79	1048	-15556.1
1050	7939	1050	10195.9	1050	-27974.1
1052	-7639.61	1052	23883.1	1052	-46282.5
1054	-6362.35	1054	8856.51	1054	-11171.3
1056	6713.47	1056	14069.3	1056	10705
1058	-2502.58	1058	17750.3	1058	-25650.9
1060	7751.66	1060	22076.7	1060	-54044.9
1062	25007.1	1062	15716.1	1062	-17871.3
1064	23345.3	1064	5321.83	1064	-7849.77
1066	20976.8	1066	7799.72	1066	-11523
1068	21638	1068	16240.4	1068	0
1070	27520.4	1070	9334.76	1070	60862.9
1072	34317.4	1072	15968.5	1072	58602.6
1074	30835.9	1074	15067.6	1074	55057.1
1076	40830.1	1076	8009.07	1076	74028.2
1078	34694.6	1078	5116.97	1078	44885.3
1080	27962.7	1080	14679.1	1080	3902.52
1082	31357.2	1082	19612.8	1082	-12424.3
1084	36029.2	1084	20358.9	1084	-42137.8
1086	25048.8	1086	25132.2	1086	-32094.6
1088	13074.9	1088	26078	1088	-58132.1
1090	0	1090	21609.2	1090	-66333.3
1092	7867.07	1092	10392.2	1092	-20675
1094	3455.66	1094	16812.9	1094	-26946.6
1096	12934.6	1096	11444	1096	-54284.1
1098	13817	1098	37.0932	1098	-55520.9
1100	2581.87	1100	5799.65	1100	-63026.9
1102	-7306.05	1102	8402.61	1102	-51793.9
1104	-218.695	1104	20163	1104	-65236
1106	-15255.6	1106	11000.6	1106	-129418
1108	-35666.9	1108	-15542.8	1108	-128492
1110	-27614	1110	-36863.4	1110	-102440
1112	-8625.33	1112	-49454.5	1112	-110322
1114	897.184	1114	-31225.7	1114	-62452.4
1116	-13501.7	1116	-11708.7	1116	-58450
1118	-21362.9	1118	-18812.5	1118	-56054.8
1120	-6985.17	1120	-8568.54	1120	-79723.3
1122	11374.1	1122	-3862.51	1122	-82536.7
1124	2219.44	1124	-3994.48	1124	-56381.2
1126	-22775.2	1126	-15534.4	1126	-34812
1128	-26462	1128	-17950.2	1128	-67994.1
1130	3755.98	1130	-16607.5	1130	-61811
1132	22081.1	1132	-4120.71	1132	-59139.2
1134	13316.3	1134	0	1134	-39781.3
1136	4654.27	1136	-17586.5	1136	-28388.2
1138	-675.719	1138	-11994.9	1138	-6185.27
1140	1853.81	1140	-11054.2	1140	-31032.6
1142	7199.78	1142	-11819.9	1142	-62831.3
1144	3481.84	1144	515.526	1144	-79935
1146	-1902.22	1146	18520.9	1146	-27796.2
1148	-4627.04	1148	19315.9	1148	-14058.8
1150	-5758.99	1150	33834.5	1150	-19026
1152	-964.93	1152	34260.1	1152	903.941
1154	8397.68	1154	26751.8	1154	-9827.1
1156	15996.4	1156	19657.3	1156	-61357.6
1158	9207.64	1158	22584.9	1158	-46053.4
1160	19122	1160	24462.8	1160	-35800.3
1162	30241.2	1162	38673.8	1162	-43261.7
1164	39685.2	1164	39868.4	1164	-44597.7
1166	30979.9	1166	47448.5	1166	-17909.1
1168	24271.1	1168	52567.1	1168	7495.61
1170	11859.6	1170	52031.6	1170	-10519.1
1172	3754.41	1172	35077.5	1172	-36177.7
1174	-1582.11	1174	20235.1	1174	-35106.4
1176	6413.87	1176	39444.7	1176	-46904.6
1178	6988.02	1178	50741.5	1178	-50611.6
1180	11538.4	1180	45765.5	1180	-92984.8
1182	12078.2	1182	32824	1182	-62693.5
1184	-5134.71	1184	16256.5	1184	-44682.3
1186	-10162.9	1186	10176.5	1186	-12340.3
1188	906.834	1188	7903.17	1188	-2730.59
1190	-2118.94	1190	8778.49	1190	-58048.5
1192	4364.35	1192	9736.19	1192	-60272.6
1194	-6195.53	1194	-3154.8	1194	-39772.1
1196	-7883.74	1196	8933.61	1196	-32017.8
1198	-11188	1198	13362.9	1198	-77383.5
1200	-12321.4	1200	517.497	1200	-62218.2
1202	-15434.5	1202	-10611.3	1202	-26898.1
1204	-31433.4	1204	-18407.4	1204	-45617.4
1206	-34133.4	1206	-6515.59	1206	-61934.9
1208	-7833.74	1208	-15031.9	1208	-43961.5
1210	4774.17	1210	-16047.5	1210	-35080.1
1212	-6687.35	1212	-26695.3	1212	-65110.3
1214	-18139.9	1214	-19605.7	1214	-90868.3
1216	-28545	1216	-4519.22	1216	-86992.6
1218	-32123.2	1218	-6976.14	1218	-57059.4
1220	-23855.4	1220	4816.49	1220	-57765.9
1222	-25193.5	1222	8129.59	1222	-8104.13
1224	-24049.4	1224	12859.4	1224	-1798.93
1226	-20840.4	1226	19349.9	1226	23692.8
1228	2185.27	1228	21374.9	1228	55758.3
1230	21239.6	1230	-2498.88	1230	47416.8
1232	6728.44	1232	21340.4	1232	20526.1
1234	2483.13	1234	42049.9	1234	49565.6
1236	-4383.05	1236	44393.3	1236	64039.4
1238	17566.1	1238	32579.8	1238	84704.7
1240	15764.3	1240	42300.8	1240	60963.8
1242	9879.32	1242	40561.5	1242	38309.3
1244	17193.9	1244	29167.9	1244	11871.1
1246	29709.6	1246	36708.1	1246	58023.6
1248	31311.5	1248	24445	1248	59884.2
1250	12863.5	1250	-9431.26	1250	26327.6
1252	22290.4	1252	-6419.66	1252	0
1254	40119.5	1254	234.7	1254	-981.467
1256	45402.5	1256	3043.2	1256	-48257.4
1258	36883.2	1258	-9318.23	1258	-76907.6
1260	20703.8	1260	7072.85	1260	-62270.5
1262	14562	1262	-8407.48	1262	-58516.2
1264	18902.2	1264	0	1264	-82417
1266	24021.5	1266	-6077.49	1266	-46768.9
1268	-4552.84	1268	-13449.7	1268	-16891.7
1270	-20813.3	1270	-181.465	1270	-23480.6
1272	-14673.5	1272	-20717.4	1272	-8134.2
1274	-5247.88	1274	-16767.6	1274	-8495.53
1276	15726.6	1276	-970.598	1276	-28867.8
1278	16189.2	1278	5984.69	1278	-13489.2
1280	14823.1	1280	-12.3473	1280	-14231.5
1282	22641.1	1282	11624.3	1282	-41358.7
1284	23893.2	1284	10696.8	1284	-25665.3
1286	34066.9	1286	19138.2	1286	-4409.65
1288	27133	1288	19150.9	1288	2782.18
1290	20509.1	1290	-2259.03	1290	16850.8
1292	6900.88	1292	-15681.9	1292	-411.621
1294	12867	1294	-3183.28	1294	-6561
1296	19416	1296	7249.79	1296	-51275.5
1298	-2046.93	1298	-2908.12	1298	-70147.6
1300	-9313.92	1300	8303.36	1300	-61192.4
1302	-663.376	1302	-2659.99	1302	-82729
1304	6924.72	1304	-8174.11	1304	-59823.1
1306	6579.86	1306	-15669	1306	-32655
1308	0	1308	-11167.6	1308	-24399
1310	-6143.58	1310	-3284.39	1310	-20157.9
1312	-15142.8	1312	2096.67	1312	-2863.8
1314	-11070.2	1314	3845.2	1314	-41001.4
1316	-5479.17	1316	7832.38	1316	-76221.1
1318	-16613.7	1318	3734.84	1318	-72935.3
1320	-16844	1320	8338.97	1320	-74787.2
1322	-15243.4	1322	-6325.45	1322	-81864
1324	-5106.69	1324	-7410.93	1324	-78145.3
1326	-11796.9	1326	-10632	1326	-86635.2
1328	-14956.8	1328	-2996.78	1328	-71198.3
1330	-17580.3	1330	-18950.6	1330	-54548.4
1332	-7021.33	1332	-34964.8	1332	-51143.9
1334	30.8462	1334	-31922.8	1334	-65311.6
1336	98.4818	1336	-18196	1336	-63328.7
1338	-10369.4	1338	-18790	1338	-80381.3
1340	-15570.9	1340	-29602.2	1340	-94729.8
1342	-6785.53	1342	-34332.7	1342	-103509
1344	-2184.19	1344	-35864.1	1344	-116942
1346	7984.82	1346	-30132.5	1346	-119815
1348	-4310.55	1348	-13930.9	1348	-112132
1350	-18103.9	1350	-8753.24	1350	-106016
1352	-24720.6	1352	-5334.89	1352	-90054
1354	-29135.3	1354	-18282.8	1354	-72040.2
1356	-44258.4	1356	-32137.6	1356	-67301.5
1358	-58688.5	1358	-34540.6	1358	-60655.8
1360	-62176.2	1360	-36425	1360	-60604.3
1362	-55147.8	1362	-33406.4	1362	-63661.5
1364	-44524.2	1364	-40330.8	1364	-69215.7
1366	-40516	1366	-30135.3	1366	-92162.1
1368	-41750.2	1368	-37803.9	1368	-83587
1370	-37060.8	1370	-35802.9	1370	-106785
1372	-29839.4	1372	-33509.2	1372	-95484.1
1374	-25620	1374	-15969.7	1374	-70642
1376	-48487.9	1376	-18120.3	1376	-59803.7
1378	-45177.4	1378	-16200.7	1378	-31183.5
1380	-34411.1	1380	-18351.3	1380	-64702.7
1382	-39080.4	1382	-24444.5	1382	-47323.3
1384	-46773.8	1384	-28181.2	1384	-90948
1386	-49159.5	1386	-16133.6	1386	-129191
1388	-48513.4	1388	-20475.3	1388	-111019
1390	-54788.1	1390	-21804.9	1390	-118868
1392	-52691.4	1392	-35921.5	1392	-116209
1394	-58148.2	1394	-25904.2	1394	-112911
1396	-68058	1396	-31386.1	1396	-112293
1398	-62731.6	1398	-32790.2	1398	-125118
1400	-47306.9	1400	-36930.9	1400	-85760.8
1402	-68061.7	1402	-40848.7	1402	-95528.2
1404	-86125.1	1404	-47627.6	1404	-123036
1406	-76530.1	1406	-49532.8	1406	-100735
1408	-66056.7	1408	-34592.3	1408	-96067.8
1410	-60722.6	1410	-39763.5	1410	-102648
1412	-48008.3	1412	-35808.8	1412	-109706
1414	-44920.3	1414	-18543.6	1414	-129022
1416	-54157.1	1416	-18915.6	1416	-119849
1418	-59551.4	1418	-23939.7	1418	-126351
1420	-38186	1420	-30705.7	1420	-137153
1422	-19236.4	1422	-30454.3	1422	-150024
1424	-23732.8	1424	-33550.1	1424	-155167
1426	-28652.6	1426	-44625.2	1426	-116880
1428	-12207.4	1428	-40380.7	1428	-82514.9
1430	-8706.19	1430	-35196.9	1430	-121605
1432	-12227.5	1432	-24893.1	1432	-83515.9
1434	-24620.6	1434	-17850.7	1434	-65013.7
1436	-18375.1	1436	-18245.3	1436	-120792
1438	-19009.8	1438	-18220.8	1438	-82526.7
1440	467.55	1440	-17281.1	1440	-44526.4
1442	14533.1	1442	-14439.7	1442	-100324
1444	-6249.48	1444	-19504.7	1444	-137423
1446	-6744.67	1446	-31674.1	1446	-132105
1448	7745.84	1448	-45300.4	1448	-135393
1450	22648.7	1450	-38004.1	1450	-106175
1452	12617.7	1452	-28875	1452	-105463
1454	14614.7	1454	-29231.6	1454	-116967
1456	-2968.57	1456	-34788.1	1456	-96172
1458	-2280.71	1458	-24546.2	1458	-84333.6
1460	23686.9	1460	-21770.1	1460	-71476.9
1462	21320.1	1462	-13908.2	1462	-41349
1464	13755.8	1464	0	1464	-20574.6
1466	26869.7	1466	12407.9	1466	-35548.4
1468	40968.2	1468	7455.04	1468	-54759.1
1470	28345.6	1470	-470.122	1470	-11713.6
1472	34535.6	1472	10008.9	1472	19427.2
1474	36910.8	1474	19553.5	1474	-40475.9
1476	20643.7	1476	13067.3	1476	-91789.6
1478	17437.4	1478	6848.64	1478	-89392
1480	10453.4	1480	-4426.95	1480	-80914.2
1482	11295.4	1482	-5046.03	1482	-124588
1484	18807	1484	-8848.8	1484	-79122.6
1486	20485.3	1486	-9266.98	1486	-47645.5
1488	25698.1	1488	-12085.7	1488	-58165.8
1490	12445.4	1490	-8439.72	1490	-68511.5
1492	0	1492	4897.4	1492	-37737.5
1494	13909.2	1494	8268.44	1494	-13676.7
1496	22291.4	1496	16752.7	1496	42833.5
1498	22865.7	1498	26671.6	1498	26357.5
1500	31402.9	1500	36546.8	1500	27318.7
1502	39813.1	1502	32210.8	1502	42259.4
1504	39360.5	1504	41319.8	1504	52900.3
1506	32696.2	1506	48576.1	1506	63521.7
1508	22573.4	1508	44899.1	1508	68413.1
1510	25982.7	1510	33692.1	1510	107109
1512	12923.6	1512	31496.4	1512	89271.6
1514	671.75	1514	53274.3	1514	124296
1516	20199.5	1516	85180.2	1516	171483
1518	36687.1	1518	72614.3	1518	146023
1520	19600.3	1520	61808.3	1520	154539
1522	16738.8	1522	74021.4	1522	201846
1524	29017.6	1524	101603	1524	202167
1526	34931.9	1526	102196	1526	154568
1528	45371.6	1528	88347.2	1528	136167
1530	38568.7	1530	75885.8	1530	114721
1532	15126.8	1532	50519.6	1532	49224.6
1534	5836.03	1534	49814.3	1534	-23200
1536	11156.2	1536	46402.5	1536	-19234.7
1538	19274.2	1538	53343.4	1538	-17622.1
1540	3033.72	1540	61316.7	1540	-31533
1542	16587.3	1542	53436.5	1542	-74610.8
1544	27610.8	1544	55031.7	1544	-123319
1546	29644.1	1546	65265.7	1546	-145563
1548	24869.3	1548	53634.6	1548	-156690
1550	10028.7	1550	44028	1550	-185013
1552	-10974.4	1552	37692.9	1552	-210359
1554	-14823	1554	26858.3	1554	-214820
1556	-7585.31	1556	17061.8	1556	-216166
1558	-25618.3	1558	2032.67	1558	-193027
1560	-47469.3	1560	-12474.6	1560	-156400
1562	-67763.8	1562	-13129.5	1562	-122571
1564	-72986.6	1564	-14484.1	1564	-165077
1566	-75435.2	1566	-40200.9	1566	-173793
1568	-90243.9	1568	-31480.7	1568	-194684
1570	-82345.8	1570	-24622.8	1570	-176292
1572	-85903.9	1572	-55041.3	1572	-192704
1574	-90035.9	1574	-57057.8	1574	-225068
1576	-77478	1576	-46223.8	1576	-232309
1578	-65562.5	1578	-41943.4	1578	-207517
1580	-67592.6	1580	-42877.4	1580	-201998
1582	-60749	1582	-43945.6	1582	-210005
1584	-62214.1	1584	-38623.1	1584	-190837
1586	-57964.9	1586	-38500.3	1586	-198792
1588	-49446.9	1588	-53521.7	1588	-203601
1590	-51617.7	1590	-51935.6	1590	-159715
1592	-51643.6	1592	-46639.5	1592	-145191
1594	-48098.4	1594	-52705.9	1594	-125484
1596	-58303.5	1596	-49439.4	1596	-121781
1598	-67895.1	1598	-40346	1598	-127047
1600	-85660.9	1600	-45543.7	1600	-111059
1602	-88595.8	1602	-56034.9	1602	-95862.9
1604	-60677.1	1604	-36337.3	1604	-72011.7
1606	-43604	1606	-35154.8	1606	-48765.7
1608	-45491.7	1608	-37857.4	1608	-66234.1
1610	-43480.2	1610	-34078.9	1610	-80864.1
1612	-41276.7	1612	-37336.6	1612	-98379.1
1614	-35997.8	1614	-25759.5	1614	-128671
1616	-39216.1	1616	-23209.1	1616	-144527
1618	-52840.6	1618	-29683	1618	-144276
1620	-52083.4	1620	-20704.5	1620	-150177
1622	-34868.5	1622	-14444.4	1622	-165396
1624	-14013	1624	-11963.8	1624	-124946
1626	-21460.7	1626	214.625	1626	-124343
1628	-26453.3	1628	27346.5	1628	-106519
1630	-4040.67	1630	22820	1630	-79375.6
1632	-1368.46	1632	20130	1632	-63590.9
1634	-725.981	1634	25761.2	1634	-60080
1636	5304.19	1636	22149.1	1636	-79360.4
1638	8261.89	1638	30674.6	1638	-68460.2
1640	2462.84	1640	23016	1640	-19026.1
1642	19367.8	1642	22603.9	1642	-33869.2
1644	43508.4	1644	10368.7	1644	-56971.6
1646	25718.3	1646	8863.15	1646	-44457.9
1648	8062.13	1648	0	1648	-26892.9
1650	15101.9	1650	-5941.12	1650	-45700.4
1652	33776.5	1652	-6810.39	1652	-53022.8
1654	15855.9	1654	6321.87	1654	-86539.7
1656	5327.62	1656	7629.29	1656	-93030.8
1658	18132	1658	5346.75	1658	-11149.1
1660	8924.14	1660	-9491.25	1660	12512
1662	0	1662	-16578.3	1662	28022.3
1664	-1043.82	1664	-18903.3	1664	-3836.67
1666	-19662.8	1666	-19110.9	1666	-10559.1
1668	-30194.9	1668	-14484.7	1668	4838.21
1670	-15011	1670	3481.95	1670	2864.35
1672	-3611.84	1672	15157.8	1672	56034
1674	5859.07	1674	24458	1674	59514.8
1676	6957.38	1676	25117.2	1676	34882.2
1678	4139.59	1678	11611.8	1678	39029.8
1680	-1116.63	1680	-8520.37	1680	51325.3
1682	7571.58	1682	-14927.3	1682	-8798.14
1684	11724	1684	-6782.66	1684	-8541.02
1686	5572.18	1686	-14974.8	1686	20916.9
1688	15613.7	1688	-15430.7	1688	0
1690	30047.6	1690	-12248	1690	9605.94
1692	48246.5	1692	-16826.4	1692	21525.8
1694	41371.6	1694	-24238.9	1694	70052
1696	38998.2	1696	-34174.2	1696	58156.5
1698	33194.8	1698	-28925.1	1698	-25824.1
1700	37050.1	1700	-20230.9	1700	-113582
1702	40476.8	1702	-23734.5	1702	-124128
1704	38028.5	1704	-27607.1	1704	-106752
1706	43485.4	1706	-18077.8	1706	-102634
1708	34776.2	1708	-13542.2	1708	-123855
1710	39200	1710	-13691.1	1710	-108971
1712	48402.9	1712	-3852.81	1712	-65102.1
1714	24039.2	1714	-15736	1714	-70221.3
1716	4611.95	1716	-7175.89	1716	-85728.2
1718	13002.5	1718	1771.14	1718	-77626.2
1720	22056.1	1720	-9847.97	1720	-38722.4
1722	1200.83	1722	-10062.2	1722	7641.36
1724	-13320.8	1724	-15420.8	1724	26097.2
1726	-28387.8	1726	-25870	1726	-63779.5
1728	-17663.8	1728	-15913.9	1728	-66698.7
1730	-10103.7	1730	-10335	1730	-44711.5
1732	-23668.1	1732	-27244.6	1732	-21110
1734	-38378	1734	-34161.8	1734	-14062.3
1736	-45195.2	1736	-20838.1	1736	-52617
1738	-38374.3	1738	-23721.7	1738	-72823.2
1740	-16354.1	1740	-59289.9	1740	-84112.2
1742	-26349.9	1742	-58957.3	1742	-58685.9
1744	-39709.4	1744	-64966.4	1744	-70086
1746	-48184.6	1746	-72546.9	1746	-105448
1748	-32571	1748	-55679.6	1748	-95271.8
1750	-19435.3	1750	-45538.3	1750	-70692.7
1752	-32791.1	1752	-32712.4	1752	-35886.3
1754	-40729.9	1754	-24559.6	1754	20268
1756	-29585.6	1756	-13082.3	1756	26409.2
1758	-18522.7	1758	-10499.9	1758	49475.1
1760	295.668	1760	3790.44	1760	60795.5
1762	5060.36	1762	9833.87	1762	49410.8
1764	13365.5	1764	14152.2	1764	69432.8
1766	2495.16	1766	9585.87	1766	74334.7
1768	22955.7	1768	2503.88	1768	105294
1770	33638.1	1770	-2403.55	1770	122188
1772	8670.52	1772	7939.14	1772	119701
1774	-10954.8	1774	6004.61	1774	68863.2
1776	2360.98	1776	15355.7	1776	46730.1
1778	11950.1	1778	21262.4	1778	61388.6
1780	11492.2	1780	10268.2	1780	55654.7
1782	-19790.3	1782	5896.65	1782	8069.84
1784	-197.772	1784	0	1784	56697.5
1786	4020.31	1786	-8396.32	1786	83789.9
1788	-287.735	1788	-11069.4	1788	37690.3
1790	-12676.9	1790	-17691.1	1790	41779.3
1792	-16057.8	1792	-30464.9	1792	57939.6
1794	1826.15	1794	-27562.5	1794	47200.1
1796	17938	1796	-22666.6	1796	82952.7
1798	21025.5	1798	-12332.2	1798	49075.8
1800	-6549.26	1800	-20107.8	1800	55486.2
1802	-4282.97	1802	-20475.5	1802	88066.2
1804	11666.8	1804	-30814.8	1804	73841.3
1806	23604.3	1806	-24381.8	1806	64622.4
1808	25882	1808	-4324.89	1808	72062.3
1810	26439.2	1810	217.945	1810	93862.8
1812	20138.8	1812	7596.48	1812	98898
1814	45697.6	1814	-758.04	1814	88960.3
1816	70360	1816	8273.71	1816	82455.8
1818	70498.6	1818	14689.8	1818	122821
1820	46066	1820	19250.6	1820	113791
1822	39627	1822	26088.7	1822	139318
1824	42400.6	1824	39052.7	1824	138610
1826	47285	1826	41649.4	1826	146383
1828	50880.4	1828	24082	1828	164714
1830	40191.3	1830	21606.4	1830	146782
1832	12497.6	1832	30343.6	1832	123845
1834	-6448.97	1834	39965.3	1834	92341.3
1836	-7751.11	1836	21870.7	1836	59023.4
1838	-9839.39	1838	16371.8	1838	28473.5
1840	-16355.6	1840	38956.2	1840	46878.4
1842	-30323.5	1842	35109.5	1842	65936.9
1844	-17227.1	1844	27377	1844	103664
1846	-10761.7	1846	28975.6	1846	132196
1848	-33629.7	1848	40417.9	1848	121416
1850	-36109	1850	21972.9	1850	105047
1852	-39407	1852	20817.8	1852	92948
1854	-31442.8	1854	20052.3	1854	39892.2
1856	-22927.8	1856	20705	1856	16515.4
1858	-34655.5	1858	27324.1	1858	28485.1
1860	-31197.8	1860	21083.7	1860	37455.4
1862	-22408.8	1862	27433.6	1862	96011.9
1864	-5893.37	1864	19219.2	1864	55278.7
1866	0	1866	33064	1866	20354.9
1868	-9144.75	1868	36971.3	1868	36238.3
1870	-22836.8	1870	21996.9	1870	32685.6
1872	-29167.1	1872	11968.3	1872	56941.5
1874	1859.79	1874	4673.25	1874	44659
1876	2647.09	1876	7713.62	1876	19648.6
1878	524.243	1878	11456.7	1878	-3716.97
1880	-9853.38	1880	-10180.5	1880	3731.9
1882	-15942.6	1882	-12683.6	1882	21100.4
1884	-7684.54	1884	3517.77	1884	38701.3
1886	-329.347	1886	9557.83	1886	19854.6
1888	-20568.1	1888	-11749.1	1888	64883.1
1890	-43770.2	1890	5880.43	1890	53772.2
1892	-56471.6	1892	32107.9	1892	90349.1
1894	-43124	1894	11486.8	1894	103708
1896	-26258.9	1896	-10833.1	1896	67269.4
1898	-42926.8	1898	-25141.9	1898	22569
1900	-41937	1900	-33735.4	1900	24636.7
1902	-40183	1902	-36463.5	1902	3107.59
1904	-30713.4	1904	-34125.9	1904	-53110.4
1906	-39364.8	1906	-45199.8	1906	-92414.7
1908	-48261.1	1908	-53305.5	1908	-36219.7
1910	-62916.4	1910	-41137.2	1910	-55124.9
1912	-51272.1	1912	-31746.6	1912	-81339.1
1914	-35786.7	1914	-24114.8	1914	-61904.2
1916	-31591.7	1916	-19660.4	1916	-92832.6
1918	-39417.8	1918	-5827.86	1918	-92587.1
1920	-31489.2	1920	-11281.1	1920	-27596.3
1922	-23350.3	1922	-1145.55	1922	-26154.2
1924	-16235.6	1924	16942.8	1924	-54326.7
1926	-1637.59	1926	21343.8	1926	-46777
1928	7085.98	1928	-853.003	1928	-71026.1
1930	4588.63	1930	0	1930	-84692.6
1932	2826.96	1932	21060.2	1932	-48335.2
1934	7064.45	1934	26421.5	1934	-30035.4
1936	1454.73	1936	6800.78	1936	16793.8
1938	-3807.67	1938	12812.1	1938	22454.5
1940	11410.6	1940	32059.6	1940	-12748.6
1942	15739.5	1942	28752.6	1942	-51649.4
1944	26188.4	1944	37458.3	1944	-66042.7
1946	4702.08	1946	39480.4	1946	-73650.5
1948	-1198.1	1948	33902.9	1948	-38083.1
1950	25471.4	1950	43306.8	1950	-81821.8
1952	31148.5	1952	29365.5	1952	-33531.5
1954	15658.1	1954	19493.3	1954	6223.86
1956	6874.32	1956	31771.4	1956	-24376.3
1958	18035.7	1958	51709.4	1958	-435.075
1960	17236	1960	30051.1	1960	5996.08
1962	15895.6	1962	11536	1962	-3247.35
1964	-6254.2	1964	10036.9	1964	21488.4
1966	-19333.3	1966	8733.71	1966	34687.5
1968	-27114.6	1968	10675.8	1968	-10658.4
1970	-25602.6	1970	2707.77	1970	30171.1
1972	-18062	1972	-20311.9	1972	22451.1
1974	-5705.11	1974	-23100.7	1974	22938.1
1976	-8361.94	1976	-1935.54	1976	19593
1978	-5937.03	1978	11621.6	1978	75500.1
1980	8643.49	1980	1124.36	1980	56799.1
1982	21042.3	1982	13360.1	1982	-2830.29
1984	20222.7	1984	14335.4	1984	1260.45
1986	20703.2	1986	21104.3	1986	-6861.31
1988	15474.3	1988	21018.2	1988	1402.66
1990	17794.6	1990	29059.1	1990	19445.4
1992	6413.67	1992	44460.2	1992	27352.5
1994	-14051.8	1994	38142.1	1994	19181.4
1996	-9818.23	1996	30012.7	1996	18985.6
1998	13365.2	1998	12911.7	1998	-5005.6
2000	16831.1	2000	19835	2000	-59927
2002	24873.2	2002	14532.6	2002	-46285.8
2004	17735.3	2004	-4708.71	2004	7960.2
2006	24704	2006	1220.57	2006	29846.2
2008	33606	2008	-4819.51	2008	44216.5
2010	35676.8	2010	-21156.9	2010	57976
2012	27242.8	2012	-1460.32	2012	27793.4
2014	25835.3	2014	8483.74	2014	16589.7
2016	6316.37	2016	12399.6	2016	0
2018	15858.2	2018	12501.4	2018	-38438.8
2020	32358.6	2020	24649.9	2020	-27574.5
2022	22705.6	2022	4732.32	2022	-3477.42
2024	8970.25	2024	-13629.2	2024	-6569.91
2026	-2462.54	2026	-16716	2026	-19601.2
2028	8557.51	2028	-3488.47	2028	-49097.9
2030	26991.2	2030	-15186.2	2030	-71420.9
2032	20862.9	2032	-9028.33	2032	-21788.8
2034	10667.1	2034	-9142.66	2034	-48628.6
2036	-5960.48	2036	302.024	2036	-52477
2038	-3510.04	2038	27450.1	2038	-13740.5
2040	6916.5	2040	36169.4	2040	1733.37
2042	1716.32	2042	38490.6	2042	-24909.8
2044	-6172.97	2044	32861	2044	-39537.5
2046	-10654	2046	25941.3	2046	11651
2048	5052.62	2048	1549.94	2048	6599.67
2050	6734.29	2050	0	2050	8838.02
2052	14786.1	2052	2019.67	2052	-44597.1
2054	-12825.4	2054	19006.6	2054	-53648.9
2056	-8972.93	2056	27737.4	2056	-21288.9
2058	0	2058	19585.7	2058	4830.7
2060	-3825.22	2060	23659.3	2060	2581.21
2062	-7179.2	2062	28815.8	2062	-23012.1
2064	-9346.19	2064	32824.1	2064	-8107.88
2066	-4018	2066	38297.2	2066	-44203.7
2068	1032	2068	48902.2	2068	-45869.8
2070	-1288.91	2070	47406.8	2070	-34572.2
2072	-26096.9	2072	43818.8	2072	-13312.2
2074	-34160.7	2074	32966.7	2074	-22199.6
2076	-27578.2	2076	28805	2076	-66590.8
2078	-39841.7	2078	38799.2	2078	-85761.3
2080	-49127.5	2080	36353.9	2080	-75298
2082	-47481.5	2082	27525.4	2082	-65762.5
2084	-33113.7	2084	48091.1	2084	-87827.8
2086	-22374.3	2086	50378.7	2086	-52073.5
2088	-20029.9	2088	15250.2	2088	-56351.6
2090	-22926.2	2090	10558.2	2090	-72178.5
2092	-18695.3	2092	13046.9	2092	-91145.4
2094	2283.52	2094	10161.5	2094	-87616.5
2096	31889.8	2096	-8802.22	2096	-64051.8
2098	32980	2098	-35918.1	2098	-33016.8
2100	6755.39	2100	-31931	2100	-64120.6
2102	-6603.23	2102	-41568.7	2102	-96701.7
2104	13846.3	2104	-20026.9	2104	-104406
2106	28761.5	2106	-2618.55	2106	-67538.4
2108	25127.6	2108	-3973.6	2108	-31680
2110	17698.9	2110	22706.4	2110	-8789.93
2112	2311.64	2112	24687.4	2112	-30217.3
2114	20983.2	2114	46963.8	2114	-11281.2
2116	43925.5	2116	71145.5	2116	-80361.8
2118	49284.7	2118	92200.6	2118	-79055
2120	26552.4	2120	79381.4	2120	-21045.8
2122	18975.3	2122	72824.4	2122	42710.2
2124	34021.7	2124	66221.7	2124	46123.8
2126	38490.5	2126	31351.5	2126	62317.2
2128	36946.2	2128	24704.2	2128	87990.3
2130	32311.9	2130	19902.3	2130	47190.2
2132	31974	2132	12227.6	2132	12764.4
2134	35706.9	2134	-5989.71	2134	29550.8
2136	42340.2	2136	-17267.2	2136	63899.4
2138	41522.6	2138	-22100.6	2138	84028.9
2140	36476.2	2140	-23695.6	2140	31579.1
2142	36730.4	2142	-13675.3	2142	-40172.1
2144	45079.7	2144	-10100.6	2144	-32360.7
2146	29770.9	2146	-16477.3	2146	-5186.15
2148	21551.7	2148	-19233.5	2148	10817.2
2150	2428.36	2150	-25156.1	2150	-25767.6
2152	14642.8	2152	-10831.3	2152	-61185.8
2154	11689.7	2154	-371.909	2154	-72044.6
2156	1143.81	2156	-4615.69	2156	-83033.6
2158	-21967.8	2158	-1437.92	2158	-71594.8
2160	-34842.9	2160	10455.7	2160	-43971.9
2162	-14802.1	2162	23942.3	2162	-43429.3
2164	9183.05	2164	33675.6	2164	-10615.9
2166	15994.2	2166	9868.1	2166	-21710
2168	13323	2168	7558.19	2168	65.569
2170	8659.33	2170	11708.4	2170	4073.99
2172	3607.57	2172	0	2172	-1700.87
2174	1092.71	2174	-18745.3	2174	-5824.76
2176	7971.06	2176	-34594.1	2176	-42352
2178	4779.26	2178	-61039.6	2178	-67027.8
2180	9598.49	2180	-72450.3	2180	-24683
2182	9671.04	2182	-79758.4	2182	-52779.6
2184	444.436	2184	-89913.6	2184	-70349.5
2186	-18783	2186	-77657.1	2186	-85840.8
2188	-15829.2	2188	-47199.4	2188	-63807.8
2190	1719.02	2190	-23032.2	2190	-19638.5
2192	15841.4	2192	11880.9	2192	-26844.3
2194	21662.1	2194	11057.2	2194	-65838.1
2196	14431.7	2196	-4603.62	2196	-82944.7
2198	22368.7	2198	-18635.9	2198	-44677.8
2200	27555.3	2200	1921.84	2200	-5554.41
2202	37814.2	2202	9975.24	2202	-24504.6
2204	52754.5	2204	23176.1	2204	-18780.8
2206	53332.6	2206	19251.3	2206	-12878.1
2208	17792.7	2208	-10504.7	2208	47104.5
2210	25087.2	2210	3599.29	2210	66529.6
2212	30292.9	2212	-6981.54	2212	18292.7
2214	19870.9	2214	-17051.7	2214	15697.5
2216	13804.4	2216	-22827.6	2216	41738.3
2218	4180.86	2218	-44472.5	2218	-1389.79
2220	7149.38	2220	-55277.7	2220	-24318.5
2222	12786.6	2222	-53921.2	2222	-11868.9
2224	8624.74	2224	-65422.8	2224	-3836.98
2226	16129.3	2226	-76302.9	2226	-2017.25
2228	14117	2228	-65506.6	2228	32784
2230	9692.66	2230	-56597.2	2230	60857
2232	24713.3	2232	-64155.7	2232	88683.8
2234	20110.9	2234	-71818.9	2234	123748
2236	0	2236	-77781.8	2236	92319.4
2238	-933.395	2238	-82434	2238	36786.8
2240	-663.02	2240	-84546	2240	34959.2
2242	36333.9	2242	-66655.9	2242	51783.5
2244	43726	2244	-41060.9	2244	64288.9
2246	15576.7	2246	-54107.3	2246	60156.1
2248	1380	2248	-42000.8	2248	53116
2250	3807.22	2250	-40957.9	2250	27851.1
2252	23321.7	2252	-37147.7	2252	52395.6
2254	37319.7	2254	-15726	2254	42409.6
2256	30020.1	2256	-4960.64	2256	4507.21
2258	26336.3	2258	-2401.92	2258	269.653
2260	29617.3	2260	-8442.16	2260	30894.4
2262	25068.2	2262	-9532.88	2262	78814.7
2264	19548.3	2264	-4167.69	2264	111644
2266	5140.31	2266	-19006.6	2266	88216.3
2268	16939.5	2268	-16506.6	2268	75266.2
2270	32136.7	2270	-2231.45	2270	32274.7
2272	35467.1	2272	-12632	2272	35492
2274	30549.8	2274	-20429.4	2274	20313.2
2276	13743.8	2276	-18939.9	2276	0
2278	19773.4	2278	-14875.2	2278	-10486.5
2280	27672.9	2280	-3853.04	2280	-55931.9
2282	34750.7	2282	-1429.11	2282	-35724.3
2284	22789.7	2284	933.219	2284	-24972.4
2286	6918.82	2286	0	2286	7842.61
2288	10341.2	2288	-5647.55	2288	-22139.2
2290	37985.1	2290	-14536.9	2290	-50487.4
2292	26290	2292	-24837.1	2292	-33260.7
2294	-610.547	2294	-40215.6	2294	15065.4
2296	7912.5	2296	-52164.4	2296	14947.5
2298	22575.6	2298	-26254.9	2298	14291.2
2300	9796.67	2300	-26003.5	2300	-40098.8
2302	-852.453	2302	-28711.9	2302	-48964.4
2304	-10212.3	2304	-9933.93	2304	-21635.5
2306	-17911.4	2306	-24162.4	2306	8831.27
2308	5701.09	2308	-26997.3	2308	9462.37
2310	28025.2	2310	-24420.5	2310	8444.03
2312	34556.2	2312	-30969.3	2312	-8433.21
2314	31075.1	2314	-9592.49	2314	-25906.9
2316	39045.6	2316	-9186.29	2316	-58253.8
2318	19383.1	2318	-8768.23	2318	-29750.3
2320	28221.5	2320	-7328.1	2320	12949.3
2322	16617.8	2322	-26870.8	2322	24047.9
2324	8394.99	2324	-9006.51	2324	21601
2326	9707.03	2326	-18922.2	2326	33387.2
2328	29363.8	2328	-47324	2328	15810.5
2330	19875	2330	-41413.5	2330	30040.3
2332	-4596.08	2332	-14715.8	2332	53783.8
2334	-8086.01	2334	-16242.2	2334	51172.8
2336	6229.34	2336	-12397.7	2336	12224.5
2338	-1076.92	2338	-7076.02	2338	-17543.7
2340	947.335	2340	-13610.5	2340	7909.93
2342	-8808.26	2342	412.496	2342	19192
2344	420.974	2344	-4189.88	2344	5050.17
2346	-4039.96	2346	151.329	2346	-14920.9
2348	20262.1	2348	-11676.3	2348	-6981.14
2350	30841.2	2350	-35134.1	2350	-3179.24
2352	16995.3	2352	-32863.8	2352	-2425.79
2354	6049.2	2354	-22924.2	2354	-28656.1
2356	28215.9	2356	-20456.3	2356	-33630.8
2358	22104.2	2358	-30090.5	2358	-48528.6
2360	1322.1	2360	-36304.2	2360	-73393.4
2362	-31868.3	2362	-35184.6	2362	-81777.8
2364	-44793.8	2364	-28340	2364	-125050
2366	-35926.2	2366	-29722.2	2366	-113468
2368	-27320.4	2368	-35280.1	2368	-65670.2
2370	-34302.4	2370	-18026.9	2370	-68930.8
2372	-24677.9	2372	-17265.3	2372	-22156
2374	-8538.99	2374	-14508.9	2374	-26152.5
2376	-3207.01	2376	-10451.6	2376	-100800
2378	-11862.9	2378	-8954.06	2378	-107073
2380	-10822.6	2380	-9393.54	2380	-63940.1
2382	-9088.75	2382	-5682.71	2382	-59406.9
2384	-5684.95	2384	7719.7	2384	-30255.3
2386	27387.7	2386	27928	2386	-14758.4
2388	23420.3	2388	29368.6	2388	-15076.2
2390	0	2390	22259.9	2390	-21429
2392	-18889.6	2392	14233	2392	-59891.4
2394	-19176.4	2394	7762.13	2394	-60877.3
2396	-7505.33	2396	19123.4	2396	-36839.9
2398	-11379.2	2398	16842.1	2398	9376.26
2400	-20073.1	2400	18772.3	2400	24192
2402	-20540.3	2402	17809.1	2402	-23408.1
2404	3496.11	2404	15378.2	2404	-51537.3
2406	15594.9	2406	5332.51	2406	-51120.7
2408	9029.08	2408	-1354.01	2408	-13848.5
2410	8816.59	2410	-11115.5	2410	-1629.36
2412	1025.54	2412	-30961.8	2412	-13685.6
2414	3201.94	2414	-38638.5	2414	-36337.8
2416	5483.34	2416	-18403.4	2416	-5609.45
2418	22976	2418	0	2418	41601.1
2420	31190.2	2420	23622.3	2420	90712.7
2422	30103.7	2422	48312.6	2422	79668.6
2424	39874	2424	62782.9	2424	35479.4
2426	41323.5	2426	83724.3	2426	82000.7
2428	27347.8	2428	77674.3	2428	102497
2430	11471.5	2430	46477.9	2430	128828
2432	12198.6	2432	46172.8	2432	128304
2434	27525.2	2434	59928.7	2434	102009
2436	9391.81	2436	67741.6	2436	100433
2438	8803.71	2438	95048.4	2438	108359
2440	18178.5	2440	93227.1	2440	107266
2442	27993.2	2442	59658.8	2442	93090.9
2444	23795.9	2444	45748.5	2444	61450.4
2446	35930.5	2446	58694	2446	51058
2448	27626	2448	70456.6	2448	75798.3
2450	949.738	2450	62776.7	2450	124688
2452	13685.9	2452	52717.3	2452	83749.9
2454	30274.1	2454	41158.3	2454	12916.5
2456	26259.7	2456	34924.5	2456	17118.6
2458	14710.3	2458	30558	2458	60364.1
2460	10064.2	2460	36147.1	2460	105826
2462	20090.9	2462	26661.1	2462	64749.6
2464	22789.5	2464	24738.1	2464	-32556.4
2466	5624.58	2466	24633.2	2466	-51399.8
2468	-11775.8	2468	7413.8	2468	-35233.7
2470	-2948.21	2470	18977.7	2470	-68453.9
2472	2050.25	2472	21981.8	2472	-42432.3
2474	1961.87	2474	16344.9	2474	-22991.4
2476	1702.67	2476	17608.5	2476	-36677.9
2478	-25701.2	2478	8469	2478	-7565.51
2480	-24300.5	2480	16723	2480	24057
2482	3154.72	2482	18984.3	2482	31636.6
2484	21073.5	2484	27248.1	2484	24658.4
2486	17687.4	2486	47291	2486	70767
2488	-4949.19	2488	47278.2	2488	37818.3
2490	-11260.9	2490	37865.3	2490	32652.6
2492	4032.38	2492	38011.7	2492	79417.1
2494	-2873.18	2494	50036	2494	72706.4
2496	-14545.2	2496	32103.9	2496	33337
2498	-18628.3	2498	28490.3	2498	21460.6
2500	-3807.78	2500	20389.7	2500	80884.3
2502	815.93	2502	11181.7	2502	47297.9
2504	-4021.93	2504	10989.6	2504	-11274.3
2506	-32042.3	2506	8356	2506	-17268.5
2508	-37831.1	2508	-494.352	2508	-47591.7
2510	-47154	2510	1191.73	2510	-71061.4
2512	-56451.7	2512	9102.45	2512	-33845.9
2514	-64298.2	2514	5794.3	2514	-75923.9
2516	-68086.6	2516	-1714.51	2516	-55873.8
2518	-62395	2518	14982.6	2518	-77699.8
2520	-51125.2	2520	16365.3	2520	-59154.7
2522	-54361.2	2522	6825.24	2522	-37094.4
2524	-49368.2	2524	23316.1	2524	-30330.6
2526	-44181.1	2526	10253.9	2526	-37815.5
2528	-48872.4	2528	-6082.97	2528	-40307.4
2530	-15622.7	2530	-9481.18	2530	-3942.2
2532	0	2532	7349.07	2532	7764.37
2534	-18634.7	2534	8219.75	2534	13549.9
2536	-29439.3	2536	27024	2536	26874.4
2538	-23082.4	2538	39778.6	2538	51202.6
2540	-25604.8	2540	39133.9	2540	22351.2
2542	-39566.9	2542	33450.7	2542	49026.4
2544	-42310.9	2544	24942.9	2544	58542.8
2546	-24583.2	2546	37051.4	2546	59448.4
2548	-15964.8	2548	53664.1	2548	62586.1
2550	-2220.14	2550	28519.7	2550	49123.7
2552	1242.67	2552	7687.17	2552	25184.6
2554	-13224.3	2554	3316.97	2554	14669.8
2556	-28264.7	2556	-1456.34	2556	65403.8
2558	-27881.6	2558	822.655	2558	91657.4
2560	-15290.5	2560	-20653.4	2560	72394.6
2562	-17414.8	2562	-18972.1	2562	31271
2564	-35479.8	2564	-11388.1	2564	10850.2
2566	-43594.8	2566	421.591	2566	23457.7
2568	-26685.5	2568	20839.6	2568	20692.8
2570	-11578.8	2570	12533	2570	29433.9
2572	-16885.2	2572	8780.36	2572	39978.7
2574	-52126.7	2574	-12690	2574	28001.8
2576	-65564.8	2576	-30307.1	2576	-33559.2
2578	-50896.2	2578	-23032.6	2578	-26011.6
2580	-38154.4	2580	-24518.1	2580	-17548.7
2582	-41516.3	2582	-19426.2	2582	-42303.3
2584	-52065.5	2584	-109.379	2584	-60568.6
2586	-57905	2586	12299.1	2586	-61327.4
2588	-53330.9	2588	5498.41	2588	-24567.4
2590	-21565.8	2590	-13526.9	2590	-12735.3
2592	-29146.9	2592	-42807.7	2592	6291.65
2594	-42734	2594	-29920.9	2594	-7978.66
2596	-44487.3	2596	-13257.2	2596	52360.2
2598	-25442.1	2598	0	2598	95885.9
2600	-11007.3	2600	1712.47	2600	32091.1
2602	-14615.5	2602	13339	2602	16628.2
2604	-34210.7	2604	24694.8	2604	30782.9
2606	-9252.36	2606	36597.4	2606	7660.91
2608	1664.86	2608	33173.6	2608	16820.9
2610	14636.9	2610	37535.8	2610	-25907.9
2612	-7671.7	2612	29959.5	2612	-84230.7
2614	-16952.1	2614	34291.8	2614	-61145.1
2616	-1594.85	2616	11220.7	2616	-27261.6
2618	-986.709	2618	-7947.11	2618	-16112.4
2620	-16798	2620	-7589.33	2620	-14582.2
2622	-25022.9	2622	6634.58	2622	-14898.3
2624	-1884.66	2624	5590.04	2624	-2603.37
2626	12318.6	2626	38032	2626	23518
2628	14183.7	2628	35962.6	2628	24227.8
2630	6485.16	2630	37117.9	2630	-8302.9
2632	6221.95	2632	44236.5	2632	6659.57
2634	-7547.63	2634	45926.2	2634	27441.3
2636	-2661.53	2636	39819.1	2636	32567.1
2638	31669.2	2638	43917.2	2638	0
2640	36925	2640	39029.9	2640	-45483.7
2642	25209.9	2642	40323.5	2642	-54200
2644	9969.11	2644	56586	2644	-59184.7
2646	17974.6	2646	27001.2	2646	-45411.9
2648	16710.2	2648	1990.45	2648	-26786.6
2650	16486.5	2650	6518.51	2650	-7654.88
2652	13926.6	2652	14283.3	2652	-30840.1
2654	29988.1	2654	7967.82	2654	-61435.1
2656	21706.2	2656	2322.17	2656	-83122
2658	21077.8	2658	5396.05	2658	-97671.6
2660	-3540.62	2660	21917.8	2660	-95520.5
2662	-982.265	2662	38181.9	2662	-27204.9
2664	17038.4	2664	31131.2	2664	3759.83
2666	31338.8	2666	32350.2	2666	12813.7
2668	41476.2	2668	25389.6	2668	-6322.18
2670	14834.3	2670	35462.5	2670	8830.4
2672	14105.9	2672	65227.4	2672	-34386.1
2674	40616.6	2674	63668.9	2674	-60550.4
2676	36791.7	2676	35651.7	2676	-51949.8
2678	28677.9	2678	42923.5	2678	-67907
2680	33503.8	2680	46283.7	2680	-106393
2682	24631.7	2682	32965.1	2682	-90213.6
2684	20923.3	2684	42338.1	2684	-85678.1
2686	5769.24	2686	49787.3	2686	-105629
2688	-9015.52	2688	40353.2	2688	-103728
2690	-10331.9	2690	46676	2690	-63307.9
2692	-4762.02	2692	48432.5	2692	-11081.1
2694	11265	2694	62004.7	2694	-33625.7
2696	16019.4	2696	65758.8	2696	-68037.3
2698	9065.21	2698	58385.1	2698	-52103.3
2700	-2627.15	2700	56675.1	2700	-58908.4
2702	5325.65	2702	41331.6	2702	-76882.9
2704	35460.4	2704	24450.6	2704	-76252.5
2706	8430.52	2706	39449	2706	-80714.3
2708	-21896.1	2708	62796.1	2708	-15002.8
2710	-29646.7	2710	53893.6	2710	-22434.9
2712	-26624.6	2712	58101.1	2712	-79496.5
2714	-13274.2	2714	62774.2	2714	-117613
2716	-19770.4	2716	55194.7	2716	-124225
2718	-39754.3	2718	60434.9	2718	-100775
2720	-26657.8	2720	40710.4	2720	-30986.1
2722	0	2722	33915.9	2722	31059.9
2724	19839.2	2724	25338.4	2724	16777.2
2726	19207.5	2726	25720.9	2726	-2713.75
2728	2192.14	2728	2316.47	2728	10846.4
2730	-9100.65	2730	0	2730	-10013.1
2732	-2836.61	2732	14431.8	2732	-14707
2734	-4536.91	2734	21722.3	2734	-13649.1
2736	-29154.7	2736	29542.9	2736	-41446.5
2738	-46401.1	2738	6466.26	2738	-30988.7
2740	-53713.9	2740	-14091.3	2740	-45166.3
2742	-32421.8	2742	-13429.8	2742	-49028
2744	-16107.3	2744	-14812.6	2744	-98202.8
2746	-35186.5	2746	-26029.2	2746	-87824.5
2748	-55138.5	2748	-28915.1	2748	-84411.4
2750	-72423.4	2750	-21658.6	2750	-112802
2752	-48964.1	2752	-21055.2	2752	-81752.6
2754	-13633.3	2754	-25631.2	2754	-113129
2756	-31630.9	2756	-31047.1	2756	-104892
2758	-29080.6	2758	-23975.7	2758	-82330.9
2760	-21523.3	2760	-21799.4	2760	-71937.5
2762	-37660.2	2762	-18143.9	2762	-33733.6
2764	-39989.3	2764	-11543.9	2764	-36534.7
2766	-53323.6	2766	-22064.3	2766	-51241.3
2768	-64773.7	2768	-1149.94	2768	-23447.9
2770	-58003.1	2770	8011.95	2770	-32683.8
2772	-40495.4	2772	-5907.6	2772	-50730.9
2774	-41586	2774	34594.9	2774	-17047.8
2776	-45851.1	2776	33027	2776	-40230.1
2778	-42352.1	2778	9995.3	2778	-56064.7
2780	-39499.3	2780	-2372.73	2780	-73542.9
2782	-34989	2782	-15496.5	2782	-89333.8
2784	-43946.6	2784	-17771.6	2784	-139823
2786	-62385.1	2786	-27455.5	2786	-144226
2788	-48055.2	2788	-19327	2788	-103385
2790	-43421.8	2790	-7570.87	2790	-13382.7
2792	-55982.8	2792	-6681.93	2792	-35114.4
2794	-56980.8	2794	-32871.4	2794	-48273.2
2796	-82687.8	2796	-36610.6	2796	-30533.8
2798	-81590.5	2798	-24501	2798	-100223
2800	-86313.7	2800	-23847.3	2800	-86329.3
2802	-94396.4	2802	-13497.3	2802	-76792.4
2804	-83280.7	2804	-7050.68	2804	-33608.6
2806	-88844.3	2806	-7691.97	2806	-77555.4
2808	-77383.3	2808	-26933.4	2808	-55642.3
2810	-38020.2	2810	-32046.3	2810	-38192.9
2812	-31577.4	2812	-31494.4	2812	-40837.2
2814	-39638.1	2814	-27130.9	2814	-49902.3
2816	-54289.9	2816	-41333.9	2816	-52085.6
2818	-45039.7	2818	-11941.4	2818	-23862.1
2820	-40530.5	2820	-1055.56	2820	-2685.56
2822	-34743.5	2822	15650.7	2822	-7417.05
2824	-40593.3	2824	17082.3	2824	-9974.36
2826	-24823	2826	-14120.3	2826	-53719.7
2828	-3177.87	2828	-13490.3	2828	-74124.6
2830	22175	2830	-11746.7	2830	-59200.5
2832	-572.936	2832	-19425.1	2832	-102769
2834	-16498.6	2834	-18374.8	2834	-68874.8
2836	-9092.74	2836	-392.963	2836	-30699.5
2838	2739.94	2838	-7959	2838	6798.72
2840	5399.75	2840	0	2840	-1131.43
2842	-16792.5	2842	7550.02	2842	-17935.6
2844	-5517.05	2844	18216	2844	27435.6
2846	14285.1	2846	34872.7	2846	14013.4
2848	33129.3	2848	21248.1	2848	12178.1
2850	37535.8	2850	36702.2	2850	4343.48
2852	18518.6	2852	26545.7	2852	12295.6
2854	3759.02	2854	8358	2854	19327.5
2856	-2824.84	2856	-2664.41	2856	44392.1
2858	4726.99	2858	2673.72	2858	15570.8
2860	25022.4	2860	-4247.22	2860	47309.4
2862	16468.2	2862	-5529.55	2862	-10.5999
2864	12836.7	2864	-3737.94	2864	-63167.4
2866	1505.17	2866	-19006.8	2866	-76077.3
2868	23484.3	2868	9184.9	2868	-65055.8
2870	27696.6	2870	9430.17	2870	-55755.5
2872	22058.6	2872	7643.5	2872	-48363.1
2874	11621.5	2874	3544.22	2874	-33809.6
2876	4404.67	2876	-886.985	2876	-35493
2878	10111.8	2878	-18992.9	2878	-34207.4
2880	12478.8	2880	-22544.5	2880	-15619.5
2882	-6774.04	2882	-14703.2	2882	0
2884	-10405.8	2884	-19251.6	2884	-34125.3
2886	18361	2886	-25352.2	2886	-4465.32
2888	44790.1	2888	-4521.45	2888	38897.8
2890	35928.7	2890	16585	2890	63461.5
2892	19664.5	2892	27071	2892	91165
2894	19074.5	2894	18706.4	2894	48244.1
2896	20259.8	2896	688.771	2896	45362.6
2898	21170.7	2898	-13983.4	2898	71295.4
2900	22785.5	2900	-18395.1	2900	97415
2902	3786	2902	5386.47	2902	54309.8
2904	6272.74	2904	1507.74	2904	-20657.9
2906	20155.8	2906	-10925.7	2906	-20238.4
2908	24052	2908	-20720	2908	-33567.4
2910	5761.19	2910	-9222.74	2910	-17006.2
2912	0	2912	-8049.57	2912	-16434.3
2914	19177.8	2914	3834.66	2914	-46068
2916	10488.6	2916	2139.96	2916	-66333.5
2918	22253	2918	7991.77	2918	-61894
2920	12127.7	2920	12977.3	2920	-22255.1
2922	350.778	2922	6918.83	2922	-31204.4
2924	15820.4	2924	-7905.36	2924	-32791.3
2926	25455.3	2926	0	2926	-13771.9
2928	18946.1	2928	3211	2928	-20691.1
2930	-891.772	2930	-7485.01	2930	-51356.9
2932	5087.95	2932	-13570.8	2932	-79872
2934	35140.9	2934	-2609.3	2934	-86851.4
2936	43115.9	2936	-12109	2936	-114681
2938	53546.8	2938	-20949.2	2938	-114502
2940	44358.8	2940	-11864.8	2940	-104500
2942	49352.6	2942	-1327.23	2942	-52173.7
2944	87626.5	2944	1250.48	2944	-14718.4
2946	87522	2946	14885.1	2946	1493.09
2948	90743.8	2948	25374.5	2948	-24867.3
2950	80587.7	2950	35294.3	2950	-16711.4
2952	80553.6	2952	68378	2952	20358.3
2954	124092	2954	71289.9	2954	-3790.66
2956	144509	2956	75802.8	2956	-4123.86
2958	157683	2958	95203.7	2958	-5037.78
2960	165611	2960	92363.7	2960	-28558.6
2962	163887	2962	111294	2962	-51127.7
2964	191218	2964	120738	2964	-51477.2
2966	208225	2966	121162	2966	3493.14
2968	201055	2968	99133.3	2968	-53654.4
2970	196978	2970	98045.5	2970	-99516.2
2972	206743	2972	119046	2972	-91633.8
2974	227618	2974	122700	2974	-94203.5
2976	237696	2976	117886	2976	-53432.5
2978	248811	2978	145511	2978	-57240
2980	234039	2980	176393	2980	-48130.2
2982	246220	2982	200038	2982	-30282.1
2984	272646	2984	204932	2984	-28186.7
2986	271492	2986	213348	2986	22236.9
2988	268714	2988	214271	2988	31922.2
2990	284913	2990	215542	2990	45518
2992	301199	2992	239203	2992	35026.3
2994	312495	2994	241026	2994	30377.1
2996	299026	2996	245529	2996	783.648
2998	280284	2998	269308	2998	14310.4
3000	292949	3000	260923	3000	11126.5
3002	311048	3002	257274	3002	-17886.3
3004	305988	3004	272175	3004	-4285.77
3006	303064	3006	273429	3006	36426.4
3008	318088	3008	274529	3008	20335.7
3010	313009	3010	278809	3010	-10228.6
3012	338199	3012	270519	3012	-37972.1
3014	356681	3014	269161	3014	-34437.5
3016	354568	3016	279578	3016	-87043.2
3018	339201	3018	272979	3018	-130549
3020	356434	3020	286422	3020	-162494
3022	362135	3022	290119	3022	-129520
3024	370358	3024	291347	3024	-160064
3026	369500	3026	297609	3026	-138040
3028	395149	3028	310803	3028	-94825.6
3030	419129	3030	327064	3030	-103174
3032	441890	3032	328400	3032	-61003.9
3034	433159	3034	339778	3034	-58088.1
3036	426714	3036	350570	3036	-88289
3038	424777	3038	353810	3038	-108982
3040	450601	3040	375398	3040	-85763.9
3042	471418	3042	375301	3042	-22135.6
3044	481961	3044	391887	3044	-36767.8
3046	454803	3046	389874	3046	-62151.7
3048	433230	3048	387189	3048	-114605
3050	430338	3050	393647	3050	-55943.2
3052	423828	3052	401166	3052	-29575.9
3054	411508	3054	404191	3054	-45441.8
3056	390651	3056	385649	3056	-34656.5
3058	375288	3058	350687	3058	-81812.7
3060	369240	3060	334886	3060	-79514.7
3062	366145	3062	335573	3062	-29643.3
3064	361389	3064	341383	3064	-2744.81
3066	334164	3066	363661	3066	-56952.1
3068	320482	3068	372497	3068	-36127.6
3070	323076	3070	372163	3070	-63640.1
3072	339730	3072	388566	3072	-36850.8
3074	336943	3074	374331	3074	14360.1
3076	305378	3076	363132	3076	19509.7
3078	274380	3078	354698	3078	-59970.7
3080	280970	3080	346270	3080	-122436
3082	298996	3082	345131	3082	-135845
3084	291716	3084	348117	3084	-143412
3086	298115	3086	356005	3086	-130839
3088	314055	3088	358470	3088	-124506
3090	345201	3090	364595	3090	-144249
3092	355889	3092	360056	3092	-148611
3094	363125	3094	365894	3094	-103732
3096	375944	3096	394563	3096	-46494.6
3098	396558	3098	402615	3098	-28100.2
3100	424452	3100	434588	3100	-68049.5
3102	446270	3102	443593	3102	-78090.6
3104	440635	3104	449530	3104	-92388.1
3106	453061	3106	481740	3106	-51517.9
3108	494281	3108	512523	3108	-68371.6
3110	530399	3110	515196	3110	-71756
3112	537819	3112	522711	3112	-99647.8
3114	535285	3114	537522	3114	-54161.4
3116	546468	3116	550933	3116	-9913.01
3118	553347	3118	544033	3118	-61019.9
3120	577971	3120	552961	3120	-74562.1
3122	584927	3122	566757	3122	-71777.7
3124	580364	3124	588047	3124	-80555.2
3126	592310	3126	599576	3126	-67265.6
3128	602314	3128	614033	3128	-48224.7
3130	622179	3130	606401	3130	-56681.1
3132	624583	3132	612206	3132	-70167.7
3134	635345	3134	623356	3134	-64072.3
3136	652059	3136	626411	3136	0
3138	661132	3138	622814	3138	-16995.3
3140	674043	3140	631433	3140	-29137.6
3142	681793	3142	646229	3142	8422.72
3144	676572	3144	670342	3144	-10336.4
3146	706191	3146	708394	3146	-20490.7
3148	730281	3148	729681	3148	-29652.8
3150	744328	3150	748853	3150	-45467.1
3152	742637	3152	781175	3152	-13440.7
3154	768807	3154	803831	3154	-6414.08
3156	795479	3156	829412	3156	44034.5
3158	813303	3158	858705	3158	105901
3160	826391	3160	865083	3160	68144.8
3162	819254	3162	899149	3162	20760.7
3164	849742	3164	930804	3164	42605.4
3166	884407	3166	929128	3166	104807
3168	895502	3168	957499	3168	152701
3170	895446	3170	993932	3170	177789
3172	897324	3172	1.00819e+06	3172	148447
3174	897412	3174	1.01735e+06	3174	146440
3176	904161	3176	1.02797e+06	3176	164556
3178	916723	3178	1.04759e+06	3178	202129
3180	915917	3180	1.06036e+06	3180	215664
3182	907011	3182	1.09002e+06	3182	208725
3184	899462	3184	1.12561e+06	3184	206972
3186	931164	3186	1.13432e+06	3186	182896
3188	956264	3188	1.13616e+06	3188	158799
3190	957636	3190	1.14075e+06	3190	165084
3192	965865	3192	1.15543e+06	3192	127176
3194	960140	3194	1.17864e+06	3194	115995
3196	959110	3196	1.17392e+06	3196	145344
3198	978805	3198	1.154e+06	3198	159548
3200	974381	3200	1.14282e+06	3200	213907
3202	952696	3202	1.12756e+06	3202	219606
3204	948028	3204	1.13855e+06	3204	205053
3206	940724	3206	1.13345e+06	3206	174582
3208	923122	3208	1.10503e+06	3208	139558
3210	876395	3210	1.08711e+06	3210	77663.5
3212	815343	3212	1.06423e+06	3212	100261
3214	764785	3214	1.01865e+06	3214	96406.1
3216	727487	3216	965113	3216	23834.4
3218	706866	3218	921073	3218	796.806
3220	706930	3220	904715	3220	-2397.52
3222	706869	3222	902480	3222	29880.5
3224	712674	3224	894892	3224	90927.1
3226	728719	3226	885066	3226	178382
3228	722411	3228	886254	3228	198001
3230	696766	3230	879567	3230	204903
3232	674115	3232	881590	3232	173757
3234	685838	3234	874746	3234	144630
3236	690423	3236	865324	3236	132026
3238	679410	3238	857795	3238	149336
3240	668540	3240	849854	3240	165803
3242	685538	3242	843195	3242	227234
3244	670385	3244	844033	3244	255021
3246	651740	3246	836205	3246	218662
3248	612572	3248	822361	3248	165258
3250	591595	3250	803233	3250	190972
3252	571401	3252	761274	3252	236138
3254	545841	3254	735768	3254	239693
3256	520122	3256	704479	3256	213989
3258	484729	3258	679106	3258	257796
3260	473574	3260	675106	3260	298618
3262	456351	3262	665389	3262	308237
3264	440041	3264	657697	3264	344858
3266	421539	3266	635271	3266	369706
3268	397327	3268	633097	3268	361691
3270	388484	3270	631005	3270	308793
3272	391107	3272	627344	3272	338702
3274	367505	3274	621930	3274	361242
3276	349244	3276	604114	3276	394702
3278	333875	3278	599355	3278	396411
3280	332999	3280	590892	3280	393153
3282	341294	3282	589806	3282	439559
3284	354780	3284	603638	3284	559708
3286	369950	3286	628924	3286	731378
3288	423103	3288	633081	3288	896394
3290	460664	3290	673243	3290	1.0733e+06
3292	524432	3292	730730	3292	1.30149e+06
3294	605256	3294	772946	3294	1.61766e+06
3296	661646	3296	820779	3296	1.96204e+06
3298	734497	3298	887904	3298	2.39772e+06
3300	844581	3300	969506	3300	2.90558e+06
3302	1.00233e+06	3302	1.06441e+06	3302	3.44516e+06
3304	1.17628e+06	3304	1.1822e+06	3304	4.0224e+06
3306	1.33621e+06	3306	1.30782e+06	3306	4.46781e+06
3308	1.46637e+06	3308	1.42185e+06	3308	4.62747e+06
3310	1.53572e+06	3310	1.4803e+06	3310	4.44119e+06
3312	1.51809e+06	3312	1.50626e+06	3312	3.73484e+06
3314	1.39574e+06	3314	1.47431e+06	3314	2.47686e+06
3316	1.20583e+06	3316	1.39581e+06	3316	825149
3318	971551	3318	1.2622e+06	3318	-805742
3320	737413	3320	1.12564e+06	3320	-2.16999e+06
3322	537194	3322	1.017e+06	3322	-3.08958e+06
3324	465245	3324	945247	3324	-3.5399e+06
3326	474826	3326	948180	3326	-3.65891e+06
3328	559352	3328	1.01389e+06	3328	-3.46027e+06
3330	681527	3330	1.10293e+06	3330	-3.12707e+06
3332	800884	3332	1.18919e+06	3332	-2.75104e+06
3334	889609	3334	1.23753e+06	3334	-2.29913e+06
3336	972093	3336	1.26634e+06	3336	-1.89271e+06
3338	1.04749e+06	3338	1.33228e+06	3338	-1.58456e+06
3340	1.11019e+06	3340	1.37173e+06	3340	-1.33105e+06
3342	1.18979e+06	3342	1.38756e+06	3342	-1.05732e+06
3344	1.25731e+06	3344	1.4454e+06	3344	-770619
3346	1.30735e+06	3346	1.50663e+06	3346	-581773
3348	1.36458e+06	3348	1.56426e+06	3348	-425086
3350	1.4205e+06	3350	1.59873e+06	3350	-347415
3352	1.46214e+06	3352	1.60834e+06	3352	-254660
3354	1.48683e+06	3354	1.61473e+06	3354	-146114
3356	1.49129e+06	3356	1.63171e+06	3356	-12454.7
3358	1.47912e+06	3358	1.63438e+06	3358	73818.2
3360	1.44642e+06	3360	1.62046e+06	3360	163521
3362	1.41144e+06	3362	1.61375e+06	3362	247936
3364	1.36562e+06	3364	1.61549e+06	3364	247919
3366	1.30573e+06	3366	1.62517e+06	3366	244941
3368	1.26186e+06	3368	1.60701e+06	3368	249066
3370	1.2309e+06	3370	1.592e+06	3370	244623
3372	1.21723e+06	3372	1.60245e+06	3372	216217
3374	1.22519e+06	3374	1.61937e+06	3374	272292
3376	1.24137e+06	3376	1.64358e+06	3376	326381
3378	1.27969e+06	3378	1.65099e+06	3378	356780
3380	1.32989e+06	3380	1.70265e+06	3380	362860
3382	1.37472e+06	3382	1.75283e+06	3382	358083
3384	1.4184e+06	3384	1.8213e+06	3384	401769
3386	1.47875e+06	3386	1.91965e+06	3386	408901
3388	1.52859e+06	3388	2.00575e+06	3388	476017
3390	1.58198e+06	3390	2.07532e+06	3390	521303
3392	1.62885e+06	3392	2.10185e+06	3392	571138
3394	1.64507e+06	3394	2.10695e+06	3394	571110
3396	1.68358e+06	3396	2.11171e+06	3396	547522
3398	1.70012e+06	3398	2.08735e+06	3398	515838
3400	1.67841e+06	3400	2.03883e+06	3400	501815
3402	1.61047e+06	3402	1.9458e+06	3402	440268
3404	1.49491e+06	3404	1.77639e+06	3404	398691
3406	1.30323e+06	3406	1.55639e+06	3406	387557
3408	1.03741e+06	3408	1.30095e+06	3408	354057
3410	735543	3410	1.02313e+06	3410	248678
3412	435795	3412	788320	3412	173431
3414	161522	3414	571277	3414	200411
3416	-49540.4	3416	399995	3416	153178
3418	-202323	3418	273371	3418	102156
3420	-271129	3420	175524	3420	63413.2
3422	-317463	3422	60705.6	3422	40430.5
3424	-376470	3424	-21944.5	3424	39207
3426	-446309	3426	-117571	3426	31026.1
3428	-505796	3428	-261703	3428	22977.4
3430	-607106	3430	-428091	3430	-52087.3
3432	-724583	3432	-577367	3432	-113759
3434	-824877	3434	-726082	3434	-112499
3436	-928114	3436	-871018	3436	-146689
3438	-1.02666e+06	3438	-1.0309e+06	3438	-147022
3440	-1.1342e+06	3440	-1.1762e+06	3440	-141145
3442	-1.23137e+06	3442	-1.32726e+06	3442	-109510
3444	-1.31581e+06	3444	-1.47532e+06	3444	-131047
3446	-1.41527e+06	3446	-1.61374e+06	3446	-160419
3448	-1.51167e+06	3448	-1.75193e+06	3448	-152710
3450	-1.58503e+06	3450	-1.84866e+06	3450	-134302
3452	-1.66997e+06	3452	-1.9658e+06	3452	-176978
3454	-1.76104e+06	3454	-2.07322e+06	3454	-212938
3456	-1.83005e+06	3456	-2.18308e+06	3456	-229216
3458	-1.91173e+06	3458	-2.27376e+06	3458	-318345
3460	-2.00983e+06	3460	-2.36044e+06	3460	-355737
3462	-2.09806e+06	3462	-2.44071e+06	3462	-359879
3464	-2.15528e+06	3464	-2.50719e+06	3464	-352334
3466	-2.20848e+06	3466	-2.54412e+06	3466	-437908
3468	-2.25993e+06	3468	-2.58446e+06	3468	-479182
3470	-2.3098e+06	3470	-2.60928e+06	3470	-524451
3472	-2.34673e+06	3472	-2.63571e+06	3472	-514235
3474	-2.35816e+06	3474	-2.66395e+06	3474	-505955
3476	-2.3874e+06	3476	-2.70645e+06	3476	-495660
3478	-2.42461e+06	3478	-2.73499e+06	3478	-522008
3480	-2.48095e+06	3480	-2.76768e+06	3480	-552514
3482	-2.52879e+06	3482	-2.78928e+06	3482	-575186
3484	-2.56923e+06	3484	-2.83362e+06	3484	-569518
3486	-2.60564e+06	3486	-2.88037e+06	3486	-631270
3488	-2.64279e+06	3488	-2.90977e+06	3488	-593927
3490	-2.68331e+06	3490	-2.90493e+06	3490	-645132
3492	-2.68653e+06	3492	-2.90525e+06	3492	-625401
3494	-2.65982e+06	3494	-2.90231e+06	3494	-594277
3496	-2.60805e+06	3496	-2.87219e+06	3496	-604090
3498	-2.58116e+06	3498	-2.82499e+06	3498	-574456
3500	-2.52134e+06	3500	-2.75528e+06	3500	-554276
3502	-2.46359e+06	3502	-2.69137e+06	3502	-577029
3504	-2.41216e+06	3504	-2.65109e+06	3504	-599203
3506	-2.3573e+06	3506	-2.62857e+06	3506	-597984
3508	-2.30244e+06	3508	-2.61242e+06	3508	-629226
3510	-2.26356e+06	3510	-2.58564e+06	3510	-663394
3512	-2.23479e+06	3512	-2.54106e+06	3512	-668346
3514	-2.21337e+06	3514	-2.53329e+06	3514	-670718
3516	-2.18487e+06	3516	-2.50859e+06	3516	-628352
3518	-2.16789e+06	3518	-2.46971e+06	3518	-611254
3520	-2.15721e+06	3520	-2.41942e+06	3520	-660834
3522	-2.13072e+06	3522	-2.37836e+06	3522	-754619
3524	-2.10101e+06	3524	-2.34845e+06	3524	-751711
3526	-2.05588e+06	3526	-2.30778e+06	3526	-699716
3528	-2.02075e+06	3528	-2.2733e+06	3528	-665544
3530	-1.99386e+06	3530	-2.23859e+06	3530	-671304
3532	-1.95803e+06	3532	-2.1977e+06	3532	-687563
3534	-1.91162e+06	3534	-2.15504e+06	3534	-706803
3536	-1.89578e+06	3536	-2.09434e+06	3536	-676415
3538	-1.88391e+06	3538	-2.05622e+06	3538	-653745
3540	-1.85567e+06	3540	-2.02046e+06	3540	-646153
3542	-1.8141e+06	3542	-1.98047e+06	3542	-678856
3544	-1.77063e+06	3544	-1.93472e+06	3544	-703317
3546	-1.74801e+06	3546	-1.89438e+06	3546	-731423
3548	-1.71608e+06	3548	-1.86509e+06	3548	-726343
3550	-1.67881e+06	3550	-1.82327e+06	3550	-727836
3552	-1.6394e+06	3552	-1.77698e+06	3552	-680926
3554	-1.60838e+06	3554	-1.73286e+06	3554	-661201
3556	-1.59362e+06	3556	-1.68311e+06	3556	-634238
3558	-1.57006e+06	3558	-1.61892e+06	3558	-593102
3560	-1.53773e+06	3560	-1.57941e+06	3560	-540561
3562	-1.48578e+06	3562	-1.52877e+06	3562	-525516
3564	-1.44164e+06	3564	-1.49237e+06	3564	-512744
3566	-1.4011e+06	3566	-1.45107e+06	3566	-532350
3568	-1.39883e+06	3568	-1.41743e+06	3568	-510008
3570	-1.36768e+06	3570	-1.38129e+06	3570	-463255
3572	-1.32975e+06	3572	-1.34748e+06	3572	-472435
3574	-1.29257e+06	3574	-1.3204e+06	3574	-515501
3576	-1.27609e+06	3576	-1.29639e+06	3576	-530116
3578	-1.27169e+06	3578	-1.26264e+06	3578	-473840
3580	-1.23577e+06	3580	-1.22526e+06	3580	-487611
3582	-1.2011e+06	3582	-1.18624e+06	3582	-458047
3584	-1.18652e+06	3584	-1.14337e+06	3584	-450340
3586	-1.19189e+06	3586	-1.14022e+06	3586	-478727
3588	-1.1705e+06	3588	-1.11467e+06	3588	-455959
3590	-1.12575e+06	3590	-1.07553e+06	3590	-423846
3592	-1.08846e+06	3592	-1.04677e+06	3592	-414211
3594	-1.06245e+06	3594	-1.01654e+06	3594	-399518
3596	-1.04752e+06	3596	-983839	3596	-433473
3598	-1.01248e+06	3598	-949373	3598	-399276
3600	-982049	3600	-895107	3600	-355820
3602	-945028	3602	-854182	3602	-352198
3604	-918693	3604	-844204	3604	-349548
3606	-902725	3606	-825993	3606	-321119
3608	-883786	3608	-793731	3608	-265519
3610	-872140	3610	-761827	3610	-264977
3612	-846677	3612	-738811	3612	-203055
3614	-840708	3614	-728730	3614	-125231
3616	-820978	3616	-688900	3616	-161379
3618	-789296	3618	-678824	3618	-205256
3620	-744356	3620	-667354	3620	-163182
3622	-713493	3622	-645500	3622	-148051
3624	-693221	3624	-633718	3624	-170711
3626	-697320	3626	-627564	3626	-191845
3628	-704766	3628	-595658	3628	-162866
3630	-688840	3630	-573476	3630	-159798
3632	-668812	3632	-558147	3632	-133462
3634	-652730	3634	-539049	3634	-101920
3636	-636795	3636	-519187	3636	-100377
3638	-615945	3638	-503344	3638	-92911.8
3640	-607502	3640	-499352	3640	-94075.3
3642	-607760	3642	-488204	3642	-87029.2
3644	-601699	3644	-469636	3644	-52915.2
3646	-592671	3646	-457468	3646	-115657
3648	-558941	3648	-439771	3648	-118260
3650	-544194	3650	-438584	3650	-121046
3652	-525871	3652	-438643	3652	-67209.3
3654	-529220	3654	-421869	3654	-75757.7
3656	-529600	3656	-411905	3656	-115585
3658	-507877	3658	-374158	3658	-135565
3660	-480348	3660	-361211	3660	-92521.2
3662	-479661	3662	-351294	3662	-93898.9
3664	-497158	3664	-363375	3664	-95952.3
3666	-501308	3666	-363617	3666	-79066.3
3668	-476608	3668	-371808	3668	-80776.1
3670	-468661	3670	-365434	3670	-73666.6
3672	-470536	3672	-358779	3672	-44131.2
3674	-467589	3674	-339162	3674	-19471.3
3676	-441179	3676	-319779	3676	-39881.5
3678	-425022	3678	-307757	3678	-13779.9
3680	-419966	3680	-278630	3680	-36478.7
3682	-418304	3682	-253202	3682	-55004.5
3684	-419146	3684	-252789	3684	-62220.7
3686	-422763	3686	-260182	3686	-42671.2
3688	-417903	3688	-251089	3688	-52128.9
3690	-387368	3690	-230385	3690	-68378.5
3692	-380410	3692	-199890	3692	-48791.4
3694	-393994	3694	-209238	3694	-43647.1
3696	-387654	3696	-203506	3696	-53661
3698	-369308	3698	-189269	3698	-70894.5
3700	-354440	3700	-175178	3700	-6730.19
3702	-346415	3702	-166558	3702	23796.6
3704	-353911	3704	-144967	3704	41846.3
3706	-333503	3706	-131153	3706	33066.7
3708	-303668	3708	-128401	3708	18193.3
3710	-304805	3710	-116936	3710	14448.1
3712	-315147	3712	-121851	3712	40725.8
3714	-316005	3714	-128357	3714	59730.7
3716	-296553	3716	-122800	3716	38348.7
3718	-272821	3718	-114144	3718	12730.3
3720	-269342	3720	-96354.3	3720	-1762.34
3722	-277215	3722	-96598.7	3722	-15106.6
3724	-277182	3724	-64964.6	3724	-6336.42
3726	-257829	3726	-67433.8	3726	-18700
3728	-249907	3728	-55722.9	3728	-39107.5
3730	-253240	3730	-29872.6	3730	-48297.1
3732	-255463	3732	-26901.2	3732	-53503.8
3734	-243615	3734	-5036.43	3734	-60964.3
3736	-210273	3736	0	3736	-23079.5
3738	-211936	3738	-25427.4	3738	9220.93
3740	-232525	3740	-29635.2	3740	4203.93
3742	-239191	3742	-31044.4	3742	12576.9
3744	-228067	3744	-70667.2	3744	-1033.73
3746	-180814	3746	-97133.7	3746	-4481.73
3748	-184126	3748	-88545.7	3748	-34016.1
3750	-209602	3750	-110056	3750	-50007.6
3752	-220410	3752	-133067	3752	-24391.7
3754	-201484	3754	-127148	3754	-8202.51
3756	-182835	3756	-143708	3756	-28051.6
3758	-182409	3758	-151931	3758	-42224.2
3760	-221739	3760	-164815	3760	-76935.3
3762	-236365	3762	-169450	3762	-48546
3764	-216474	3764	-152761	3764	-78237.7
3766	-192398	3766	-167944	3766	-95072
3768	-202076	3768	-195554	3768	-70576
3770	-215301	3770	-223108	3770	-79108
3772	-212797	3772	-210904	3772	-88033.8
3774	-189567	3774	-181547	3774	-82233.1
3776	-171537	3776	-177497	3776	-62357.8
3778	-188247	3778	-178267	3778	-57569.2
3780	-207835	3780	-181953	3780	-80258.9
3782	-181975	3782	-201561	3782	-84798.4
3784	-158958	3784	-197279	3784	-77741
3786	-143087	3786	-197109	3786	-94369.2
3788	-151587	3788	-202622	3788	-106876
3790	-160469	3790	-180460	3790	-99483
3792	-156040	3792	-157259	3792	-72815.4
3794	-134898	3794	-130807	3794	-52314.9
3796	-124961	3796	-150323	3796	-11819.2
3798	-142443	3798	-145136	3798	-3987.09
3800	-162963	3800	-118720	3800	-44844.8
3802	-151673	3802	-104747	3802	-44329.9
3804	-115724	3804	-80904.6	3804	-10954.3
3806	-111896	3806	-58521	3806	34833.3
3808	-121031	3808	-58946.8	3808	32157.7
3810	-126646	3810	-50158.8	3810	29157.2
3812	-121097	3812	-60241.5	3812	13160.2
3814	-93507.7	3814	-72540.9	3814	0
3816	-94720.2	3816	-79151.7	3816	-76.3321
3818	-91065.4	3818	-99641	3818	-32082.6
3820	-81072.9	3820	-99111.5	3820	-37660.2
3822	-81006.7	3822	-81821.6	3822	-34148.3
3824	-78989.9	3824	-87113.2	3824	-47938.3
3826	-84456.7	3826	-74335	3826	-70010.5
3828	-72599.8	3828	-99096.7	3828	-67782.4
3830	-59945.8	3830	-94358.3	3830	-90024.4
3832	-48651.8	3832	-65039.5	3832	-89969.2
3834	-48608.1	3834	-59995.8	3834	-72630.2
3836	-53353	3836	-54708	3836	-9382.98
3838	-45479.7	3838	-38491.6	3838	-4657.88
3840	-65334	3840	-47441.5	3840	-8747.35
3842	-49523.1	3842	-37154.6	3842	-57396.5
3844	-42189.9	3844	-33988	3844	-84941.3
3846	-49110.8	3846	-34137.7	3846	-83580
3848	-72940.8	3848	-36897.4	3848	-86263.6
3850	-73093.8	3850	-26835.5	3850	-41418.6
3852	-64997.9	3852	-41087.8	3852	-43719
3854	-59623.6	3854	-57636.7	3854	-98914.4
3856	-65986.1	3856	-48428.7	3856	-145216
3858	-80200.9	3858	-31353.3	3858	-68660
3860	-71336.8	3860	-39156.7	3860	-26816.9
3862	-29356.9	3862	-32165.5	3862	26732.2
3864	-13297.9	3864	-25126.8	3864	18836.3
3866	-21982	3866	-39094.1	3866	8266.24
3868	-40845	3868	-35185.6	3868	-13581.3
3870	-37397	3870	-21864.1	3870	32083
3872	-13698.3	3872	-10417.9	3872	38000.1
3874	0	3874	0	3874	47335
3876	4601.92	3876	3314.48	3876	37394.8
3878	1072.51	3878	18119.4	3878	71690.4
3880	10666	3880	35878.3	3880	50990.1
3882	28533.2	3882	42504.4	3882	-33737.5
3884	19618.2	3884	24122	3884	-45071.7
3886	-13341.6	3886	1789.77	3886	-51798.8
3888	-31586.7	3888	-4626.93	3888	-77723.7
3890	-9849.18	3890	909.45	3890	-55035.9
3892	14530.1	3892	19535.5	3892	-37448.8
3894	2589.68	3894	7371.06	3894	-40885.5
3896	-13291.5	3896	16198.3	3896	-8051.97
3898	2070.87	3898	14080.4	3898	19858.1
3900	26135	3900	3241.44	3900	3882.89
3902	31484.1	3902	-8287.46	3902	-19571.6
3904	-2064.96	3904	-806.451	3904	-38921.7
3906	-32907.5	3906	7570	3906	-84977
3908	-13902.8	3908	6821.52	3908	-75166.7
3910	-447.38	3910	-2569.66	3910	-19786.5
3912	2792.6	3912	-8916.92	3912	-71031.6
3914	-20851	3914	-5901.17	3914	-60965.1
3916	-44632	3916	1109.37	3916	-82693.2
3918	-54092.6	3918	-17430.6	3918	-79387.2
3920	-38438.7	3920	-15337	3920	-91854.7
3922	-18958.8	3922	-16353.1	3922	-86251.3
3924	-25844.4	3924	-22447.8	3924	-46610
3926	-50398.6	3926	-26900.6	3926	-60094.1
3928	-25820.5	3928	-6804.51	3928	-99564
3930	13983	3930	-422.588	3930	-91679.9
3932	26401.6	3932	6540.47	3932	-89409.8
3934	9404.6	3934	5785.44	3934	-108676
3936	-346.604	3936	10245.4	3936	-49225.4
3938	5620.19	3938	7091.89	3938	-14972
3940	17694.5	3940	7582.03	3940	-19217.7
3942	-6689.69	3942	-10151.8	3942	-56390.3
3944	-12002.8	3944	-18694.5	3944	-105601
3946	-11000.9	3946	-35620.7	3946	-100076
3948	-12852.8	3948	-22147.7	3948	-29975.9
3950	-262.737	3950	-13036.2	3950	-52801.2
3952	3799.55	3952	-2175.38	3952	-100921
3954	-7595.36	3954	7752.29	3954	-140209
3956	4052.86	3956	3196.95	3956	-115168
3958	3366.48	3958	-6921.12	3958	-91231.7
3960	-5622.31	3960	-6193.87	3960	-128248
3962	-4883.99	3962	389.245	3962	-104425
3964	-28992.3	3964	-5676.81	3964	-89165.2
3966	-22328.2	3966	15786.6	3966	-99014.3
3968	-10509.3	3968	26024.7	3968	-91066.4
3970	-2252.95	3970	601.058	3970	-61552.6
3972	-7163.81	3972	-15908.9	3972	-52177.3
3974	-23206.8	3974	-7181.93	3974	-48470
3976	-5929.27	3976	651.362	3976	-72477.1
3978	14333.6	3978	8605.72	3978	-76007
3980	15968.7	3980	35710.5	3980	-98787.1
3982	1572.79	3982	19408.2	3982	-75263.2
3984	-2040.88	3984	1912.07	3984	-61847.2
3986	10486.4	3986	16082.8	3986	-92686.7
3988	14335.5	3988	25953.4	3988	-89910.8
3990	16922.6	3990	15750.1	3990	-26468.8
3992	8698.88	3992	8481.4	3992	-48897.8
3994	-16232.5	3994	5787.34	3994	-49342.3
3996	66.0745	3996	-18124.7	3996	5279.99
3998	18221.7	3998	-31948.5	3998	-24996
4000	3770.97	4000	-26870.7	4000	-64351.4
4002	-3903.72	4002	-3866.8	4002	-54333.1
4004	-8166.53	4004	39322.5	4004	-69982.2
4006	-2326.82	4006	46184.9	4006	-72726.1
4008	25761.6	4008	11421.9	4008	-78325.3
4010	24112.2	4010	-10666.9	4010	-92941
4012	-9757.21	4012	-53456.1	4012	-87994.9
4014	-12498.4	4014	-67080.2	4014	-113639
4016	22478	4016	-48566	4016	-154111
4018	24174.9	4018	-39299.4	4018	-173303
4020	5224.81	4020	-13511.3	4020	-137157
4022	-15094.2	4022	-12664.1	4022	-123963
4024	7538.65	4024	-8015.28	4024	-121193
4026	9438.2	4026	-9695.71	4026	-127617
4028	23119.9	4028	-1389.18	4028	-97966
4030	22414.1	4030	13016.1	4030	-55724.4
4032	25950.1	4032	24251.4	4032	-91448.3
4034	31293.2	4034	45228	4034	-61079.9
4036	42171.1	4036	10947.3	4036	-71697.5
4038	49390.7	4038	14636.9	4038	-133838
4040	30299.6	4040	11752.9	4040	-92777.8
4042	20852.3	4042	0	4042	-76502.4
4044	18737.8	4044	10723.5	4044	-87607.2
4046	21277	4046	19675.8	4046	-83700.9
4048	6854.32	4048	19090.3	4048	-92761.7
4050	-17711.7	4050	8249.73	4050	-88161.7
4052	-24700.2	4052	2937.62	4052	-133082
4054	-13865.8	4054	-15107.8	4054	-111704
4056	8773.92	4056	-24991.7	4056	-111494
4058	8000.99	4058	-16550.8	4058	-80393.3
4060	5787.14	4060	-14264.1	4060	-75110.8
4062	-1213.65	4062	-21186.7	4062	-147945
4064	9846	4064	2590.72	4064	-131015
4066	-667.28	4066	7598.32	4066	-135778
4068	8409.7	4068	-14101.9	4068	-78109
4070	8862.34	4070	-18952.4	4070	-73861.9
4072	15854.2	4072	-16846.3	4072	-69183
4074	15159.2	4074	-9777.2	4074	-68491.2
4076	38337.1	4076	-5069.76	4076	-59157.9
4078	31714.3	4078	10188.3	4078	-58169.8
4080	0	4080	19776.6	4080	-40714.2
4082	16080	4082	10206.7	4082	-48220.6
4084	12660.4	4084	5973.27	4084	-43983.4
4086	27173.9	4086	-7502.39	4086	-62299.7
4088	31084.1	4088	-14719	4088	-94249.3
4090	31437.7	4090	-5224.99	4090	-85160.5
4092	28665.5	4092	1139.81	4092	-61449.1
4094	45012	4094	-7582.95	4094	-43391.6
4096	37503.8	4096	-9058.31	4096	-25105.8
4098	15230.8	4098	9732.27	4098	-35624
4100	8444.32	4100	24200.1	4100	-48852.8
4102	15964	4102	24295.2	4102	-64609.3
4104	20188.2	4104	10818.5	4104	-47572.9
4106	-5716.71	4106	-11285.8	4106	-8414.98
4108	16304.3	4108	-2380.49	4108	-26099
4110	3707.06	4110	4085.51	4110	-49730.2
4112	-10671.3	4112	-1238.6	4112	-68170.1
4114	-3794.69	4114	3320.37	4114	-73588.3
4116	-17850.8	4116	4914.24	4116	-81735.9
4118	-36682.7	4118	21724.6	4118	-89554
4120	-34960.8	4120	25937.5	4120	-75456.6
4122	-3309.28	4122	-4764.94	4122	-45895.6
4124	10619.9	4124	-19049.4	4124	-50213.9
4126	8676.65	4126	-11261.1	4126	12341.5
4128	11002.6	4128	5021.92	4128	26864.8
4130	2068.13	4130	17896.4	4130	-28982.1
4132	1913.87	4132	3006.9	4132	-58773.4
4134	4763.5	4134	-13953.6	4134	-65449.7
4136	-5605.3	4136	-5953.35	4136	-44923.7
4138	-24183.1	4138	8174.91	4138	-111665
4140	-6779.65	4140	12562.4	4140	-111696
4142	24474.9	4142	9013	4142	-71991.9
4144	19842.5	4144	13192.5	4144	-81434
4146	22405.2	4146	1712.25	4146	-104986
4148	16523.5	4148	5666.35	4148	-97249
4150	12276.6	4150	14439.9	4150	-6360.92
4152	27360.1	4152	6568	4152	-34818.7
4154	41373.8	4154	-8338.53	4154	-56093.6
4156	37770.1	4156	7537.35	4156	-52020.4
4158	19425	4158	23757.9	4158	-57986.2
4160	34472.9	4160	30629.8	4160	-58659.3
4162	32417.5	4162	16524.9	4162	-76118.7
4164	21174.6	4164	7562.76	4164	-134039
4166	28838.8	4166	-4282.3	4166	-169141
4168	27085.9	4168	-28940.3	4168	-135846
4170	45028.2	4170	-26576.1	4170	-95012.1
4172	41594.2	4172	-5358.94	4172	-132491
4174	10499.4	4174	-11103.9	4174	-121677
4176	6489.29	4176	-18890.6	4176	-127079
4178	1143.06	4178	-23675.2	4178	-123114
4180	13530.2	4180	-12131.8	4180	-127354
4182	6842.5	4182	-12577.4	4182	-91865.4
4184	-3339.13	4184	-17209	4184	-58828
4186	10655.6	4186	-3825.86	4186	-121324
4188	13209.8	4188	-17041.2	4188	-151861
4190	21913.1	4190	-16778.3	4190	-147821
4192	17051.1	4192	-23679.5	4192	-107607
[truncated: 503 more rows]

## Sheet: Extended-Data-Fig_8i
Power dependent saturation curves
Power	Normalized Intensity	Power	Fit	Power	Normalized Intensity	Power	Fit
mW	g = 1.91	mW	g = 1.91	mW	g = 2.23	mW	g = 2.23
0.063	0.996024	0.063	0.99669	0.008	1	0.008	0.907448
0.126	0.986013	0.0634812	0.996665	0.016	0.820244	0.00805551	0.906907
0.25	1	0.063966	0.99664	0.032	0.701429	0.0081114	0.906364
0.5	0.989949	0.0644545	0.996615	0.063	0.636336	0.00816769	0.905818
1	0.928571	0.0649468	0.996589	0.126	0.500353	0.00822436	0.90527
2	0.909137	0.0654429	0.996563	0.25	0.421659	0.00828142	0.904719
4	0.867857	0.0659427	0.996537	0.5	0.32707	0.00833889	0.904165
8	0.833376	0.0664463	0.996511	1	0.282383	0.00839675	0.903609
16	0.764286	0.0669538	0.996485	2	0.193351	0.00845501	0.90305
32	0.691954	0.0674652	0.996459	4	0.127775	0.00851367	0.902489
63	0.620942	0.0679804	0.996432	8	0.0858333	0.00857275	0.901925
126	0.556794	0.0684996	0.996405			0.00863223	0.901358
		0.0690228	0.996378			0.00869213	0.900789
		0.06955	0.996351			0.00875244	0.900217
		0.0700812	0.996323			0.00881317	0.899642
		0.0706164	0.996296			0.00887432	0.899065
		0.0711557	0.996268			0.00893589	0.898485
		0.0716992	0.99624			0.0089979	0.897902
		0.0722468	0.996211			0.00906033	0.897317
		0.0727986	0.996183			0.0091232	0.896729
		0.0733546	0.996154			0.0091865	0.896138
		0.0739148	0.996125			0.00925024	0.895545
		0.0744794	0.996096			0.00931443	0.894948
		0.0750482	0.996067			0.00937905	0.89435
		0.0756214	0.996037			0.00944413	0.893748
		0.0761989	0.996007			0.00950966	0.893144
		0.0767809	0.995977			0.00957565	0.892537
		0.0773673	0.995947			0.00964209	0.891927
		0.0779582	0.995916			0.00970899	0.891315
		0.0785536	0.995886			0.00977636	0.890699
		0.0791536	0.995855			0.00984419	0.890081
		0.0797581	0.995824			0.0099125	0.889461
		0.0803673	0.995792			0.00998128	0.888837
		0.0809811	0.995761			0.0100505	0.888211
		0.0815996	0.995729			0.0101203	0.887582
		0.0822228	0.995697			0.0101905	0.886951
		0.0828508	0.995664			0.0102612	0.886316
		0.0834836	0.995632			0.0103324	0.885679
		0.0841212	0.995599			0.0104041	0.885039
		0.0847636	0.995566			0.0104763	0.884396
		0.085411	0.995533			0.010549	0.883751
		0.0860634	0.995499			0.0106222	0.883102
		0.0867207	0.995465			0.0106959	0.882451
		0.087383	0.995431			0.0107701	0.881797
		0.0880504	0.995397			0.0108448	0.881141
		0.0887229	0.995362			0.0109201	0.880481
		0.0894005	0.995328			0.0109958	0.879819
		0.0900833	0.995293			0.0110721	0.879154
		0.0907713	0.995257			0.011149	0.878486
		0.0914646	0.995222			0.0112263	0.877815
		0.0921631	0.995186			0.0113042	0.877142
		0.092867	0.99515			0.0113826	0.876466
		0.0935763	0.995114			0.0114616	0.875786
		0.094291	0.995077			0.0115412	0.875104
		0.0950112	0.99504			0.0116212	0.87442
		0.0957368	0.995003			0.0117019	0.873732
		0.096468	0.994965			0.0117831	0.873042
		0.0972048	0.994928			0.0118648	0.872349
		0.0979472	0.99489			0.0119471	0.871652
		0.0986953	0.994851			0.01203	0.870954
		0.099449	0.994813			0.0121135	0.870252
		0.100209	0.994774			0.0121976	0.869547
		0.100974	0.994735			0.0122822	0.86884
		0.101745	0.994696			0.0123674	0.86813
		0.102522	0.994656			0.0124532	0.867417
		0.103305	0.994616			0.0125396	0.866701
		0.104094	0.994576			0.0126267	0.865982
		0.104889	0.994535			0.0127143	0.86526
		0.10569	0.994494			0.0128025	0.864536
		0.106498	0.994453			0.0128913	0.863809
		0.107311	0.994412			0.0129808	0.863079
		0.108131	0.99437			0.0130708	0.862346
		0.108956	0.994328			0.0131615	0.86161
		0.109789	0.994285			0.0132528	0.860871
		0.110627	0.994243			0.0133448	0.86013
		0.111472	0.9942			0.0134374	0.859386
		0.112323	0.994156			0.0135306	0.858638
		0.113181	0.994113			0.0136245	0.857888
		0.114046	0.994069			0.0137191	0.857136
		0.114917	0.994025			0.0138142	0.85638
		0.115794	0.99398			0.0139101	0.855621
		0.116679	0.993935			0.0140066	0.85486
		0.11757	0.99389			0.0141038	0.854096
		0.118468	0.993844			0.0142017	0.853329
		0.119373	0.993798			0.0143002	0.852559
		0.120284	0.993752			0.0143994	0.851786
		0.121203	0.993705			0.0144993	0.85101
		0.122129	0.993659			0.0145999	0.850232
		0.123061	0.993611			0.0147012	0.849451
		0.124001	0.993564			0.0148033	0.848667
		0.124948	0.993516			0.014906	0.84788
		0.125903	0.993467			0.0150094	0.84709
		0.126864	0.993419			0.0151135	0.846297
		0.127833	0.99337			0.0152184	0.845502
		0.12881	0.993321			0.015324	0.844704
		0.129793	0.993271			0.0154303	0.843903
		0.130785	0.993221			0.0155374	0.843099
		0.131783	0.99317			0.0156452	0.842292
		0.13279	0.993119			0.0157538	0.841482
		0.133804	0.993068			0.0158631	0.84067
		0.134826	0.993017			0.0159731	0.839855
		0.135856	0.992965			0.016084	0.839037
		0.136893	0.992913			0.0161956	0.838216
		0.137939	0.99286			0.0163079	0.837392
		0.138992	0.992807			0.0164211	0.836566
		0.140054	0.992753			0.016535	0.835737
		0.141124	0.9927			0.0166498	0.834905
		0.142202	0.992645			0.0167653	0.83407
		0.143288	0.992591			0.0168816	0.833233
		0.144382	0.992536			0.0169988	0.832392
		0.145485	0.992481			0.0171167	0.831549
		0.146596	0.992425			0.0172355	0.830703
		0.147715	0.992369			0.0173551	0.829854
		0.148844	0.992312			0.0174755	0.829003
		0.14998	0.992255			0.0175967	0.828149
		0.151126	0.992198			0.0177188	0.827292
		0.15228	0.99214			0.0178418	0.826432
		0.153443	0.992082			0.0179656	0.82557
		0.154615	0.992023			0.0180902	0.824704
		0.155796	0.991964			0.0182158	0.823837
		0.156986	0.991904			0.0183422	0.822966
		0.158185	0.991844			0.0184694	0.822092
		0.159393	0.991784			0.0185976	0.821216
		0.16061	0.991723			0.0187266	0.820337
		0.161837	0.991662			0.0188566	0.819456
		0.163073	0.9916			0.0189874	0.818572
		0.164319	0.991538			0.0191191	0.817685
		0.165574	0.991476			0.0192518	0.816795
		0.166838	0.991413			0.0193854	0.815903
		0.168112	0.991349			0.0195199	0.815007
		0.169396	0.991285			0.0196553	0.81411
		0.17069	0.991221			0.0197917	0.813209
		0.171994	0.991156			0.019929	0.812306
		0.173307	0.991091			0.0200673	0.811401
		0.174631	0.991025			0.0202066	0.810492
		0.175965	0.990959			0.0203468	0.809581
		0.177309	0.990892			0.0204879	0.808668
		0.178663	0.990825			0.0206301	0.807751
		0.180027	0.990758			0.0207732	0.806832
		0.181402	0.99069			0.0209174	0.805911
		0.182788	0.990621			0.0210625	0.804987
		0.184184	0.990552			0.0212087	0.80406
		0.185591	0.990482			0.0213558	0.803131
		0.187008	0.990412			0.021504	0.802199
		0.188436	0.990342			0.0216532	0.801264
		0.189876	0.990271			0.0218035	0.800327
		0.191326	0.990199			0.0219547	0.799388
		0.192787	0.990127			0.0221071	0.798446
		0.194259	0.990055			0.0222605	0.797501
		0.195743	0.989981			0.0224149	0.796554
		0.197238	0.989908			0.0225705	0.795604
		0.198744	0.989834			0.0227271	0.794652
		0.200262	0.989759			0.0228848	0.793697
		0.201792	0.989684			0.0230436	0.79274
		0.203333	0.989608			0.0232034	0.79178
		0.204886	0.989532			0.0233644	0.790818
		0.206451	0.989455			0.0235266	0.789853
		0.208028	0.989378			0.0236898	0.788886
		0.209616	0.9893			0.0238542	0.787916
		0.211217	0.989222			0.0240197	0.786944
		0.212831	0.989143			0.0241864	0.78597
		0.214456	0.989063			0.0243542	0.784993
		0.216094	0.988983			0.0245232	0.784014
		0.217744	0.988903			0.0246933	0.783032
		0.219407	0.988821			0.0248647	0.782048
		0.221083	0.98874			0.0250372	0.781062
		0.222772	0.988657			0.0252109	0.780073
		0.224473	0.988574			0.0253858	0.779082
		0.226188	0.988491			0.025562	0.778088
		0.227915	0.988407			0.0257393	0.777092
		0.229656	0.988322			0.0259179	0.776094
		0.23141	0.988237			0.0260978	0.775093
		0.233177	0.988151			0.0262789	0.774091
		0.234958	0.988065			0.0264612	0.773085
		0.236753	0.987978			0.0266448	0.772078
		0.238561	0.98789			0.0268297	0.771068
		0.240383	0.987802			0.0270158	0.770057
		0.242219	0.987713			0.0272033	0.769042
		0.244069	0.987623			0.027392	0.768026
		0.245933	0.987533			0.0275821	0.767007
		0.247811	0.987443			0.0277735	0.765987
		0.249704	0.987351			0.0279662	0.764964
		0.251611	0.987259			0.0281603	0.763938
		0.253533	0.987167			0.0283556	0.762911
		0.255469	0.987073			0.0285524	0.761882
		0.25742	0.98698			0.0287505	0.76085
		0.259386	0.986885			0.02895	0.759816
		0.261367	0.98679			0.0291509	0.75878
		0.263363	0.986694			0.0293531	0.757742
		0.265375	0.986597			0.0295568	0.756702
		0.267402	0.9865			0.0297619	0.75566
		0.269444	0.986402			0.0299684	0.754616
		0.271502	0.986304			0.0301763	0.753569
		0.273575	0.986205			0.0303857	0.752521
		0.275665	0.986105			0.0305966	0.75147
		0.27777	0.986004			0.0308089	0.750418
		0.279892	0.985903			0.0310226	0.749364
		0.282029	0.985801			0.0312379	0.748307
		0.284183	0.985699			0.0314546	0.747249
		0.286354	0.985595			0.0316729	0.746188
		0.288541	0.985491			0.0318926	0.745126
		0.290745	0.985386			0.0321139	0.744062
		0.292965	0.985281			0.0323368	0.742996
		0.295203	0.985175			0.0325611	0.741928
		0.297457	0.985068			0.0327871	0.740858
		0.299729	0.98496			0.0330146	0.739786
		0.302018	0.984852			0.0332436	0.738712
		0.304325	0.984743			0.0334743	0.737637
		0.306649	0.984633			0.0337066	0.736559
		0.308991	0.984522			0.0339405	0.73548
		0.311351	0.984411			0.034176	0.734399
		0.313729	0.984299			0.0344131	0.733317
		0.316125	0.984186			0.0346519	0.732232
		0.31854	0.984073			0.0348923	0.731146
		0.320973	0.983958			0.0351344	0.730058
		0.323424	0.983843			0.0353782	0.728968
		0.325894	0.983727			0.0356237	0.727877
		0.328383	0.983611			0.0358708	0.726783
		0.330891	0.983493			0.0361197	0.725689
		0.333419	0.983375			0.0363704	0.724592
		0.335965	0.983256			0.0366227	0.723494
		0.338531	0.983136			0.0368768	0.722394
		0.341117	0.983015			0.0371327	0.721293
		0.343722	0.982894			0.0373904	0.72019
		0.346347	0.982772			0.0376498	0.719085
		0.348992	0.982649			0.037911	0.717979
		0.351658	0.982525			0.0381741	0.716871
		0.354343	0.9824			0.038439	0.715762
		0.35705	0.982274			0.0387057	0.714651
		0.359777	0.982148			0.0389742	0.713539
		0.362525	0.982021			0.0392447	0.712425
		0.365293	0.981893			0.039517	0.711309
		0.368083	0.981764			0.0397912	0.710193
		0.370895	0.981634			0.0400673	0.709075
		0.373727	0.981503			0.0403453	0.707955
		0.376582	0.981372			0.0406252	0.706834
		0.379458	0.98124			0.0409071	0.705711
		0.382356	0.981106			0.0411909	0.704588
		0.385276	0.980972			0.0414767	0.703462
		0.388219	0.980837			0.0417645	0.702336
		0.391184	0.980701			0.0420543	0.701208
		0.394171	0.980565			0.0423461	0.700079
		0.397182	0.980427			0.04264	0.698948
		0.400215	0.980288			0.0429358	0.697816
		0.403272	0.980149			0.0432337	0.696683
		0.406352	0.980009			0.0435337	0.695549
		0.409456	0.979867			0.0438358	0.694414
		0.412583	0.979725			0.0441399	0.693277
		0.415734	0.979582			0.0444462	0.692139
		0.418909	0.979438			0.0447546	0.691
		0.422109	0.979293			0.0450651	0.68986
		0.425332	0.979147			0.0453778	0.688718
		0.428581	0.979			0.0456927	0.687576
		0.431854	0.978852			0.0460097	0.686432
		0.435152	0.978704			0.046329	0.685287
		0.438476	0.978554			0.0466504	0.684141
		0.441825	0.978403			0.0469741	0.682994
		0.445199	0.978251			0.0473001	0.681846
		0.4486	0.978099			0.0476283	0.680697
		0.452026	0.977945			0.0479587	0.679547
		0.455478	0.97779			0.0482915	0.678396
		0.458957	0.977635			0.0486266	0.677244
		0.462462	0.977478			0.048964	0.676091
		0.465994	0.977321			0.0493037	0.674938
		0.469553	0.977162			0.0496458	0.673783
		0.473139	0.977002			0.0499903	0.672627
		0.476753	0.976842			0.0503372	0.67147
		0.480394	0.97668			0.0506864	0.670313
		0.484063	0.976517			0.0510381	0.669154
		0.48776	0.976354			0.0513923	0.667995
		0.491486	0.976189			0.0517489	0.666835
		0.495239	0.976023			0.0521079	0.665674
		0.499022	0.975856			0.0524695	0.664513
		0.502833	0.975688			0.0528336	0.66335
		0.506673	0.975519			0.0532001	0.662187
		0.510543	0.975349			0.0535693	0.661023
		0.514442	0.975178			0.053941	0.659858
		0.518372	0.975006			0.0543153	0.658693
		0.522331	0.974833			0.0546921	0.657527
		0.52632	0.974658			0.0550716	0.65636
		0.53034	0.974483			0.0554537	0.655193
		0.53439	0.974307			0.0558385	0.654025
		0.538472	0.974129			0.056226	0.652856
		0.542584	0.97395			0.0566161	0.651687
		0.546728	0.97377			0.0570089	0.650517
		0.550904	0.973589			0.0574045	0.649347
		0.555111	0.973407			0.0578028	0.648176
		0.559351	0.973224			0.0582039	0.647004
		0.563623	0.97304			0.0586077	0.645832
		0.567928	0.972854			0.0590144	0.64466
		0.572265	0.972668			0.0594239	0.643487
		0.576636	0.97248			0.0598362	0.642313
		0.58104	0.972291			0.0602514	0.641139
		0.585478	0.972101			0.0606694	0.639965
		0.58995	0.97191			0.0610904	0.63879
		0.594455	0.971718			0.0615143	0.637615
		0.598995	0.971524			0.0619411	0.636439
		0.60357	0.971329			0.0623709	0.635263
		0.60818	0.971133			0.0628036	0.634087
		0.612825	0.970936			0.0632394	0.63291
		0.617506	0.970738			0.0636782	0.631733
		0.622222	0.970538			0.0641201	0.630556
		0.626974	0.970338			0.064565	0.629378
		0.631763	0.970136			0.065013	0.6282
		0.636588	0.969933			0.0654641	0.627022
		0.64145	0.969728			0.0659183	0.625844
		0.646349	0.969523			0.0663757	0.624665
		0.651285	0.969316			0.0668362	0.623487
		0.656259	0.969108			0.0673	0.622308
		0.661272	0.968899			0.0677669	0.621128
		0.666322	0.968688			0.0682372	0.619949
		0.671411	0.968476			0.0687106	0.61877
		0.676539	0.968263			0.0691874	0.61759
		0.681706	0.968049			0.0696675	0.616411
		0.686913	0.967833			0.0701508	0.615231
		0.692159	0.967617			0.0706376	0.614051
		0.697445	0.967398			0.0711277	0.612871
		0.702772	0.967179			0.0716213	0.611691
		0.70814	0.966958			0.0721182	0.610511
		0.713548	0.966736			0.0726186	0.609331
		0.718998	0.966513			0.0731225	0.608151
		0.724489	0.966289			0.0736299	0.606971
		0.730022	0.966063			0.0741407	0.605791
		0.735598	0.965835			0.0746552	0.604611
		0.741216	0.965607			0.0751732	0.603432
		0.746877	0.965377			0.0756948	0.602252
		0.752582	0.965146			0.07622	0.601072
		0.758329	0.964913			0.0767489	0.599893
		0.764121	0.964679			0.0772814	0.598713
		0.769957	0.964444			0.0778176	0.597534
		0.775838	0.964208			0.0783576	0.596355
		0.781763	0.96397			0.0789013	0.595176
		0.787734	0.963731			0.0794487	0.593997
		0.79375	0.96349			0.08	0.592819
		0.799813	0.963248			0.0805551	0.591641
		0.805921	0.963004			0.081114	0.590463
		0.812076	0.96276			0.0816769	0.589285
		0.818279	0.962514			0.0822436	0.588107
		0.824528	0.962266			0.0828142	0.58693
		0.830826	0.962017			0.0833889	0.585753
		0.837171	0.961767			0.0839675	0.584576
		0.843565	0.961515			0.0845501	0.5834
		0.850008	0.961262			0.0851367	0.582224
		0.8565	0.961007			0.0857275	0.581048
		0.863041	0.960751			0.0863223	0.579873
		0.869633	0.960494			0.0869213	0.578698
		0.876275	0.960235			0.0875244	0.577524
		0.882967	0.959975			0.0881317	0.576349
		0.889711	0.959713			0.0887432	0.575176
		0.896506	0.95945			0.0893589	0.574003
		0.903353	0.959185			0.089979	0.57283
		0.910253	0.958919			0.0906033	0.571657
		0.917205	0.958652			0.091232	0.570486
		0.92421	0.958383			0.091865	0.569314
		0.931268	0.958112			0.0925024	0.568143
		0.938381	0.95784			0.0931443	0.566973
		0.945548	0.957567			0.0937905	0.565803
		0.95277	0.957292			0.0944413	0.564634
		0.960046	0.957016			0.0950966	0.563465
		0.967379	0.956738			0.0957565	0.562297
		0.974767	0.956458			0.0964209	0.56113
		0.982212	0.956178			0.0970899	0.559963
		0.989714	0.955895			0.0977636	0.558797
		0.997273	0.955611			0.0984419	0.557631
		1.00489	0.955326			0.099125	0.556466
		1.01256	0.955039			0.0998128	0.555302
		1.0203	0.954751			0.100505	0.554138
		1.02809	0.954461			0.101203	0.552975
		1.03594	0.954169			0.101905	0.551812
		1.04385	0.953876			0.102612	0.550651
		1.05183	0.953582			0.103324	0.54949
		1.05986	0.953286			0.104041	0.54833
		1.06795	0.952988			0.104763	0.54717
		1.07611	0.952689			0.10549	0.546012
		1.08433	0.952388			0.106222	0.544854
		1.09261	0.952086			0.106959	0.543697
		1.10096	0.951782			0.107701	0.54254
		1.10937	0.951477			0.108448	0.541385
		1.11784	0.95117			0.109201	0.54023
		1.12638	0.950861			0.109958	0.539076
		1.13498	0.950551			0.110721	0.537923
		1.14365	0.950239			0.11149	0.536771
		1.15238	0.949926			0.112263	0.53562
		1.16118	0.949611			0.113042	0.534469
		1.17005	0.949294			0.113826	0.53332
		1.17899	0.948976			0.114616	0.532171
		1.18799	0.948657			0.115412	0.531023
		1.19707	0.948335			0.116212	0.529876
		1.20621	0.948012			0.117019	0.52873
		1.21542	0.947688			0.117831	0.527586
		1.2247	0.947362			0.118648	0.526442
		1.23406	0.947034			0.119471	0.525298
		1.24348	0.946705			0.1203	0.524156
		1.25298	0.946374			0.121135	0.523015
		1.26255	0.946041			0.121976	0.521875
		1.27219	0.945707			0.122822	0.520736
		1.28191	0.945371			0.123674	0.519598
		1.2917	0.945033			0.124532	0.518461
		1.30156	0.944694			0.125396	0.517325
		1.3115	0.944353			0.126267	0.51619
		1.32152	0.944011			0.127143	0.515056
		1.33161	0.943667			0.128025	0.513924
		1.34179	0.943321			0.128913	0.512792
		1.35203	0.942974			0.129808	0.511661
		1.36236	0.942624			0.130708	0.510532
		1.37276	0.942274			0.131615	0.509403
		1.38325	0.941921			0.132528	0.508276
		1.39381	0.941567			0.133448	0.50715
		1.40446	0.941211			0.134374	0.506025
		1.41519	0.940854			0.135306	0.504901
		1.42599	0.940495			0.136245	0.503778
		1.43688	0.940134			0.137191	0.502657
		1.44786	0.939772			0.138142	0.501536
		1.45892	0.939408			0.139101	0.500417
		1.47006	0.939042			0.140066	0.499299
		1.48129	0.938674			0.141038	0.498183
		1.4926	0.938305			0.142017	0.497067
		1.504	0.937934			0.143002	0.495953
		1.51549	0.937562			0.143994	0.49484
		1.52706	0.937187			0.144993	0.493728
		1.53872	0.936811			0.145999	0.492617
		1.55048	0.936434			0.147012	0.491508
		1.56232	0.936054			0.148033	0.4904
		1.57425	0.935673			0.14906	0.489293
		1.58627	0.93529			0.150094	0.488187
		1.59839	0.934906			0.151135	0.487083
		1.6106	0.93452			0.152184	0.48598
		1.6229	0.934132			0.15324	0.484879
		1.63529	0.933742			0.154303	0.483778
		1.64778	0.933351			0.155374	0.482679
		1.66037	0.932958			0.156452	0.481582
		1.67305	0.932563			0.157538	0.480485
		1.68583	0.932167			0.158631	0.479391
		1.6987	0.931768			0.159731	0.478297
		1.71168	0.931369			0.16084	0.477205
		1.72475	0.930967			0.161956	0.476114
		1.73792	0.930564			0.163079	0.475024
		1.7512	0.930158			0.164211	0.473936
		1.76457	0.929752			0.16535	0.47285
		1.77805	0.929343			0.166498	0.471764
		1.79163	0.928933			0.167653	0.47068
		1.80531	0.928521			0.168816	0.469598
		1.8191	0.928107			0.169988	0.468517
		1.83299	0.927692			0.171167	0.467437
		1.84699	0.927275			0.172355	0.466359
		1.8611	0.926856			0.173551	0.465282
		1.87531	0.926435			0.174755	0.464207
		1.88964	0.926013			0.175967	0.463133
		1.90407	0.925589			0.177188	0.462061
		1.91861	0.925163			0.178418	0.46099
		1.93326	0.924735			0.179656	0.45992
		1.94803	0.924306			0.180902	0.458852
		1.96291	0.923875			0.182158	0.457786
		1.9779	0.923442			0.183422	0.456721
		1.993	0.923008			0.184694	0.455658
		2.00823	0.922571			0.185976	0.454596
		2.02356	0.922134			0.187266	0.453535
		2.03902	0.921694			0.188566	0.452476
		2.05459	0.921252			0.189874	0.451419
		2.07028	0.920809			0.191191	0.450363
		2.0861	0.920365			0.192518	0.449308
		2.10203	0.919918			0.193854	0.448256
		2.11808	0.91947			0.195199	0.447204
		2.13426	0.91902			0.196553	0.446155
		2.15056	0.918568			0.197917	0.445107
		2.16699	0.918114			0.19929	0.44406
		2.18354	0.917659			0.200673	0.443015
		2.20021	0.917202			0.202066	0.441971
		2.21702	0.916744			0.203468	0.44093
		2.23395	0.916283			0.204879	0.439889
		2.25101	0.915821			0.206301	0.43885
		2.2682	0.915357			0.207732	0.437813
		2.28553	0.914892			0.209174	0.436778
		2.30298	0.914424			0.210625	0.435744
		2.32057	0.913955			0.212087	0.434712
		2.3383	0.913485			0.213558	0.433681
		2.35615	0.913012			0.21504	0.432652
		2.37415	0.912538			0.216532	0.431624
		2.39228	0.912062			0.218035	0.430598
		2.41055	0.911585			0.219547	0.429574
		2.42896	0.911106			0.221071	0.428552
		2.44752	0.910625			0.222605	0.427531
		2.46621	0.910142			0.224149	0.426511
		2.48504	0.909658			0.225705	0.425494
		2.50402	0.909172			0.227271	0.424478
		2.52315	0.908684			0.228848	0.423463
		2.54242	0.908195			0.230436	0.422451
		2.56184	0.907703			0.232034	0.42144
		2.5814	0.907211			0.233644	0.42043
		2.60112	0.906716			0.235266	0.419422
		2.62098	0.90622			0.236898	0.418416
		2.641	0.905722			0.238542	0.417412
		2.66117	0.905223			0.240197	0.416409
		2.6815	0.904721			0.241864	0.415408
		2.70198	0.904218			0.243542	0.414409
		2.72261	0.903714			0.245232	0.413411
		2.74341	0.903208			0.246933	0.412416
		2.76436	0.9027			0.248647	0.411421
		2.78547	0.90219			0.250372	0.410429
		2.80675	0.901679			0.252109	0.409438
		2.82818	0.901166			0.253858	0.408449
		2.84978	0.900652			0.25562	0.407461
		2.87155	0.900135			0.257393	0.406476
		2.89348	0.899618			0.259179	0.405492
		2.91558	0.899098			0.260978	0.404509
		2.93785	0.898577			0.262789	0.403529
		2.96029	0.898054			0.264612	0.40255
		2.9829	0.89753			0.266448	0.401573
		3.00568	0.897004			0.268297	0.400597
		3.02863	0.896476			0.270158	0.399624
		3.05176	0.895947			0.272033	0.398652
		3.07507	0.895416			0.27392	0.397682
		3.09856	0.894884			0.275821	0.396713
		3.12222	0.89435			0.277735	0.395746
		3.14607	0.893814			0.279662	0.394782
		3.1701	0.893277			0.281603	0.393818
		3.19431	0.892738			0.283556	0.392857
		3.21871	0.892197			0.285524	0.391897
		3.24329	0.891655			0.287505	0.390939
		3.26806	0.891112			0.2895	0.389983
		3.29302	0.890566			0.291509	0.389028
		3.31817	0.890019			0.293531	0.388076
		3.34351	0.889471			0.295568	0.387125
		3.36905	0.888921			0.297619	0.386175
		3.39478	0.88837			0.299684	0.385228
		3.42071	0.887817			0.301763	0.384282
		3.44683	0.887262			0.303857	0.383338
		3.47316	0.886706			0.305966	0.382396
		3.49969	0.886148			0.308089	0.381456
		3.52641	0.885589			0.310226	0.380517
		3.55335	0.885028			0.312379	0.37958
		3.58049	0.884466			0.314546	0.378645
		3.60783	0.883902			0.316729	0.377712
		3.63539	0.883337			0.318926	0.376781
		3.66315	0.88277			0.321139	0.375851
		3.69113	0.882201			0.323368	0.374923
		3.71932	0.881631			0.325611	0.373997
		3.74773	0.88106			0.327871	0.373072
		3.77635	0.880487			0.330146	0.37215
		3.80519	0.879913			0.332436	0.371229
		3.83426	0.879337			0.334743	0.37031
		3.86354	0.87876			0.337066	0.369392
		3.89305	0.878181			0.339405	0.368477
		3.92278	0.877601			0.34176	0.367563
		3.95274	0.877019			0.344131	0.366651
		3.98293	0.876436			0.346519	0.365741
		4.01335	0.875851			0.348923	0.364833
		4.044	0.875265			0.351344	0.363926
		4.07489	0.874678			0.353782	0.363021
		4.10601	0.874089			0.356237	0.362119
		4.13737	0.873499			0.358708	0.361217
		4.16897	0.872907			0.361197	0.360318
		4.20081	0.872314			0.363704	0.35942
		4.23289	0.871719			0.366227	0.358524
		4.26522	0.871123			0.368768	0.35763
		4.2978	0.870526			0.371327	0.356738
		4.33062	0.869927			0.373904	0.355848
		4.3637	0.869327			0.376498	0.354959
		4.39703	0.868726			0.37911	0.354072
		4.43061	0.868123			0.381741	0.353187
		4.46445	0.867519			0.38439	0.352304
		4.49855	0.866913			0.387057	0.351422
		4.5329	0.866306			0.389742	0.350543
		4.56752	0.865698			0.392447	0.349665
		4.60241	0.865088			0.39517	0.348789
		4.63756	0.864477			0.397912	0.347914
		4.67298	0.863865			0.400673	0.347042
		4.70867	0.863252			0.403453	0.346171
		4.74463	0.862637			0.406252	0.345302
		4.78087	0.862021			0.409071	0.344435
		4.81738	0.861403			0.411909	0.34357
		4.85418	0.860784			0.414767	0.342706
		4.89125	0.860164			0.417645	0.341844
		4.92861	0.859543			0.420543	0.340984
		4.96625	0.858921			0.423461	0.340126
		5.00418	0.858297			0.4264	0.33927
		5.0424	0.857672			0.429358	0.338415
		5.08091	0.857046			0.432337	0.337562
		5.11972	0.856418			0.435337	0.336711
		5.15882	0.855789			0.438358	0.335862
		5.19822	0.855159			0.441399	0.335015
		5.23792	0.854528			0.444462	0.334169
		5.27792	0.853896			0.447546	0.333325
		5.31823	0.853262			0.450651	0.332483
		5.35885	0.852627			0.453778	0.331643
		5.39978	0.851991			0.456927	0.330804
		5.44102	0.851354			0.460097	0.329968
		5.48258	0.850716			0.46329	0.329133
		5.52445	0.850076			0.466504	0.3283
		5.56664	0.849435			0.469741	0.327468
		5.60916	0.848794			0.473001	0.326639
		5.652	0.848151			0.476283	0.325811
		5.69517	0.847507			0.479587	0.324985
		5.73866	0.846861			0.482915	0.32416
		5.78249	0.846215			0.486266	0.323338
		5.82666	0.845568			0.48964	0.322517
		5.87116	0.844919			0.493037	0.321698
		5.916	0.844269			0.496458	0.320881
		5.96118	0.843619			0.499903	0.320066
		6.00671	0.842967			0.503372	0.319252
		6.05259	0.842314			0.506864	0.31844
		6.09882	0.84166			0.510381	0.31763
		6.1454	0.841005			0.513923	0.316822
		6.19233	0.840349			0.517489	0.316015
		6.23962	0.839692			0.521079	0.315211
		6.28728	0.839034			0.524695	0.314408
		6.3353	0.838374			0.528336	0.313606
		6.38369	0.837714			0.532001	0.312807
		6.43244	0.837053			0.535693	0.312009
		6.48157	0.836391			0.53941	0.311213
		6.53107	0.835727			0.543153	0.310419
		6.58095	0.835063			0.546921	0.309627
		6.63122	0.834398			0.550716	0.308836
		6.68186	0.833732			0.554537	0.308047
		6.73289	0.833065			0.558385	0.30726
		6.78432	0.832397			0.56226	0.306474
		6.83613	0.831728			0.566161	0.305691
		6.88834	0.831058			0.570089	0.304909
		6.94095	0.830387			0.574045	0.304129
		6.99397	0.829715			0.578028	0.30335
		7.04738	0.829042			0.582039	0.302573
		7.10121	0.828368			0.586077	0.301798
		7.15544	0.827694			0.590144	0.301025
		7.21009	0.827018			0.594239	0.300254
		7.26516	0.826342			0.598362	0.299484
		7.32065	0.825665			0.602514	0.298716
		7.37656	0.824987			0.606694	0.29795
		7.4329	0.824308			0.610904	0.297185
		7.48967	0.823628			0.615143	0.296422
		7.54687	0.822947			0.619411	0.295661
		7.60451	0.822266			0.623709	0.294902
		7.66259	0.821583			0.628036	0.294144
		7.72111	0.8209			0.632394	0.293388
		7.78008	0.820216			0.636782	0.292634
		7.8395	0.819531			0.641201	0.291882
		7.89938	0.818846			0.64565	0.291131
		7.95971	0.818159			0.65013	0.290382
		8.0205	0.817472			0.654641	0.289635
		8.08176	0.816784			0.659183	0.288889
		8.14348	0.816095			0.663757	0.288145
		8.20568	0.815406			0.668362	0.287403
		8.26835	0.814716			0.673	0.286662
		8.3315	0.814025			0.677669	0.285924
		8.39513	0.813333			0.682372	0.285186
		8.45925	0.81264			0.687106	0.284451
		8.52386	0.811947			0.691874	0.283717
		8.58896	0.811253			0.696675	0.282985
		8.65456	0.810559			0.701508	0.282255
		8.72066	0.809863			0.706376	0.281526
		8.78726	0.809168			0.711277	0.2808
		8.85437	0.808471			0.716213	0.280074
		8.922	0.807774			0.721182	0.279351
		8.99014	0.807075			0.726186	0.278629
		9.0588	0.806377			0.731225	0.277909
		9.12799	0.805678			0.736299	0.27719
		9.19771	0.804978			0.741407	0.276473
		9.26795	0.804277			0.746552	0.275758
		9.33874	0.803576			0.751732	0.275045
		9.41006	0.802874			0.756948	0.274333
		9.48193	0.802171			0.7622	0.273623
		9.55435	0.801468			0.767489	0.272914
		9.62732	0.800765			0.772814	0.272207
		9.70085	0.800061			0.778176	0.271502
		9.77494	0.799356			0.783576	0.270798
		9.8496	0.79865			0.789013	0.270097
		9.92483	0.797944			0.794487	0.269396
		10.0006	0.797238			0.8	0.268698
		10.077	0.796531			0.805551	0.268001
		10.154	0.795823			0.81114	0.267306
		10.2315	0.795115			0.816769	0.266612
		10.3097	0.794406			0.822436	0.26592
		10.3884	0.793697			0.828142	0.26523
		10.4677	0.792987			0.833889	0.264541
		10.5477	0.792277			0.839675	0.263854
		10.6283	0.791566			0.845501	0.263168
		10.7094	0.790855			0.851367	0.262484
		10.7912	0.790144			0.857275	0.261802
		10.8736	0.789431			0.863223	0.261122
		10.9567	0.788719			0.869213	0.260443
		11.0404	0.788006			0.875244	0.259765
		11.1247	0.787292			0.881317	0.25909
		11.2097	0.786578			0.887432	0.258416
		11.2953	0.785864			0.893589	0.257743
		11.3815	0.785149			0.89979	0.257072
		11.4685	0.784433			0.906033	0.256403
		11.5561	0.783718			0.91232	0.255735
		11.6443	0.783002			0.91865	0.255069
		11.7332	0.782285			0.925024	0.254405
		11.8229	0.781568			0.931443	0.253742
		11.9132	0.780851			0.937905	0.25308
		12.0041	0.780133			0.944413	0.252421
		12.0958	0.779415			0.950966	0.251763
		12.1882	0.778697			0.957565	0.251106
		12.2813	0.777978			0.964209	0.250451
		12.3751	0.777259			0.970899	0.249798
		12.4696	0.776539			0.977636	0.249146
		12.5648	0.77582			0.984419	0.248496
		12.6608	0.775099			0.99125	0.247847
		12.7575	0.774379			0.998128	0.2472
		12.8549	0.773658			1.00505	0.246555
		12.9531	0.772937			1.01203	0.245911
		13.0521	0.772216			1.01905	0.245268
		13.1517	0.771494			1.02612	0.244627
		13.2522	0.770772			1.03324	0.243988
		13.3534	0.77005			1.04041	0.24335
		13.4554	0.769327			1.04763	0.242714
		13.5582	0.768604			1.0549	0.24208
		13.6617	0.767881			1.06222	0.241447
		13.766	0.767158			1.06959	0.240815
		13.8712	0.766434			1.07701	0.240185
		13.9771	0.765711			1.08448	0.239557
		14.0839	0.764987			1.09201	0.23893
		14.1914	0.764262			1.09958	0.238304
		14.2998	0.763538			1.10721	0.23768
		14.409	0.762813			1.1149	0.237058
		14.5191	0.762088			1.12263	0.236437
		14.63	0.761363			1.13042	0.235818
		14.7417	0.760638			1.13826	0.2352
		14.8543	0.759912			1.14616	0.234584
		14.9678	0.759186			1.15412	0.233969
		15.0821	0.75846			1.16212	0.233356
		15.1973	0.757734			1.17019	0.232744
		15.3133	0.757008			1.17831	0.232134
		15.4303	0.756282			1.18648	0.231525
		15.5481	0.755555			1.19471	0.230918
		15.6669	0.754829			1.203	0.230313
		15.7866	0.754102			1.21135	0.229708
		15.9071	0.753375			1.21976	0.229106
		16.0286	0.752648			1.22822	0.228504
		16.151	0.751921			1.23674	0.227905
		16.2744	0.751193			1.24532	0.227306
		16.3987	0.750466			1.25396	0.226709
		16.5239	0.749738			1.26267	0.226114
		16.6501	0.749011			1.27143	0.22552
		16.7773	0.748283			1.28025	0.224928
		16.9054	0.747555			1.28913	0.224337
		17.0345	0.746827			1.29808	0.223748
		17.1646	0.746099			1.30708	0.22316
		17.2957	0.745371			1.31615	0.222573
		17.4278	0.744643			1.32528	0.221988
		17.5609	0.743915			1.33448	0.221404
		17.6951	0.743187			1.34374	0.220822
		17.8302	0.742459			1.35306	0.220242
		17.9664	0.74173			1.36245	0.219662
		18.1036	0.741002			1.37191	0.219084
		18.2419	0.740274			1.38142	0.218508
		18.3812	0.739545			1.39101	0.217933
		18.5216	0.738817			1.40066	0.21736
		18.6631	0.738089			1.41038	0.216787
		18.8056	0.73736			1.42017	0.216217
		18.9492	0.736632			1.43002	0.215648
		19.0939	0.735903			1.43994	0.21508
		19.2398	0.735175			1.44993	0.214513
		19.3867	0.734447			1.45999	0.213948
		19.5348	0.733718			1.47012	0.213385
		19.684	0.73299			1.48033	0.212823
		19.8343	0.732262			1.4906	0.212262
		19.9858	0.731534			1.50094	0.211703
		20.1384	0.730805			1.51135	0.211145
		20.2923	0.730077			1.52184	0.210588
		20.4472	0.729349			1.5324	0.210033
		20.6034	0.728621			1.54303	0.209479
		20.7608	0.727893			1.55374	0.208927
		20.9193	0.727165			1.56452	0.208376
		21.0791	0.726438			1.57538	0.207827
		21.2401	0.72571			1.58631	0.207278
		21.4023	0.724982			1.59731	0.206732
		21.5658	0.724255			1.6084	0.206186
		21.7305	0.723527			1.61956	0.205642
		21.8964	0.7228			1.63079	0.205099
		22.0637	0.722073			1.64211	0.204558
		22.2322	0.721345			1.6535	0.204018
		22.402	0.720618			1.66498	0.20348
		22.5731	0.719891			1.67653	0.202942
		22.7455	0.719165			1.68816	0.202406
		22.9192	0.718438			1.69988	0.201872
		23.0943	0.717711			1.71167	0.201339
		23.2706	0.716985			1.72355	0.200807
		23.4484	0.716259			1.73551	0.200276
		23.6275	0.715533			1.74755	0.199747
		23.8079	0.714807			1.75967	0.19922
		23.9897	0.714081			1.77188	0.198693
		24.173	0.713355			1.78418	0.198168
		24.3576	0.71263			1.79656	0.197644
		24.5436	0.711904			1.80902	0.197122
		24.7311	0.711179			1.82158	0.196601
		24.92	0.710454			1.83422	0.196081
		25.1103	0.709729			1.84694	0.195562
		25.3021	0.709005			1.85976	0.195045
		25.4953	0.70828			1.87266	0.194529
		25.69	0.707556			1.88566	0.194015
		25.8862	0.706832			1.89874	0.193502
		26.0839	0.706108			1.91191	0.19299
		26.2832	0.705385			1.92518	0.192479
		26.4839	0.704661			1.93854	0.19197
		26.6862	0.703938			1.95199	0.191462
		26.89	0.703215			1.96553	0.190955
		27.0954	0.702492			1.97917	0.19045
		27.3023	0.70177			1.9929	0.189945
		27.5108	0.701048			2.00673	0.189443
		27.7209	0.700326			2.02066	0.188941
		27.9327	0.699604			2.03468	0.188441
		28.146	0.698882			2.04879	0.187942
		28.361	0.698161			2.06301	0.187444
		28.5776	0.69744			2.07732	0.186947
		28.7958	0.696719			2.09174	0.186452
		29.0158	0.695999			2.10625	0.185958
		29.2374	0.695278			2.12087	0.185466
		29.4607	0.694558			2.13558	0.184974
		29.6857	0.693839			2.1504	0.184484
		29.9124	0.693119			2.16532	0.183995
		30.1409	0.6924			2.18035	0.183507
		30.3711	0.691681			2.19547	0.183021
		30.603	0.690962			2.21071	0.182536
		30.8368	0.690244			2.22605	0.182052
		31.0723	0.689526			2.24149	0.181569
		31.3096	0.688808			2.25705	0.181088
		31.5487	0.688091			2.27271	0.180608
		31.7897	0.687374			2.28848	0.180129
		32.0325	0.686657			2.30436	0.179651
		32.2771	0.68594			2.32034	0.179175
		32.5236	0.685224			2.33644	0.178699
		32.772	0.684508			2.35266	0.178225
		33.0223	0.683793			2.36898	0.177752
		33.2745	0.683077			2.38542	0.177281
		33.5287	0.682362			2.40197	0.17681
		33.7847	0.681648			2.41864	0.176341
		34.0428	0.680933			2.43542	0.175873
		34.3028	0.68022			2.45232	0.175406
		34.5648	0.679506			2.46933	0.174941
		34.8288	0.678793			2.48647	0.174476
		35.0948	0.67808			2.50372	0.174013
		35.3628	0.677367			2.52109	0.173551
		35.6329	0.676655			2.53858	0.17309
		35.905	0.675943			2.5562	0.172631
		36.1793	0.675232			2.57393	0.172172
		36.4556	0.67452			2.59179	0.171715
		36.734	0.67381			2.60978	0.171259
		37.0146	0.673099			2.62789	0.170804
		37.2973	0.672389			2.64612	0.17035
		37.5821	0.67168			2.66448	0.169898
		37.8692	0.67097			2.68297	0.169447
		38.1584	0.670261			2.70158	0.168996
		38.4498	0.669553			2.72033	0.168547
		38.7435	0.668845			2.7392	0.168099
		39.0394	0.668137			2.75821	0.167653
		39.3376	0.667429			2.77735	0.167207
		39.638	0.666722			2.79662	0.166763
		39.9407	0.666016			2.81603	0.166319
		40.2458	0.66531			2.83556	0.165877
		40.5532	0.664604			2.85524	0.165436
		40.8629	0.663898			2.87505	0.164997
		41.175	0.663193			2.895	0.164558
		41.4895	0.662489			2.91509	0.16412
		41.8063	0.661785			2.93531	0.163684
		42.1256	0.661081			2.95568	0.163249
		42.4474	0.660378			2.97619	0.162815
		42.7716	0.659675			2.99684	0.162381
		43.0982	0.658972			3.01763	0.16195
		43.4274	0.65827			3.03857	0.161519
		43.7591	0.657568			3.05966	0.161089
		44.0933	0.656867			3.08089	0.160661
		44.43	0.656166			3.10226	0.160233
		44.7694	0.655466			3.12379	0.159807
		45.1113	0.654766			3.14546	0.159382
		45.4558	0.654066			3.16729	0.158958
		45.803	0.653367			3.18926	0.158535
		46.1528	0.652669			3.21139	0.158113
		46.5053	0.651971			3.23368	0.157692
		46.8605	0.651273			3.25611	0.157272
		47.2184	0.650575			3.27871	0.156854
		47.579	0.649879			3.30146	0.156436
		47.9424	0.649182			3.32436	0.15602
		48.3086	0.648486			3.34743	0.155604
		48.6776	0.647791			3.37066	0.15519
		49.0493	0.647096			3.39405	0.154777
		49.4239	0.646401			3.4176	0.154365
		49.8014	0.645707			3.44131	0.153954
		50.1818	0.645013			3.46519	0.153544
		50.565	0.64432			3.48923	0.153135
		50.9512	0.643628			3.51344	0.152727
		51.3404	0.642935			3.53782	0.15232
		51.7325	0.642244			3.56237	0.151914
		52.1276	0.641552			3.58708	0.15151
		52.5257	0.640861			3.61197	0.151106
		52.9269	0.640171			3.63704	0.150704
		53.3311	0.639481			3.66227	0.150302
		53.7384	0.638792			3.68768	0.149902
		54.1489	0.638103			3.71327	0.149502
		54.5624	0.637415			3.73904	0.149104
		54.9792	0.636727			3.76498	0.148707
		55.3991	0.636039			3.7911	0.14831
		55.8222	0.635352			3.81741	0.147915
		56.2485	0.634666			3.8439	0.147521
		56.6781	0.63398			3.87057	0.147128
		57.111	0.633295			3.89742	0.146735
		57.5472	0.63261			3.92447	0.146344
		57.9867	0.631925			3.9517	0.145954
		58.4296	0.631241			3.97912	0.145565
		58.8758	0.630558			4.00673	0.145177
		59.3255	0.629875			4.03453	0.14479
		59.7786	0.629192			4.06252	0.144404
		60.2352	0.62851			4.09071	0.144019
		60.6952	0.627829			4.11909	0.143635
		61.1588	0.627148			4.14767	0.143252
		61.6259	0.626468			4.17645	0.14287
		62.0965	0.625788			4.20543	0.142489
		62.5708	0.625108			4.23461	0.142109
		63.0487	0.624429			4.264	0.14173
		63.5302	0.623751			4.29358	0.141352
		64.0154	0.623073			4.32337	0.140975
		64.5044	0.622396			4.35337	0.140599
		64.997	0.621719			4.38358	0.140224
		65.4934	0.621043			4.41399	0.13985
		65.9936	0.620367			4.44462	0.139477
		66.4977	0.619692			4.47546	0.139105
		67.0056	0.619017			4.50651	0.138734
		67.5173	0.618343			4.53778	0.138363
		68.033	0.617669			4.56927	0.137994
		68.5526	0.616996			4.60097	0.137626
		69.0762	0.616324			4.6329	0.137259
		69.6037	0.615652			4.66504	0.136892
		70.1353	0.61498			4.69741	0.136527
		70.671	0.614309			4.73001	0.136163
		71.2107	0.613639			4.76283	0.135799
		71.7546	0.612969			4.79587	0.135437
		72.3026	0.6123			4.82915	0.135075
		72.8549	0.611631			4.86266	0.134715
		73.4113	0.610963			4.8964	0.134355
		73.972	0.610295			4.93037	0.133997
		74.5369	0.609628			4.96458	0.133639
		75.1062	0.608961			4.99903	0.133282
		75.6798	0.608295			5.03372	0.132926
		76.2578	0.60763			5.06864	0.132572
		76.8403	0.606965			5.10381	0.132218
		77.4271	0.6063			5.13923	0.131865
		78.0185	0.605636			5.17489	0.131512
		78.6143	0.604973			5.21079	0.131161
		79.2148	0.60431			5.24695	0.130811
		79.8198	0.603648			5.28336	0.130462
		80.4294	0.602986			5.32001	0.130113
		81.0437	0.602325			5.35693	0.129766
		81.6627	0.601665			5.3941	0.129419
		82.2864	0.601005			5.43153	0.129074
		82.9148	0.600345			5.46921	0.128729
		83.5481	0.599686			5.50716	0.128385
		84.1862	0.599028			5.54537	0.128042
		84.8292	0.59837			5.58385	0.1277
		85.477	0.597713			5.6226	0.127359
		86.1299	0.597056			5.66161	0.127019
		86.7877	0.5964			5.70089	0.126679
		87.4505	0.595745			5.74045	0.126341
		88.1184	0.59509			5.78028	0.126004
		88.7915	0.594436			5.82039	0.125667
		89.4696	0.593782			5.86077	0.125331
		90.1529	0.593129			5.90144	0.124996
		90.8415	0.592476			5.94239	0.124662
		91.5353	0.591824			5.98362	0.124329
		92.2344	0.591172			6.02514	0.123997
		92.9388	0.590521			6.06694	0.123666
		93.6486	0.589871			6.10904	0.123335
		94.3639	0.589221			6.15143	0.123005
		95.0846	0.588572			6.19411	0.122677
		95.8108	0.587923			6.23709	0.122349
		96.5426	0.587275			6.28036	0.122022
		97.2799	0.586628			6.32394	0.121696
		98.0229	0.585981			6.36782	0.12137
		98.7715	0.585334			6.41201	0.121046
		99.5259	0.584689			6.4565	0.120723
		100.286	0.584043			6.5013	0.1204
		101.052	0.583399			6.54641	0.120078
		101.824	0.582755			6.59183	0.119757
		102.601	0.582111			6.63757	0.119437
		103.385	0.581468			6.68362	0.119118
		104.175	0.580826			6.73	0.118799
		104.97	0.580184			6.77669	0.118481
		105.772	0.579543			6.82372	0.118165
		106.58	0.578903			6.87106	0.117849
		107.394	0.578263			6.91874	0.117534
		108.214	0.577623			6.96675	0.117219
		109.041	0.576985			7.01508	0.116906
		109.873	0.576346			7.06376	0.116593
		110.713	0.575709			7.11277	0.116282
		111.558	0.575072			7.16213	0.115971
		112.41	0.574435			7.21182	0.115661
		113.269	0.573799			7.26186	0.115351
		114.134	0.573164			7.31225	0.115043
		115.005	0.572529			7.36299	0.114735
		115.884	0.571895			7.41407	0.114428
		116.769	0.571262			7.46552	0.114122
		117.661	0.570629			7.51732	0.113817
		118.559	0.569996			7.56948	0.113512
		119.465	0.569365			7.622	0.113209
		120.377	0.568733			7.67489	0.112906
		121.297	0.568103			7.72814	0.112604
		122.223	0.567473			7.78176	0.112303
		123.157	0.566844			7.83576	0.112002
		124.097	0.566215			7.89013	0.111703
		125.045	0.565587			7.94487	0.111404
		126	0.564959			8	0.111106

## Sheet: Extended-Data-Fig_8j
Temperature dependent EPR spectra of the complex with Na-dithionite
Field	NaDT	Field	NaDT	Field	NaDT	Field	NaDT	Field	NaDT	Field	NaDT
	10 K		15 K		20 K		25 K		35 K		80 K
2400	0	2400	-313649	2400	0	2400	0	2400	0	2400	-119579
2401	12103.6	2401	-303452	2401	-4393.25	2401	3696.88	2401	3092.93	2401	0
2402	16945.9	2402	0	2402	170.766	2402	2846.35	2402	1837.62	2402	368.857
2403	10822.4	2403	-8099.84	2403	-5044.77	2403	3642.75	2403	5399.8	2403	-2622.59
2404	8437.16	2404	-16735.4	2404	-15919.2	2404	11250.3	2404	14474	2404	1491.13
2405	4295.91	2405	-19307.3	2405	-12229.8	2405	8842.74	2405	13456.5	2405	9410.53
2406	2308.27	2406	-17094.3	2406	-4782.91	2406	13260.4	2406	-539.852	2406	14038.7
2407	2355.47	2407	-16448.8	2407	-6480.01	2407	17163.5	2407	-3756.15	2407	14324.7
2408	-3840.34	2408	-21472.7	2408	-12999	2408	4885.34	2408	-3800.61	2408	8488.03
2409	1818.14	2409	-25916.4	2409	-13569.3	2409	-2506.01	2409	-8801.46	2409	-1408.05
2410	2800.06	2410	-33731.7	2410	-13845.4	2410	-2777.85	2410	-14694	2410	-4715.69
2411	9872.18	2411	-30638.3	2411	-6315.54	2411	-2460.48	2411	-10847.8	2411	-875.13
2412	4406.9	2412	-24816.4	2412	348.079	2412	-220.037	2412	-345.676	2412	-5211.85
2413	-1270.74	2413	-15147.5	2413	-3157.04	2413	-4808.95	2413	-12570	2413	-4320.3
2414	-2658.53	2414	-16854	2414	-2884.55	2414	-9580.58	2414	-20923.6	2414	857.166
2415	-3457.57	2415	-18281.3	2415	-8673.9	2415	-6823.51	2415	-16593.6	2415	-1910.94
2416	-5760.77	2416	-20496.6	2416	847.419	2416	-8203.58	2416	30.2575	2416	-2416.15
2417	-10935.1	2417	-25504.1	2417	6425.17	2417	-7250.35	2417	4916.58	2417	-2234.38
2418	-9829.32	2418	-27707.5	2418	7034.62	2418	-8985.84	2418	-5994.85	2418	-3696.29
2419	-3335.76	2419	-20391.9	2419	8980.83	2419	-9956.26	2419	-4211.06	2419	-5576.68
2420	2497.73	2420	-16877.1	2420	4019.79	2420	-10840	2420	-10677.2	2420	-2161.53
2421	3967.66	2421	-21556.9	2421	4711.21	2421	-1315.43	2421	-9366.48	2421	-2095.3
2422	3736.76	2422	-24429.2	2422	4434.67	2422	-3123.16	2422	-11362	2422	-1509.97
2423	7201.01	2423	-19085.7	2423	-1000.75	2423	-1806.98	2423	-13090.5	2423	4209.49
2424	4856.02	2424	-29021.5	2424	5987.86	2424	6682.58	2424	-11368.1	2424	1539.77
2425	4913.08	2425	-33990.3	2425	-2624.24	2425	2196.98	2425	-9785.08	2425	2098.53
2426	3842.52	2426	-32365	2426	-8370.09	2426	-2240.78	2426	-8661.56	2426	0
2427	5327.94	2427	-25101	2427	-2798.25	2427	-6154.24	2427	-6202.64	2427	4371.6
2428	-1087.48	2428	-30447.1	2428	-12100.4	2428	-7217.66	2428	-2942.61	2428	4887.9
2429	2879.54	2429	-33504.3	2429	-17574.2	2429	-4683.63	2429	-505.494	2429	7583.78
2430	14675	2430	-28625.3	2430	-18127.7	2430	-5221.9	2430	-2798.12	2430	15555.3
2431	12219.8	2431	-28025.6	2431	-11756.7	2431	-8813.73	2431	-6921.72	2431	16521.9
2432	17050	2432	-27138	2432	-5908.87	2432	-9221.02	2432	-8770.14	2432	20180
2433	16977.9	2433	-23122.2	2433	-4004.46	2433	-18148.7	2433	-11028.4	2433	21854.5
2434	17077.9	2434	-13596.8	2434	-4414.44	2434	-19294.8	2434	-3925.19	2434	18704.6
2435	13974.9	2435	-14493.6	2435	-5613.67	2435	-22646.7	2435	-3088.9	2435	18356.9
2436	8463.78	2436	-3046.07	2436	-7396.59	2436	-20029.9	2436	-4713.38	2436	17160.5
2437	16346.3	2437	-565.95	2437	4550.6	2437	-9979.09	2437	-391.961	2437	20098.3
2438	11740.4	2438	-11464.3	2438	4315.07	2438	-8972.83	2438	-536.24	2438	23430.6
2439	11810.9	2439	-15878.1	2439	-4107.93	2439	-7626.43	2439	1875.53	2439	26044.5
2440	15631	2440	-12188.9	2440	-11485.3	2440	-5943.32	2440	2941.14	2440	22220.1
2441	19063.1	2441	-14434.6	2441	-19009	2441	-1183.24	2441	-3834.63	2441	20948.6
2442	15454.1	2442	-4484.72	2442	-10026.9	2442	-3050.5	2442	-2200.38	2442	17475.3
2443	9189.57	2443	5694.16	2443	-6702.93	2443	3302.98	2443	1027.08	2443	22814.5
2444	9336.54	2444	2642.61	2444	-8059.91	2444	11347.9	2444	15134.4	2444	29514.8
2445	6113.16	2445	4095.56	2445	-8124.15	2445	3197.23	2445	16516.6	2445	26862.9
2446	9328.2	2446	1721.21	2446	-11831.4	2446	6011.17	2446	5460.76	2446	23646.7
2447	9569.46	2447	-3554.34	2447	-15475.8	2447	13981.7	2447	2121.69	2447	22606.7
2448	7786.31	2448	-6359.55	2448	-14845.8	2448	11345.8	2448	1137.62	2448	17415.8
2449	2652.59	2449	-10768.3	2449	-2238.17	2449	9621.68	2449	-55.5745	2449	13969
2450	4276.17	2450	-19083.5	2450	1351.23	2450	16775.9	2450	-2578.29	2450	16939.8
2451	6970.9	2451	-18461	2451	-1142.36	2451	14238	2451	-5336.52	2451	15567.5
2452	6146.83	2452	-13655.2	2452	-12652.9	2452	6337.02	2452	-7680.45	2452	13078.3
2453	8039.85	2453	-18004.5	2453	-18672.1	2453	-470.356	2453	-6480.28	2453	15829.1
2454	8243.25	2454	-14638.2	2454	-22185.3	2454	-6500.24	2454	1003.52	2454	14510.6
2455	-1527.18	2455	-16578.6	2455	-25398	2455	-6732.25	2455	-3064.56	2455	6470.92
2456	-3759.95	2456	-17684.5	2456	-23531.2	2456	3731.62	2456	-4395.3	2456	3162.31
2457	-7093.73	2457	-14809	2457	-13685.2	2457	12581.6	2457	8125.06	2457	5508.83
2458	-8333.69	2458	-7431.25	2458	-7910.14	2458	13430	2458	11636.3	2458	9403.31
2459	-5063.79	2459	2990.52	2459	-13694.7	2459	10989.8	2459	7514.12	2459	14011.5
2460	-469.293	2460	9172.78	2460	-16830.8	2460	5733.3	2460	-10421.8	2460	3441.07
2461	-2416.44	2461	1326.07	2461	-8484.59	2461	0	2461	-10849.5	2461	-3571.12
2462	-7172.61	2462	-9672.35	2462	0	2462	4521.52	2462	-1709.61	2462	-1830.79
2463	3869.66	2463	-5133.02	2463	-10991.8	2463	3511.24	2463	0	2463	-966.783
2464	-2801.36	2464	6916.62	2464	-22868.7	2464	769.717	2464	-1205.63	2464	-5454.85
2465	-6693.55	2465	8836.96	2465	-22016.5	2465	7061.89	2465	-10017.2	2465	509.283
2466	-4194.4	2466	11674.4	2466	-9267.93	2466	-2038.83	2466	-8468.14	2466	2942.35
2467	410.778	2467	7976.77	2467	-7051.22	2467	1319.51	2467	-6688.73	2467	2686.16
2468	659.437	2468	-6161.2	2468	1320.46	2468	-907.55	2468	-4829.33	2468	1938.97
2469	-260.969	2469	0	2469	-4096.84	2469	-1774.02	2469	-6418.08	2469	2673.49
2470	-4217.91	2470	4689	2470	-13527.9	2470	-7501.17	2470	-6938.44	2470	4407.3
2471	5056.82	2471	3138.89	2471	-14438.5	2471	-11594.5	2471	151.685	2471	3480.13
2472	6191.14	2472	-12592.7	2472	-3443.07	2472	-459.614	2472	-6261.23	2472	0
2473	4302.94	2473	-11620.9	2473	-5119.54	2473	7175.48	2473	-14854.2	2473	-2611.68
2474	2631.95	2474	-6706.53	2474	-11382.6	2474	9105.46	2474	-13023	2474	3973.65
2475	-3812.14	2475	2997.67	2475	-16388.2	2475	7223.12	2475	-8997.92	2475	-2232.23
2476	-6677.46	2476	8743.13	2476	-17430.1	2476	4339.57	2476	-9766.3	2476	-1785.2
2477	3128.43	2477	9444.6	2477	-27666.8	2477	645.988	2477	-14278.2	2477	-241.37
2478	11128.8	2478	14486.2	2478	-28252.5	2478	7075.31	2478	-19789.5	2478	-3304.4
2479	13698.7	2479	3664.57	2479	-21564.5	2479	7920.77	2479	-11793.8	2479	-627.381
2480	0	2480	464.301	2480	-17953.8	2480	-1782.32	2480	-5949.49	2480	-3140.66
2481	1322.9	2481	7528.78	2481	-14896.2	2481	-11576.6	2481	-6075.21	2481	-4450.39
2482	8449.86	2482	18639	2482	-7004.6	2482	-10359.9	2482	-3197.07	2482	2423.62
2483	242.223	2483	21272.8	2483	-3153.19	2483	-7845.88	2483	-3068.13	2483	7353.86
2484	-291.542	2484	7253.84	2484	573.439	2484	-8338.82	2484	-537.187	2484	14612.6
2485	5157.04	2485	8170.28	2485	3787.27	2485	-4406.14	2485	9038.55	2485	16174.6
2486	-341.451	2486	14718.1	2486	5384.31	2486	-2198.98	2486	10784	2486	13132.3
2487	-2684.96	2487	3856.71	2487	-5464.64	2487	-7408.38	2487	12270.4	2487	11632.1
2488	1628.42	2488	-1775.03	2488	-2344.65	2488	-4246.87	2488	14380.3	2488	8510.45
2489	7447.32	2489	-4471.57	2489	8619.2	2489	-6374.72	2489	13775	2489	9523.06
2490	-147.815	2490	7638.4	2490	306.268	2490	-11891.3	2490	3658.93	2490	7168.12
2491	4444.37	2491	8365.52	2491	-2152.43	2491	-8720.78	2491	1084.85	2491	5017.02
2492	1009.81	2492	2269.17	2492	-1047.5	2492	-9865.83	2492	10642.4	2492	8359.85
2493	-408.638	2493	875.156	2493	-3666.13	2493	-13837.3	2493	8024	2493	4048.48
2494	2012.53	2494	2011.04	2494	1813.23	2494	-10609.5	2494	7230.01	2494	5404.24
2495	6040.81	2495	4016.36	2495	6312.26	2495	-3793.71	2495	3519.13	2495	7305.5
2496	4598.9	2496	3480.75	2496	-605.745	2496	-5196.42	2496	-4602.71	2496	10312.9
2497	-1959.04	2497	-1008.85	2497	2314.67	2497	-4432.48	2497	1133.14	2497	5605.2
2498	-366.233	2498	2205.4	2498	-233.57	2498	-5377.68	2498	6835.82	2498	3123
2499	4267.33	2499	5636.65	2499	-6805.69	2499	-12317.4	2499	6583.82	2499	926.738
2500	11149.5	2500	1737.55	2500	-7793.82	2500	-11768.8	2500	2764	2500	-1999.62
2501	-2653.66	2501	2665.45	2501	-3187.56	2501	-8961.36	2501	2783.79	2501	3.02316
2502	-9576.99	2502	8861.71	2502	7350.99	2502	-13164.6	2502	8131.37	2502	5844.2
2503	18.715	2503	3819.44	2503	899.393	2503	-8340.27	2503	10448	2503	9187.76
2504	-118.326	2504	7601.31	2504	-11203.3	2504	-3624.95	2504	5652.16	2504	5764.97
2505	-454.235	2505	15433.5	2505	-7901.6	2505	-5395.59	2505	-1464.29	2505	1996.12
2506	-5691.41	2506	7024.24	2506	-6511.41	2506	-10052.1	2506	-1689.88	2506	-3263.48
2507	-4604.61	2507	6033.2	2507	-10845.7	2507	-3886.33	2507	-9183.61	2507	-1519.85
2508	731.449	2508	11675.2	2508	-6614.97	2508	4559.18	2508	2414.08	2508	932.712
2509	-3668.41	2509	6676.96	2509	-9789.74	2509	-92.915	2509	5542.61	2509	-1283.37
2510	-6598.24	2510	-6620.32	2510	-10508.8	2510	2974.9	2510	-1125.04	2510	5386.11
2511	-1563.52	2511	-14773.2	2511	-9743.66	2511	11646.4	2511	-2213.81	2511	10159.9
2512	-1602.73	2512	-9704.62	2512	-7910.92	2512	3218.51	2512	-302.658	2512	8504.49
2513	2288.23	2513	-4181.5	2513	0	2513	5459.94	2513	-9755.25	2513	7905.04
2514	-2348.1	2514	-390.296	2514	-1014.04	2514	0	2514	-12343.6	2514	7709.85
2515	-1098	2515	-3359.75	2515	-1134.69	2515	3052.98	2515	-6951.81	2515	14148
2516	10060.3	2516	-5793.66	2516	-8103.3	2516	8932.7	2516	-3544.68	2516	12061.6
2517	9735.36	2517	-6411.34	2517	-5114.64	2517	11873.5	2517	489.294	2517	10870.7
2518	4855.76	2518	-2577.26	2518	2046.6	2518	6536.13	2518	7274.61	2518	8327.17
2519	14159.2	2519	5579	2519	3654.17	2519	14653	2519	7923.6	2519	4550.79
2520	25562	2520	7153.77	2520	-1103.69	2520	12114.2	2520	13202.3	2520	3269.15
2521	22928.4	2521	6806.45	2521	3983.65	2521	6945.01	2521	15723.3	2521	0
2522	18504.1	2522	156.281	2522	11862.2	2522	6699.03	2522	14657.9	2522	-2252.03
2523	24692.7	2523	0	2523	11602.4	2523	7534.52	2523	20169	2523	-5447.43
2524	25796.1	2524	-6622.67	2524	12010.8	2524	3547.68	2524	15856.8	2524	-7086.57
2525	21892.2	2525	-14439	2525	4691.79	2525	1347.16	2525	13494	2525	-8415.56
2526	22388.1	2526	-20335.7	2526	814.711	2526	2010.38	2526	139.918	2526	302.511
2527	34070.2	2527	-11767.9	2527	2853.07	2527	3468.43	2527	-8345.03	2527	1731.45
2528	33109.7	2528	-6897.43	2528	-1297.76	2528	3509.44	2528	-18050.5	2528	-3240.43
2529	29187.1	2529	940.853	2529	-6617	2529	6581.51	2529	-7232.43	2529	-3190.4
2530	28366	2530	-2492.05	2530	-924.22	2530	9781.66	2530	1515.24	2530	-4657.84
2531	26959	2531	-15267.5	2531	1989.08	2531	2004.65	2531	3636.29	2531	-6388.53
2532	25425.1	2532	-24022.8	2532	7925.48	2532	-973.821	2532	4805.62	2532	1794.03
2533	30336.7	2533	-18270.2	2533	5320.71	2533	1735.38	2533	3720.53	2533	288.523
2534	29759	2534	-6302.71	2534	13382	2534	5344.86	2534	-2670.77	2534	-3292.64
2535	30634.3	2535	-9089.48	2535	17257.3	2535	6002.03	2535	-4533.76	2535	-6840.05
2536	25673.5	2536	-11653.6	2536	16732.6	2536	426.066	2536	-5382.24	2536	-9768.83
2537	17636.1	2537	-1730.33	2537	14358.2	2537	-6263.07	2537	9640.1	2537	-2679.42
2538	15005	2538	-4278.11	2538	13147.7	2538	-12513.2	2538	7090.15	2538	186.216
2539	18647.3	2539	-7288.1	2539	12980.4	2539	-9780.13	2539	4266.79	2539	2555.72
2540	10099.3	2540	-4817.06	2540	5800.05	2540	-6172.41	2540	11583.9	2540	2770.65
2541	9804.93	2541	-6798.03	2541	3349.69	2541	-10762.1	2541	8120.22	2541	-1941.38
2542	5542.61	2542	-4913.67	2542	3799.16	2542	-4804.19	2542	5784.34	2542	-1063.1
2543	8043.39	2543	-3289.2	2543	10446.5	2543	7531.24	2543	10351.3	2543	-2565.04
2544	9934.56	2544	5007.96	2544	13982.4	2544	5505.75	2544	12695.8	2544	1289.56
2545	9222.77	2545	5755.27	2545	21593.6	2545	341.197	2545	11276.6	2545	7103.71
2546	6605.9	2546	62.7639	2546	21389.8	2546	1166.1	2546	12118.7	2546	765.573
2547	0	2547	8380.95	2547	2820.88	2547	9106.96	2547	0	2547	2840.07
2548	-1635.34	2548	9073	2548	-3382.81	2548	15476.7	2548	-3751.5	2548	-4230.86
2549	328.949	2549	-9511.6	2549	6337.65	2549	17606.3	2549	3603.72	2549	0
2550	2212.93	2550	-9144.49	2550	10252.1	2550	13335.2	2550	5709.45	2550	1835.56
2551	8215.62	2551	-7334.36	2551	19933.3	2551	8196.14	2551	3519.02	2551	1864.96
2552	9088.14	2552	878.143	2552	12016.5	2552	5544.69	2552	12794.1	2552	-2182.19
2553	10146.9	2553	-5063.42	2553	8205.12	2553	-1274.2	2553	6651.97	2553	4116.08
2554	15903.1	2554	-20041	2554	6597.48	2554	-777.019	2554	2165.36	2554	7153.59
2555	12424.2	2555	-9303.27	2555	10157	2555	-1860.71	2555	-10844.4	2555	7903.4
2556	12693.4	2556	-9722.85	2556	9065.3	2556	7385.62	2556	-5937.77	2556	7931.74
2557	17681.9	2557	-5878.76	2557	8690.01	2557	5560.33	2557	1757.28	2557	13157.4
2558	21356.2	2558	-10612.7	2558	12410.3	2558	-3335.64	2558	10582.3	2558	10268.2
2559	18430.6	2559	-15211.1	2559	13578.6	2559	-3937.64	2559	21144	2559	5963.24
2560	12506.1	2560	-7371.7	2560	1931.69	2560	-4926.31	2560	18917.7	2560	8677.09
2561	17445.5	2561	-7444.41	2561	3.95271	2561	-6628.12	2561	8856.81	2561	8150.77
2562	18492.6	2562	-15400.2	2562	11195.1	2562	-4271.61	2562	11366.9	2562	8380.48
2563	22592.9	2563	-8371	2563	7894.55	2563	-6162.25	2563	12963.6	2563	1929.97
2564	25472.9	2564	924.936	2564	-933.314	2564	-3720.15	2564	6374.43	2564	2891.9
2565	17667.1	2565	-864.172	2565	5101.88	2565	-4336.07	2565	-1248.45	2565	3611.57
2566	18576.1	2566	-4678.5	2566	18585.7	2566	-12213.9	2566	3272.23	2566	6994.69
2567	17489.7	2567	-6002.09	2567	14841.9	2567	-220.554	2567	379.011	2567	3851.68
2568	14877.2	2568	-7310.56	2568	5149.59	2568	203.656	2568	-2848.19	2568	-3108.28
2569	11365.7	2569	-9905.22	2569	9166.61	2569	-6208.7	2569	-4931.06	2569	-8734.01
2570	7638.76	2570	-6517.87	2570	12870.9	2570	-1498.52	2570	-5716.2	2570	-1698.67
2571	12866.2	2571	-11423.4	2571	18780.7	2571	6400.36	2571	-4072.11	2571	-285.277
2572	12874.5	2572	-7028.57	2572	3792.34	2572	3444.39	2572	-677.239	2572	-6367.29
2573	12737.7	2573	-10604.3	2573	1125.8	2573	1672.94	2573	-722.399	2573	-11383.8
2574	17094.1	2574	-17937.2	2574	11946	2574	7058.44	2574	-4206.47	2574	-11242
2575	6390.97	2575	-17587	2575	8191.45	2575	6973.35	2575	-5596.4	2575	-4278.45
2576	2796.36	2576	-7914.43	2576	14055.8	2576	-3781.18	2576	1595.98	2576	-1371.63
2577	423.691	2577	-4686.62	2577	9061.61	2577	-43.124	2577	1419.87	2577	-5664.86
2578	6486.19	2578	0	2578	8926.81	2578	-1686.46	2578	5185.3	2578	-11353.8
2579	3064.49	2579	-7213.14	2579	14238	2579	3803.97	2579	9931.29	2579	-7624.81
2580	-3575.11	2580	-2781.78	2580	6227.49	2580	4203.58	2580	13081.3	2580	-4748.63
2581	-2970.32	2581	5116.12	2581	0	2581	0	2581	13720.6	2581	-8398.33
2582	4163.34	2582	-5137.74	2582	2322.77	2582	-1731.78	2582	7742.35	2582	-11466.5
2583	8119.1	2583	-5577.31	2583	11724.1	2583	5493.25	2583	1869.33	2583	-5487.61
2584	8058.92	2584	5825.97	2584	12891.3	2584	2288.91	2584	2782.19	2584	-5898.83
2585	3913.75	2585	2604.31	2585	2956.64	2585	-6993.25	2585	3763.13	2585	-1811.44
2586	-4884.07	2586	-2024.19	2586	7384.33	2586	-6396.84	2586	13741.2	2586	-1406.47
2587	1093.79	2587	11666.5	2587	6749.32	2587	-6864.47	2587	15248.1	2587	5945.27
2588	7269.96	2588	17626	2588	13137.3	2588	-5567.05	2588	4350.74	2588	3761.93
2589	9612.04	2589	8096.41	2589	12758.2	2589	2960.9	2589	13182.7	2589	-2694.88
2590	4016.99	2590	-4333.9	2590	13348	2590	148.875	2590	17765.1	2590	797.837
2591	7542.84	2591	5739.16	2591	4909.33	2591	6801.15	2591	20704.7	2591	4100.8
2592	5761.47	2592	14046	2592	-1120.86	2592	15142.5	2592	18786.2	2592	10126
2593	3021.1	2593	2678.03	2593	9400.6	2593	12264.5	2593	20183.6	2593	14368.1
2594	2490.19	2594	1960.3	2594	22158.7	2594	15732.9	2594	17716.9	2594	8093.47
2595	6212.83	2595	6138	2595	20572	2595	13411.8	2595	10429.3	2595	863.224
2596	12882.5	2596	3288.23	2596	16273.9	2596	5779.36	2596	12212.7	2596	6123.14
2597	11370.6	2597	3579.95	2597	23523.5	2597	9044.88	2597	12485.6	2597	12757.8
2598	0	2598	-4612.27	2598	20638.8	2598	18017.8	2598	1287.6	2598	8241.49
2599	2031.08	2599	-2478.91	2599	24159.2	2599	21277	2599	4068.37	2599	2365.12
2600	2016.35	2600	1052.35	2600	23876.3	2600	21529.9	2600	14668.4	2600	1955.36
2601	446.884	2601	-1669.82	2601	13118.1	2601	20627.3	2601	10574	2601	0
2602	2617.9	2602	-6403.18	2602	13465.1	2602	9409.08	2602	1803.81	2602	-3693.43
2603	7612.7	2603	-10324.3	2603	11612.4	2603	10362.8	2603	-2691.83	2603	-3649.95
2604	7977.92	2604	-3980.09	2604	5668.74	2604	7871.47	2604	5623.33	2604	-5126.3
2605	-2653.05	2605	-3353.67	2605	11950.7	2605	10506.8	2605	10076.1	2605	-3982.75
2606	-10750.8	2606	-815.351	2606	16100.1	2606	10930.8	2606	7660.24	2606	-3824.25
2607	-3400.92	2607	3642.01	2607	14696.5	2607	10599	2607	10294.1	2607	-3501.12
2608	-1554.89	2608	4662.4	2608	13297.2	2608	12581.8	2608	7769.96	2608	1535.2
2609	2204.22	2609	-6261.1	2609	-1565.9	2609	13791.6	2609	10027.6	2609	5360.13
2610	3753.46	2610	-7903.37	2610	3166.82	2610	11460.6	2610	12014.2	2610	846.413
2611	1138.29	2611	-1224.64	2611	6739.11	2611	12181.2	2611	16136.6	2611	2542.32
2612	-2127.14	2612	3129.6	2612	10779.6	2612	15303	2612	14430.4	2612	991.267
2613	942.757	2613	6147.69	2613	5426.34	2613	12068.2	2613	8868.62	2613	2557.19
2614	-1324.25	2614	3625.84	2614	3124.28	2614	16085.4	2614	8717.57	2614	4575.66
2615	-2929.06	2615	-2335.24	2615	-1844.07	2615	10722.5	2615	6894.38	2615	9456.68
2616	-10261.7	2616	-9585.14	2616	-1886.93	2616	3835.63	2616	1914.7	2616	3946.66
2617	-9017.12	2617	-9437.49	2617	-968.532	2617	4949.09	2617	5860.74	2617	4156.63
2618	-9607.86	2618	-7443.76	2618	-5825.1	2618	9186	2618	3287.03	2618	2703.82
2619	-11360.7	2619	-6680.25	2619	-12412.9	2619	21459.3	2619	3880.32	2619	1723.59
2620	-5071.74	2620	-14752.2	2620	-3728.11	2620	18776.7	2620	5163.13	2620	4915.33
2621	4014.14	2621	-11601.6	2621	7455.07	2621	14932.9	2621	5699.8	2621	166.461
2622	1487.98	2622	-14539.3	2622	13777	2622	8839.7	2622	10699.3	2622	-610.002
2623	7600.52	2623	-9744.9	2623	4681.3	2623	12948.1	2623	7518.14	2623	2611.68
2624	-3478.14	2624	-8322.67	2624	-6640.9	2624	14838.1	2624	623.562	2624	5877.31
2625	-3793.35	2625	-11769.6	2625	-7475.54	2625	13392.9	2625	-6295.34	2625	5444.2
2626	2835.86	2626	-12860.8	2626	-8830.65	2626	18016.4	2626	-239.126	2626	6346.45
2627	4903.35	2627	-5266.7	2627	-11773.9	2627	12086.9	2627	4293.37	2627	2108.75
2628	9775.06	2628	3942.09	2628	-7245.13	2628	10349.5	2628	5924.01	2628	-494.561
2629	8748.8	2629	-1014.38	2629	0	2629	13121.9	2629	10448.7	2629	4569.85
2630	9679.71	2630	1436.66	2630	4577	2630	8030.91	2630	4212.75	2630	5549.35
2631	8701.22	2631	3259.28	2631	4841.21	2631	9229.48	2631	4075.94	2631	-514.149
2632	7827.13	2632	6482.4	2632	-1333.84	2632	8808.52	2632	5552.38	2632	-2002.45
2633	-3863.41	2633	7137.69	2633	-9670.14	2633	9530.79	2633	0	2633	-3764.17
2634	-6817.61	2634	143.058	2634	-9063.3	2634	1921.09	2634	-3155.78	2634	-10649
2635	-2295.12	2635	2872.72	2635	-10062.3	2635	-3483.56	2635	-7768.34	2635	-18220.2
2636	386.273	2636	1293.91	2636	-9821.67	2636	5716.84	2636	-1778.64	2636	-10829.3
2637	-2401.68	2637	260.299	2637	-9116.9	2637	7665.14	2637	362.196	2637	-4972.71
2638	4542.85	2638	1313.69	2638	-2786.34	2638	5825.15	2638	5049.41	2638	-2350.1
2639	3580.55	2639	-7026.15	2639	-786.552	2639	7483.7	2639	-1499.86	2639	-9741.91
2640	2181.2	2640	0	2640	-12590.1	2640	4801.07	2640	-1320.35	2640	-15858.4
2641	8995.59	2641	635.445	2641	-13446	2641	5929.6	2641	-3004.89	2641	-16988.1
2642	11896	2642	-2799.78	2642	-5973.87	2642	153.31	2642	-347.284	2642	-14492.8
2643	6003.76	2643	-2101.74	2643	-7984.18	2643	-4175.7	2643	3461.75	2643	-13545.9
2644	1969.7	2644	-4834.24	2644	-3421.66	2644	-7490.26	2644	-1647.02	2644	-15616.2
2645	6868.74	2645	-6540.67	2645	-4488.05	2645	-1554.83	2645	-2756.02	2645	-12269
2646	8987.99	2646	1691.02	2646	-495.187	2646	2596.3	2646	4982.7	2646	-7084.92
2647	9525.08	2647	3584.61	2647	-5748.63	2647	-2209.17	2647	4646.01	2647	-16814.5
2648	9705.34	2648	9845.83	2648	-11561.9	2648	-10586.3	2648	3653.34	2648	-14345.9
2649	12101.6	2649	5164.13	2649	-14182.4	2649	-6534.42	2649	6914.64	2649	-9678.18
2650	7392.28	2650	-3834.8	2650	-8547.86	2650	-3176.01	2650	6105.94	2650	-11074.6
2651	6548.79	2651	-11169	2651	2892.74	2651	0	2651	-995.252	2651	-4113.96
2652	11581.6	2652	-2077.09	2652	13401.1	2652	-4994.68	2652	4622.03	2652	1951.29
2653	6985.84	2653	549.81	2653	844.129	2653	-1170.86	2653	5385.72	2653	0
2654	0	2654	-2722.65	2654	-1201.85	2654	5824.65	2654	2938.11	2654	-5247.46
2655	3157.45	2655	3627.31	2655	-1751.17	2655	4144.4	2655	9066.32	2655	-8944.84
2656	15125	2656	16947.4	2656	2384.93	2656	668.303	2656	2214.45	2656	-7648.36
2657	15387.4	2657	13314.1	2657	-4044.35	2657	-986.454	2657	-2645.7	2657	138.504
2658	17411	2658	16975.7	2658	-14795.1	2658	-1407.51	2658	-5006.36	2658	6584.35
2659	17096.7	2659	20531.2	2659	-17130.7	2659	-4271.66	2659	5170.46	2659	4678.92
2660	15041.4	2660	13261.8	2660	-11908	2660	-2865.18	2660	12491	2660	-1802.41
2661	5038.33	2661	4443.56	2661	1422.06	2661	-4584.49	2661	16139.6	2661	-3754.46
2662	4794.54	2662	4983.85	2662	2800.78	2662	-1596.97	2662	8815.52	2662	802.626
2663	8631.05	2663	2132.57	2663	-2077.72	2663	8647.87	2663	1256.2	2663	-3681.74
2664	10230.2	2664	-3522.2	2664	-7076.77	2664	7732.56	2664	1974.49	2664	-10246.2
2665	17744.6	2665	2502.08	2665	-11747	2665	13532.2	2665	-364.769	2665	-15349
2666	21267.6	2666	-1408	2666	-5539.44	2666	26802	2666	-5054.81	2666	-17348.6
2667	22138.3	2667	-9700.6	2667	-4249.68	2667	19342.3	2667	-3150.16	2667	-6630.47
2668	25853.6	2668	-2562.13	2668	1389.05	2668	8085.61	2668	501.345	2668	-1322.18
2669	21355.3	2669	2860.52	2669	5001.27	2669	4771.91	2669	-1058.34	2669	-12251
2670	24434.6	2670	1962.84	2670	5909.79	2670	13015.4	2670	1784.04	2670	-8926.27
2671	28168.6	2671	409.215	2671	2266.23	2671	15074.3	2671	11502.1	2671	-1789.89
2672	28502.9	2672	-2642.07	2672	-3448.62	2672	15392.8	2672	11986.6	2672	1528.04
2673	28058.3	2673	2911.58	2673	-5846.9	2673	14438.5	2673	13198	2673	-3223.37
2674	22860.7	2674	-1824.88	2674	-8402.63	2674	8817.21	2674	10724	2674	-6141.01
2675	28422.7	2675	937.809	2675	-10727.1	2675	12373.2	2675	9560.75	2675	-8089.67
2676	20320.5	2676	3863.77	2676	-18620.7	2676	7753.79	2676	16924.7	2676	-9130.5
2677	13041.2	2677	10830.9	2677	-18491.4	2677	3106.11	2677	15971.7	2677	-4578.6
2678	12302.5	2678	5334.04	2678	-18068.8	2678	3040.72	2678	13930.5	2678	4030.67
2679	17299.3	2679	4251.48	2679	-18490.3	2679	-615.669	2679	10564.4	2679	6697.15
2680	16088.3	2680	1615.56	2680	-21276.6	2680	-979.354	2680	13187.7	2680	9443.56
2681	15009.6	2681	5827.25	2681	-24370.6	2681	-3759.49	2681	6042.29	2681	18497.1
2682	16041.5	2682	9427.01	2682	-26573.2	2682	-14508	2682	-1930.79	2682	20089.4
2683	14041.5	2683	8540.05	2683	-22975.7	2683	-16094.6	2683	7041.82	2683	11701.8
2684	15441.8	2684	9574.39	2684	-16860.7	2684	-2702.15	2684	2994.63	2684	4125.38
2685	23451.1	2685	338.679	2685	-9566.21	2685	-3174.67	2685	-7111.88	2685	2366.62
2686	23892.4	2686	-8459.58	2686	-7950.6	2686	-8881.53	2686	-6487.37	2686	6982.79
2687	18396.4	2687	173.83	2687	-3566.89	2687	-8115.64	2687	296.803	2687	8678.67
2688	14464	2688	6921.34	2688	-199.684	2688	4018.22	2688	-7808.52	2688	1732.76
2689	11068.4	2689	15781.3	2689	1164.94	2689	8156.09	2689	-8398.35	2689	-1856.44
2690	14309.5	2690	16663.4	2690	-193.342	2690	8247.89	2690	6933.29	2690	-210.509
2691	17493.8	2691	9116.43	2691	6869.2	2691	9114.2	2691	7050	2691	1884.95
2692	18877.9	2692	0	2692	7616.04	2692	10167.8	2692	-1907.76	2692	-1259.94
2693	24159.1	2693	-979.536	2693	188.427	2693	1016.39	2693	-902.341	2693	-4087.09
2694	24049.4	2694	-10976	2694	9232.19	2694	-5525.76	2694	987.854	2694	-3258.44
2695	15475.5	2695	-18128.6	2695	17467	2695	-9370.33	2695	-13490.1	2695	2269.21
2696	6416.79	2696	-8729.88	2696	12478.4	2696	-7330.51	2696	-11405.1	2696	2482.55
2697	6717.99	2697	-9524.5	2697	2530.18	2697	-1325.69	2697	-3723.71	2697	394.358
2698	14325.5	2698	-22332.2	2698	-5467.19	2698	-2829.94	2698	0	2698	-636.49
2699	13211.5	2699	-11648.8	2699	-7176.41	2699	-5050.77	2699	856.258	2699	0
2700	8975.44	2700	-6572.25	2700	-3883.7	2700	-4019.74	2700	3594.96	2700	4882.71
2701	9687.79	2701	-17220.4	2701	-9642.65	2701	1108.99	2701	3927.81	2701	7092.68
2702	10121.6	2702	-13991.9	2702	-17273.4	2702	5512.98	2702	5153.56	2702	2348.67
2703	11387.6	2703	-9368.44	2703	-8788.97	2703	-5927.26	2703	3261.28	2703	2934.52
2704	11446.8	2704	-1952.63	2704	-4047.63	2704	-5145.83	2704	5593.17	2704	-1075.05
2705	8658.14	2705	1858.98	2705	0	2705	1044.57	2705	-6347.96	2705	-161.586
2706	13500.4	2706	6870.93	2706	-1787.21	2706	2605.95	2706	3125.25	2706	2118.11
2707	21274.5	2707	2290.67	2707	-20500.2	2707	-1254.24	2707	10884.6	2707	-2630.75
2708	20102	2708	-7437.72	2708	-27640.6	2708	-2920.48	2708	3443.88	2708	-4106.31
2709	12440.9	2709	-6831.16	2709	-8765.33	2709	-7201.68	2709	-467.439	2709	-5836.49
2710	8814.43	2710	-7365.61	2710	2974.89	2710	-10447.9	2710	-1455.95	2710	-10616
2711	11271.9	2711	2672.54	2711	-763.45	2711	-6380.18	2711	8076	2711	-12501.9
2712	12013.3	2712	8734.2	2712	-6707.73	2712	5492.87	2712	-2982.86	2712	-10182.4
2713	8807.75	2713	4083.88	2713	-13974.2	2713	3751.38	2713	-3313.11	2713	-10414.3
2714	5743.88	2714	12754.1	2714	-15687.9	2714	3381.48	2714	-1331.55	2714	-9356.52
2715	12858.7	2715	8464.29	2715	-19300.1	2715	1296.64	2715	-3831.52	2715	-8028.83
2716	16109.9	2716	-8496.02	2716	-27709.2	2716	-2777.2	2716	-3850.95	2716	-6991.12
2717	16969.4	2717	3520.71	2717	-26544.5	2717	8973.98	2717	-4725.02	2717	-5598.54
2718	7824.54	2718	-1418.32	2718	-15738.5	2718	10422.2	2718	-5253.01	2718	-2087.02
2719	9122.53	2719	-2298.23	2719	-9577.71	2719	5111.4	2719	-3585.34	2719	6450.12
2720	16949.5	2720	7763.07	2720	2762.01	2720	2407.9	2720	-146.784	2720	2664.41
2721	16759.1	2721	6134.6	2721	-6039.56	2721	-2828.24	2721	3366.57	2721	2116.82
2722	10523.9	2722	5959.5	2722	-4685.79	2722	-14712.7	2722	9945.46	2722	8533.42
2723	0	2723	-9192.76	2723	-9474.51	2723	-11939.2	2723	4491.21	2723	3770.82
2724	-1494.25	2724	-11470.2	2724	-10099.4	2724	-10461.5	2724	4358.94	2724	9743.52
2725	2594.87	2725	-8673.28	2725	-12885.9	2725	999	2725	113.44	2725	15371.2
2726	-2163.76	2726	-7942.18	2726	-4307.59	2726	4605.73	2726	-3887.44	2726	17305.4
2727	-4325.75	2727	-709.262	2727	-2129.39	2727	4187.62	2727	1149.29	2727	19668.4
2728	-7024.66	2728	-3360.79	2728	-6443.29	2728	-534.613	2728	190.238	2728	17253.5
2729	-12144.1	2729	-8058.84	2729	-1135.46	2729	90.6298	2729	1304.12	2729	19044.7
2730	-15242.6	2730	-7244.91	2730	-8458.69	2730	-8088.04	2730	446.419	2730	10189.2
2731	-20050.2	2731	5271.21	2731	-9291.32	2731	-13083.1	2731	-3989.56	2731	4638.35
2732	-22632.5	2732	5273.82	2732	-6209.98	2732	-4789.81	2732	-4724.16	2732	11245.3
2733	-16566.1	2733	-10461.2	2733	-7070.19	2733	-4014.01	2733	-5143.08	2733	10900.8
2734	-17595.6	2734	-11338.7	2734	-9492.32	2734	-9185.37	2734	-12432.2	2734	5127.06
2735	-14709.5	2735	-12990	2735	563.826	2735	-6280.81	2735	-9773.28	2735	-5954.98
2736	-6919.84	2736	-9818.11	2736	-3413.39	2736	-1076.57	2736	-5523.75	2736	-3156.8
2737	-10203.4	2737	-5169.53	2737	-16379.4	2737	-5607.64	2737	-6120.09	2737	-2529.45
2738	-17612.2	2738	3062.85	2738	-26395.4	2738	-5144.09	2738	-12324.7	2738	-6241.74
2739	-17887.4	2739	2188.48	2739	-24213.3	2739	-338.665	2739	-10888.6	2739	-1631.08
2740	-12138.5	2740	8291.67	2740	-15325.6	2740	-952.465	2740	-14920.3	2740	-3944.79
2741	-16636.8	2741	-4098.89	2741	-11001	2741	-11146.2	2741	-4773.2	2741	-2867.71
2742	-16029.7	2742	-9461.95	2742	-2360.56	2742	-13961.7	2742	-5782.61	2742	4309.16
2743	-13242.3	2743	-11904.5	2743	-4969.02	2743	-19184.3	2743	-6505.66	2743	2384.71
2744	-18980.5	2744	-12422.2	2744	-15516.6	2744	-13996.6	2744	1708.43	2744	4838.71
2745	-20615.6	2745	-9442.24	2745	-14223.5	2745	-11518.7	2745	3675.57	2745	-1162.46
2746	-17447.1	2746	-51.3011	2746	-8034.8	2746	-6490.43	2746	-3333.75	2746	-10130.6
2747	-17602.8	2747	1364.64	2747	3315	2747	0	2747	-1357.62	2747	-7034.21
2748	-14648.2	2748	-4899.78	2748	-4759.92	2748	-6917.67	2748	2833.61	2748	-4446
2749	-6195.99	2749	-11169.7	2749	-7021.01	2749	-19044.3	2749	5454.2	2749	-6200.75
2750	-7495.61	2750	-5217.87	2750	-8049.43	2750	-19718.9	2750	-4911.84	2750	-680.04
2751	-6941.51	2751	-718.763	2751	-15262.2	2751	-17815.4	2751	-11528.4	2751	0
2752	-7850.24	2752	-9164.91	2752	-12769.5	2752	-18745.7	2752	-4566.47	2752	-4849.97
2753	-13042.5	2753	-3121.28	2753	-9955.64	2753	-20221.6	2753	594.493	2753	-5328.16
2754	-13346.8	2754	-675.958	2754	-6969.44	2754	-15443.3	2754	-11093.5	2754	-11814.9
2755	-8930.51	2755	-2692.28	2755	-5271.78	2755	-15765.8	2755	-12094.7	2755	-22474.6
2756	-15038.6	2756	0	2756	-6254.62	2756	-23010.7	2756	-11132.5	2756	-22962
2757	-12815.6	2757	-2211.16	2757	-1254.73	2757	-25507.5	2757	6698.31	2757	-14938.8
2758	-16631.3	2758	-4220.5	2758	0	2758	-15676.6	2758	10545.2	2758	-11477.3
2759	-9833.99	2759	-11518.3	2759	-9700.28	2759	-17333.5	2759	-7212.73	2759	-9624.56
2760	-4319.16	2760	-16053.9	2760	-13376.8	2760	-25595.2	2760	-5075.34	2760	-6054.35
2761	-2845.15	2761	-8208.24	2761	-13289.1	2761	-24313.8	2761	-6314.14	2761	-6694.85
2762	-6056.71	2762	-6101.24	2762	-18409.6	2762	-22637.3	2762	-17706.2	2762	-5217.8
2763	-1842.33	2763	-3441.32	2763	-13170.8	2763	-26593.5	2763	-9455.88	2763	-6838.35
2764	-13343.4	2764	917.705	2764	-22107.1	2764	-21970.5	2764	-1188.29	2764	-5050.08
2765	-11699.2	2765	-984.962	2765	-24558	2765	-19957	2765	3104.76	2765	-8824.55
2766	-2187.73	2766	-4321.77	2766	-12512.1	2766	-13767.3	2766	2344.97	2766	-12908.5
2767	-9796.6	2767	-649.916	2767	-21225.4	2767	-11216.6	2767	-4099.94	2767	-19117.6
2768	-12425.1	2768	1880.28	2768	-23823.5	2768	-24367.2	2768	-7725.86	2768	-22641.1
2769	-8188.99	2769	7946.88	2769	-9716.4	2769	-18821.3	2769	-1677.78	2769	-16755
2770	661.11	2770	12761.7	2770	-9563.48	2770	-17053.3	2770	6473.94	2770	-19608.9
2771	4022.43	2771	-9936.24	2771	-15110.7	2771	-14791.4	2771	5636.61	2771	-18577.2
2772	-1869.12	2772	-8517.07	2772	-22330.5	2772	-14771.6	2772	7923.17	2772	-17756.2
2773	-4488.99	2773	2597.05	2773	-15468.6	2773	-16801.1	2773	12515.4	2773	-15209.6
2774	570.091	2774	15259.2	2774	-16950.5	2774	-20183.1	2774	10111.5	2774	-17120.2
2775	6950.77	2775	23761.5	2775	-13860.7	2775	-28645.2	2775	-3574.97	2775	-10509.2
2776	10283.5	2776	26921.4	2776	-7147.57	2776	-22924.2	2776	0	2776	-3716.7
2777	5927.93	2777	16142.4	2777	-11855.9	2777	-11431.1	2777	919.299	2777	895.099
2778	3388.38	2778	15980.1	2778	-13217.4	2778	-20822.8	2778	-6065.46	2778	-3990.44
2779	1348.69	2779	10172.9	2779	-9556.1	2779	-20030.7	2779	-10675.6	2779	-1386.62
2780	6988.86	2780	5386.77	2780	-2704.53	2780	-7988.92	2780	-5923.39	2780	790.887
2781	8988.04	2781	14471.2	2781	11528.7	2781	-7602.3	2781	-2072.2	2781	5996.64
2782	5686.4	2782	8279.95	2782	5817.04	2782	-12539.3	2782	-4377.81	2782	6583.02
2783	10446.8	2783	25382.2	2783	2243.26	2783	-10705.5	2783	-10763.7	2783	3651.58
2784	9076.11	2784	23729.4	2784	-314.44	2784	38.3821	2784	-11638.3	2784	5543.82
2785	1428.95	2785	11902.9	2785	1955.33	2785	6985.09	2785	-2233.36	2785	-1715.19
2786	0	2786	3198.75	2786	14181.7	2786	10774	2786	-1501.95	2786	-1483.03
2787	3098.38	2787	3020.84	2787	9891.88	2787	14915.4	2787	11231.8	2787	8461.11
2788	1827.54	2788	7619.27	2788	8432.74	2788	5722.72	2788	3146.81	2788	9463.72
2789	-4292.62	2789	12084.6	2789	2585.7	2789	4073.26	2789	-1852.77	2789	11188.2
2790	-11837.8	2790	18698.2	2790	5198.27	2790	-8133.29	2790	-2733.3	2790	11122.7
2791	-8326.7	2791	7672.54	2791	5095.48	2791	-8118.18	2791	-6387.48	2791	5582.21
2792	-11474.4	2792	7611.51	2792	5228.02	2792	465.717	2792	-8383.42	2792	-3561.94
2793	-7247.06	2793	17330.5	2793	9570.66	2793	11661.3	2793	-3934.63	2793	-1700.3
2794	-13908.9	2794	3607.96	2794	9964.07	2794	7368.03	2794	-2818.63	2794	-944.073
2795	-12730.2	2795	-6975.28	2795	5527.55	2795	4909.86	2795	2461.83	2795	-5500.12
2796	-10025.9	2796	-2090.2	2796	-1648.88	2796	-2073.48	2796	-3868.63	2796	-2163.2
2797	-3787.62	2797	-8552.43	2797	3018.43	2797	-1429.21	2797	1188.77	2797	-3315.11
2798	-2213.34	2798	-5908.13	2798	-1700.15	2798	12941.5	2798	6464.67	2798	-5917.42
2799	-311.623	2799	-9300.42	2799	-5375.97	2799	11025.3	2799	-5640.74	2799	-1798.51
2800	872.95	2800	-8476.46	2800	3849.27	2800	8222.98	2800	-6087.48	2800	-3837.63
2801	-3273.06	2801	-15270.5	2801	1906.43	2801	12308.4	2801	2049.91	2801	8516.27
2802	-5145.56	2802	-9971.72	2802	-14902.5	2802	10829.5	2802	-2293.3	2802	19045.3
2803	-3693.65	2803	-11146.6	2803	-15558.3	2803	13815	2803	-1983.34	2803	14565.7
2804	-4379.64	2804	-15479.5	2804	-14330.1	2804	24749.1	2804	5070.43	2804	12260
2805	-7189.88	2805	-9530.74	2805	-11224.6	2805	23947.7	2805	14049.4	2805	9436.08
2806	-8517.12	2806	-7283.24	2806	-8165.24	2806	23969.6	2806	22728.8	2806	2974.95
2807	-3098.78	2807	-1736.28	2807	-19723.7	2807	17082.2	2807	16843.6	2807	-5189.07
2808	-3964.59	2808	-3181.05	2808	-17174.9	2808	8488.98	2808	4637.55	2808	-9903.55
2809	-3978.88	2809	-11370.3	2809	-17190.6	2809	705.671	2809	-2624.09	2809	-7760.26
2810	1112.14	2810	-7718.38	2810	-14150.6	2810	4070.91	2810	-66.664	2810	-2820.3
2811	3099.15	2811	-5704.96	2811	-12785.6	2811	12996.3	2811	-624.927	2811	-5862.82
2812	8167.8	2812	-3450.96	2812	-13406.1	2812	8238.16	2812	-8805.61	2812	-755.844
2813	17711.6	2813	9290.25	2813	-20689.7	2813	9458.45	2813	-13493.5	2813	-4212.06
2814	15252.4	2814	7576.22	2814	-20402	2814	7920.79	2814	-16648.4	2814	-3030.2
2815	20772.7	2815	2526.19	2815	-5702.88	2815	5142.85	2815	-10041.3	2815	0
2816	22585.6	2816	-7439.98	2816	-11.9075	2816	2381.99	2816	-8308.93	2816	-3183.39
2817	19552.5	2817	-17300.3	2817	-3562.09	2817	7457.19	2817	-3297.46	2817	-1802.4
2818	21045.1	2818	-15291.4	2818	11429.2	2818	6391.53	2818	-626.217	2818	-2663.82
2819	23939.2	2819	-2581.98	2819	21058.4	2819	4281.97	2819	732.502	2819	-2395.3
2820	17195.6	2820	13018.2	2820	12283.5	2820	7833.35	2820	-2140.79	2820	-3090.11
2821	17286.8	2821	11911.2	2821	4008.02	2821	7489.87	2821	-5569.99	2821	-3145.46
2822	17236.6	2822	9055.28	2822	6001.3	2822	4092.29	2822	-3988.55	2822	-8191.46
2823	21108.2	2823	-5746.62	2823	12640.8	2823	3580.12	2823	4960.81	2823	-11375.2
2824	24125.1	2824	-11843.5	2824	14933.6	2824	1426.82	2824	10058.5	2824	-4005.5
2825	15845.1	2825	-4446	2825	10433.2	2825	0	2825	10226.7	2825	8228.26
2826	8069.16	2826	-8278.7	2826	5343.27	2826	7482.74	2826	6019.3	2826	7926.87
2827	12323.9	2827	265.058	2827	6596.38	2827	18036.6	2827	5547.57	2827	10222.3
2828	13620.3	2828	4906.24	2828	449.674	2828	14058.2	2828	2632.08	2828	6482.68
2829	16089.3	2829	11097.6	2829	9136.88	2829	12262.3	2829	2771.58	2829	1210.69
2830	15565.6	2830	0	2830	7474.63	2830	16304.8	2830	-5425.98	2830	2338.31
2831	19323.1	2831	-3181.6	2831	5824.1	2831	14656.7	2831	-5174.38	2831	548.99
2832	23768.2	2832	296.484	2832	6232.09	2832	14495.8	2832	1303.15	2832	1335.72
2833	15104.7	2833	1271.07	2833	12158.6	2833	17566.2	2833	2473.02	2833	-99.5614
2834	15404.7	2834	3812.06	2834	10721.4	2834	21446.8	2834	6167.22	2834	2802.93
2835	19241	2835	6204.31	2835	16861.6	2835	24785.6	2835	2961.1	2835	3330.66
2836	12394.2	2836	12292	2836	14494.3	2836	18978.9	2836	6508.5	2836	7657.23
2837	17060.7	2837	15803	2837	10001.6	2837	10353.8	2837	10148.8	2837	11560.4
2838	14055.1	2838	3744.76	2838	3075.38	2838	776.85	2838	9096.87	2838	10476.1
2839	13900.6	2839	-3628.49	2839	1217.04	2839	1435.16	2839	3017.62	2839	1556.88
2840	23297.3	2840	-403.739	2840	9064.86	2840	6580.79	2840	5720.36	2840	-4055.46
2841	28669.5	2841	11024.9	2841	6086.01	2841	10485.2	2841	9674.96	2841	-2318
2842	26563.5	2842	10068.2	2842	5360.44	2842	16874.9	2842	12474.4	2842	920.292
2843	18770.3	2843	17571.9	2843	9372.88	2843	19427.1	2843	16412.2	2843	5125.9
2844	18926.6	2844	15444.8	2844	11459.1	2844	13568	2844	12502.3	2844	9230.43
2845	24239.9	2845	5492.02	2845	-3498.64	2845	4800.99	2845	9591.2	2845	9433.49
2846	27407.3	2846	-6144.22	2846	0	2846	10474.1	2846	13483.1	2846	5470.5
2847	26291.5	2847	-5754.74	2847	4513.89	2847	9834.72	2847	14134	2847	6842.31
2848	26712.5	2848	-1233.54	2848	14022.6	2848	11373.5	2848	3999.85	2848	12185.8
2849	20985.5	2849	6463.38	2849	9079.65	2849	5529.16	2849	0	2849	15490.3
2850	7733.6	2850	8922.24	2850	3718.41	2850	1502.43	2850	664.59	2850	20870.3
2851	4183.61	2851	8677.1	2851	-1555.08	2851	5446.97	2851	10552.5	2851	19165
2852	5473.89	2852	11704.6	2852	99.6689	2852	9836.68	2852	14214.8	2852	10752.5
2853	2338.57	2853	1851.8	2853	1484.62	2853	17912.9	2853	8774.45	2853	11235.6
2854	0	2854	-10506.4	2854	6076.75	2854	21631.4	2854	-15.7834	2854	14807.7
2855	4966.21	2855	-11756.6	2855	-1198	2855	18786.9	2855	-6092.9	2855	16246.5
2856	11311.5	2856	-16200.7	2856	-5780.15	2856	15074.6	2856	-10850.1	2856	4288.53
2857	12670.5	2857	-13342.5	2857	-9520.37	2857	18896.2	2857	-10347.1	2857	-1630.55
2858	16260.2	2858	-18160.9	2858	-6170.66	2858	11922.8	2858	-1550.96	2858	-2453.7
2859	13613.2	2859	-8221.5	2859	-6678.36	2859	11194.3	2859	-15315.8	2859	1501.69
2860	9973.32	2860	-3792.49	2860	-6467.75	2860	9830.47	2860	-20317.1	2860	3944.32
2861	15670.7	2861	-1712.18	2861	-593.013	2861	7463.55	2861	-13212.9	2861	4406.19
2862	20935.3	2862	-4658.02	2862	8546.62	2862	10455.7	2862	-10733.3	2862	635.277
2863	26264.9	2863	-4356.25	2863	437.705	2863	-5508.54	2863	-7121.55	2863	2974.37
2864	29029.8	2864	-2066.04	2864	-2292.37	2864	-9536.14	2864	2080.08	2864	438.732
2865	24636	2865	-8424.97	2865	-7775.68	2865	-627.21	2865	1706.63	2865	1962.64
2866	27640.3	2866	-17120.2	2866	-12089.6	2866	-6165.72	2866	-685.167	2866	2069.05
2867	23869.5	2867	-11879.6	2867	-2001.75	2867	4793	2867	2335.73	2867	-6183.78
2868	14892	2868	7084.55	2868	-1925.65	2868	13261.1	2868	-8224.7	2868	-10898.7
2869	24614.1	2869	1713.85	2869	-7374.75	2869	9119.62	2869	-12941.9	2869	-4740.67
2870	33282.3	2870	-2986.1	2870	-8548.47	2870	6184.45	2870	-900.221	2870	-2538.66
2871	35727.9	2871	-9130.59	2871	-10348.5	2871	11380.3	2871	3277.11	2871	740.005
2872	31361.7	2872	2180.39	2872	-12718.9	2872	13433.9	2872	-1863.26	2872	5761.1
2873	19511.5	2873	4901.45	2873	-11625.2	2873	10649	2873	-3273.22	2873	5052.38
2874	10466.9	2874	2467.61	2874	-7801.01	2874	4982.22	2874	2038.74	2874	7915.59
2875	4316.16	2875	7961.72	2875	2693.41	2875	4950.04	2875	-2800.26	2875	11190.5
2876	9171.77	2876	5488.06	2876	13301.2	2876	6488.39	2876	4878.68	2876	12871.9
2877	20814.1	2877	3221.55	2877	6292.14	2877	12258.7	2877	8089.94	2877	8054.86
2878	14148.6	2878	3906.55	2878	-1704.17	2878	14270.2	2878	4587.57	2878	7541.35
2879	13671.5	2879	570.511	2879	-4882	2879	15709.1	2879	11466.8	2879	4545.03
2880	13256.2	2880	-9868.37	2880	-1593.02	2880	11922	2880	8199.36	2880	8040.85
2881	13351.7	2881	-12970.8	2881	11722.1	2881	7533.25	2881	8450.07	2881	7817.71
2882	4733.17	2882	-2505.64	2882	12097.9	2882	3584.43	2882	7446.53	2882	2965.78
2883	5519.54	2883	-3777.91	2883	8880.63	2883	8727.35	2883	4037.03	2883	0
2884	4832.67	2884	-8395.86	2884	13375.1	2884	10305	2884	2689.27	2884	-3251.12
2885	732.6	2885	-10833.5	2885	17097.8	2885	4779.71	2885	9269.05	2885	7229.52
2886	1734.02	2886	0	2886	-1083.32	2886	-6218.57	2886	19097.7	2886	11702.4
2887	-177.415	2887	-5952.36	2887	-12234.4	2887	0	2887	16926.9	2887	10442.5
2888	-372.127	2888	-11492.7	2888	-10781	2888	13384.7	2888	10056.4	2888	7854.01
2889	2268.45	2889	-2932.11	2889	-1581.23	2889	13338.6	2889	5820.21	2889	7102.48
2890	3809.45	2890	-3232.13	2890	-7355.37	2890	17759.7	2890	5965.97	2890	6681.26
2891	9191.19	2891	-5478.09	2891	-12705.3	2891	4089.52	2891	2001.56	2891	7277.22
2892	6905.84	2892	-15767.5	2892	-2333.18	2892	-5623.67	2892	1813.33	2892	6261.57
2893	-130.754	2893	-23778.4	2893	-1022.4	2893	-2446.98	2893	4970.65	2893	8731.35
2894	-8464.35	2894	-19664.6	2894	1246.68	2894	5839.84	2894	-2438.33	2894	8655.71
2895	-4042.25	2895	-21416.9	2895	-2132.27	2895	6698.95	2895	-9475.48	2895	9918.86
2896	-6215.3	2896	-26806	2896	-5041.75	2896	8126.45	2896	1460.56	2896	7103.38
2897	-7959.68	2897	-33041.8	2897	-3141.98	2897	11458.1	2897	10412.6	2897	6381.45
2898	-3852.35	2898	-32565.5	2898	-13123.1	2898	14318.1	2898	4692.43	2898	14138.2
2899	3543.36	2899	-12435.8	2899	-12069.7	2899	16222.5	2899	-618.281	2899	13993.8
2900	-1722.47	2900	-15298.7	2900	-368.412	2900	14606.3	2900	1143.66	2900	13912.8
2901	-3084.26	2901	-13188.8	2901	-5145.06	2901	8579.81	2901	4422.5	2901	18266.4
2902	692.889	2902	-6179.87	2902	-250.688	2902	5366.29	2902	6918.36	2902	13247
2903	1389.05	2903	-2188.44	2903	0	2903	3193.45	2903	9469.14	2903	1503.49
2904	-8375	2904	6705.23	2904	-4273.12	2904	-7510.33	2904	11946.2	2904	1911
2905	0	2905	-3391.14	2905	3090.48	2905	-11969.5	2905	5411.73	2905	683.269
2906	10273.9	2906	431.533	2906	3489.38	2906	-8550.69	2906	5408.08	2906	2606.37
2907	14093	2907	-3665.95	2907	-4481.42	2907	-69.7234	2907	4408.14	2907	8928.43
2908	16216.2	2908	-9096.78	2908	-1752.32	2908	4065.49	2908	3454.48	2908	11743.3
2909	13470.8	2909	-8394.37	2909	437.573	2909	-3151.47	2909	6451.29	2909	8001.39
2910	19908.6	2910	5707.38	2910	-5449.57	2910	-6661.43	2910	9560.04	2910	4334.71
2911	21263.9	2911	10139.4	2911	-7607.09	2911	-3069.6	2911	17914.4	2911	8768.29
2912	15374.5	2912	-2152.3	2912	-334.643	2912	-376.256	2912	13839.6	2912	9667.8
2913	16342.6	2913	-2351.6	2913	-7227.92	2913	-492.729	2913	11346.3	2913	7967
2914	15718.9	2914	14811.1	2914	-6739.57	2914	9562.23	2914	13157.6	2914	11592.6
2915	1852.82	2915	2378.12	2915	7234.43	2915	3212.31	2915	10166.8	2915	13642.4
2916	-3690.3	2916	6571.3	2916	9457.07	2916	1403.91	2916	8313.51	2916	15129.7
2917	-1688.42	2917	12087.6	2917	4450.5	2917	-1715.7	2917	-2855.45	2917	5807.2
2918	-6841.78	2918	5082.72	2918	-4460.64	2918	-1480.86	2918	-6297.17	2918	-378.54
2919	-11843.7	2919	-4343.74	2919	2263.45	2919	2974.63	2919	525.075	2919	6267.94
2920	-7997.54	2920	-4232.57	2920	8722.16	2920	-1303.15	2920	0	2920	10900.4
2921	-18932.3	2921	3400.2	2921	1308.95	2921	-2123.86	2921	1864.36	2921	13174
2922	-14896.5	2922	-2384.9	2922	-3340.32	2922	329.407	2922	6176.24	2922	13511.2
2923	-13332	2923	-9345.26	2923	-5354.48	2923	3739.34	2923	16797.3	2923	10580
2924	-12380.4	2924	-13383.9	2924	-1263.91	2924	3435.81	2924	10141	2924	8883.71
2925	-8235.42	2925	-9721.72	2925	1463.32	2925	-2441.35	2925	7534.88	2925	10166.8
2926	-4907.74	2926	-4496.27	2926	460.157	2926	-1157.51	2926	6955.36	2926	10469.3
2927	-12451.7	2927	-3808.95	2927	10769.7	2927	1728.28	2927	16156.2	2927	7400.83
2928	-14006.5	2928	-13390.2	2928	7756.68	2928	5014.28	2928	12597.1	2928	16394
2929	-10682.2	2929	-16765.1	2929	5125.27	2929	8610.26	2929	9730.54	2929	13963
2930	-12546.4	2930	-4407.6	2930	12627.9	2930	15777	2930	15171.2	2930	8268.26
2931	-15182.6	2931	3422.03	2931	9922.21	2931	9091.27	2931	13530.8	2931	6394.48
2932	-12732.3	2932	7454.98	2932	1221.87	2932	0	2932	15420.7	2932	7076.14
2933	-13478.6	2933	0	2933	-1174.98	2933	3901.53	2933	16127.7	2933	5206.11
2934	-14882.6	2934	2777.78	2934	0	2934	4537.83	2934	26396.6	2934	5128.65
2935	-13970.9	2935	-10840.2	2935	-1849.24	2935	7114.16	2935	36020.8	2935	0
2936	-14042.4	2936	-16918.4	2936	1250.35	2936	10240.1	2936	37497.4	2936	-668.22
2937	-9794.74	2937	-11079.5	2937	6515.04	2937	14047.3	2937	28962.2	2937	4328.38
2938	-6007.5	2938	-12522.6	2938	-2640.28	2938	11846.5	2938	26522.8	2938	4040.13
2939	-8486.81	2939	-3961.27	2939	-3917.29	2939	14030.4	2939	31550.1	2939	-3604.72
2940	-15175.1	2940	11934.8	2940	-5195.39	2940	20352.1	2940	37005.8	2940	-4611.31
2941	-18861.2	2941	11535.2	2941	5812.15	2941	18705.1	2941	34234.1	2941	-2740.34
2942	-9977.67	2942	18834.9	2942	15525.1	2942	20535.3	2942	33550	2942	-8720.68
2943	553.07	2943	25016.8	2943	22446	2943	15794	2943	24854.3	2943	-6669
2944	1571.97	2944	19680.2	2944	21508.4	2944	18919.8	2944	28323.8	2944	-7832.84
2945	-2632.55	2945	9014.15	2945	20088.1	2945	37423.6	2945	43405	2945	-3205.78
2946	-1367.06	2946	10073	2946	21906.9	2946	48335.7	2946	53651.7	2946	-7243.58
2947	0	2947	5773.8	2947	23617.6	2947	49056.5	2947	54933.2	2947	-7401.1
2948	-1667	2948	1537.98	2948	23728	2948	44615.7	2948	50261.2	2948	-2712.9
2949	-6577.27	2949	5390.37	2949	31353.2	2949	43356	2949	46934.6	2949	700.407
2950	-5648.66	2950	26033.4	2950	27532.2	2950	45089.6	2950	56750.6	2950	8076.91
2951	4258.96	2951	31946.6	2951	21634.1	2951	51209.9	2951	59265.6	2951	10762.7
2952	9521.01	2952	27342.3	2952	29174.1	2952	51837.5	2952	77964.9	2952	13963
2953	14056.2	2953	38059.7	2953	29117.5	2953	56187	2953	82577.7	2953	20421.8
2954	11895.9	2954	33002.8	2954	38578.8	2954	59882.7	2954	80804.5	2954	20930
2955	12300.7	2955	39367	2955	46346.5	2955	57264.5	2955	87248.6	2955	29468.7
2956	17058.8	2956	44066.5	2956	45258.2	2956	58211.9	2956	86090.6	2956	35242.8
2957	14076	2957	53840.3	2957	48609.8	2957	65118.2	2957	91545.5	2957	39937.1
2958	18155.4	2958	67917.4	2958	56513.6	2958	62143.5	2958	93055.8	2958	37196.8
2959	19516.3	2959	61964.7	2959	57572.4	2959	73171	2959	93645	2959	39875.2
2960	20746.1	2960	58768.8	2960	60163.7	2960	78878	2960	98749.5	2960	41810.8
2961	21727.5	2961	64191.3	2961	64797.1	2961	78033.2	2961	108333	2961	48283.4
2962	27819	2962	55886.4	2962	62374.8	2962	82795.3	2962	117914	2962	47184.3
2963	19216.6	2963	54884.8	2963	66005.6	2963	104308	2963	119762	2963	48335.6
2964	15899.2	2964	53114.7	2964	81670	2964	107463	2964	120125	2964	49023.6
2965	24413.6	2965	50172.2	2965	86545.1	2965	101444	2965	123820	2965	46390.6
2966	24051.5	2966	60170	2966	82305.4	2966	102879	2966	122114	2966	49454.4
2967	24715.3	2967	77725.5	2967	86515.1	2967	104284	2967	128427	2967	57351.7
2968	25846	2968	80831.9	2968	99367.4	2968	102827	2968	130291	2968	59006.1
2969	30520.4	2969	73057.4	2969	93563.7	2969	101363	2969	135065	2969	66493.4
2970	38830.6	2970	78787.9	2970	101470	2970	107111	2970	143154	2970	69071.7
2971	37054.4	2971	69176.3	2971	108269	2971	108949	2971	151461	2971	68501.2
2972	37006.7	2972	65285.9	2972	101046	2972	102909	2972	149513	2972	67961
2973	42660.9	2973	64495.3	2973	96918	2973	107540	2973	142742	2973	65192.4
2974	31827.8	2974	66264.1	2974	98396.1	2974	111231	2974	144522	2974	63003.3
2975	32763.5	2975	71102.2	2975	101509	2975	124868	2975	148726	2975	64282.9
2976	37554.8	2976	60008	2976	105741	2976	120188	2976	144508	2976	67632.2
2977	36988.6	2977	59820	2977	105962	2977	116460	2977	144780	2977	73036.9
2978	45062.6	2978	79106.4	2978	109935	2978	115074	2978	148272	2978	81383
2979	55396.7	2979	84968.9	2979	108921	2979	108544	2979	145112	2979	79502
2980	60160.2	2980	79146.4	2980	103120	2980	115753	2980	152580	2980	76914
2981	53532	2981	84712.6	2981	100559	2981	125076	2981	153073	2981	77175.4
2982	56866.5	2982	92579.9	2982	107205	2982	119267	2982	149204	2982	69757.5
2983	55952.7	2983	97971.8	2983	98406.5	2983	106072	2983	148388	2983	70818.9
2984	59330.5	2984	84017.2	2984	101537	2984	110260	2984	145334	2984	76568.1
2985	59268.8	2985	77519.4	2985	95878.1	2985	114958	2985	135899	2985	71697
2986	58775.9	2986	79003.3	2986	102196	2986	123751	2986	129105	2986	66344.3
2987	59429.3	2987	76781.7	2987	103456	2987	122183	2987	128208	2987	66297.8
2988	63155.5	2988	89903.1	2988	97314.5	2988	107418	2988	127593	2988	65279.5
2989	53750.4	2989	94577.3	2989	105216	2989	98274.8	2989	129355	2989	61953.4
2990	47773.3	2990	77374.6	2990	103336	2990	93794	2990	129498	2990	64349.2
2991	58325.9	2991	71286	2991	97695.3	2991	93192.4	2991	122947	2991	63321.9
2992	61242.7	2992	87515.3	2992	98395	2992	92599.8	2992	124638	2992	59943.4
2993	64790.6	2993	82376.2	2993	98830.1	2993	95976.6	2993	128305	2993	60440
2994	61255.4	2994	79700.4	2994	103224	2994	100402	2994	121297	2994	61254.2
2995	63615.4	2995	84745	2995	106926	2995	105795	2995	123727	2995	59945.6
2996	60574.4	2996	92713.8	2996	97678.9	2996	96312.2	2996	124395	2996	51679.1
2997	55727.1	2997	101997	2997	94508.5	2997	102770	2997	119007	2997	48463.8
2998	66124.8	2998	98118.6	2998	94857.9	2998	101068	2998	128391	2998	54579.7
2999	72520.9	2999	91813.9	2999	100332	2999	95015	2999	132637	2999	67189.1
3000	73506.9	3000	88712.8	3000	109763	3000	90978.2	3000	128429	3000	61247.5
3001	70483.3	3001	95163.1	3001	112854	3001	95861.2	3001	128375	3001	55818.2
3002	66823.1	3002	93682.5	3002	120478	3002	103122	3002	127335	3002	61994.1
3003	63475.7	3003	94562.2	3003	118032	3003	109315	3003	127721	3003	68036.5
3004	65900.9	3004	109034	3004	118679	3004	105774	3004	131860	3004	65223.6
3005	71033	3005	102775	3005	118604	3005	102882	3005	132697	3005	61734.3
3006	71821.2	3006	95927	3006	112339	3006	88868.9	3006	130792	3006	61585.6
3007	73579.4	3007	100775	3007	108583	3007	90094.8	3007	134213	3007	59637.4
3008	80313.9	3008	97928.6	3008	108511	3008	92122.7	3008	140552	3008	62343.2
3009	81669.4	3009	84552.8	3009	107691	3009	95240.1	3009	136563	3009	62464.2
3010	78564.9	3010	80939.5	3010	104959	3010	97406.5	3010	140390	3010	64997.8
3011	78009.5	3011	71045.4	3011	110286	3011	97548.9	3011	137485	3011	67696
3012	73474.6	3012	77547.4	3012	121508	3012	103602	3012	147349	3012	69633.3
3013	77576.2	3013	93549.1	3013	126714	3013	111499	3013	143840	3013	74909.6
3014	83846.3	3014	94080.5	3014	124010	3014	115574	3014	146723	3014	80351.3
3015	81445.1	3015	96604.3	3015	116013	3015	113109	3015	153189	3015	87274.8
3016	84490.6	3016	88615.8	3016	123145	3016	121582	3016	150849	3016	88052.7
3017	88385	3017	85018.7	3017	132141	3017	124168	3017	147392	3017	88571
3018	88988.4	3018	99320	3018	124755	3018	125369	3018	159490	3018	82022.3
3019	91258.3	3019	102267	3019	124119	3019	129111	3019	154240	3019	84264.7
3020	101333	3020	104075	3020	133448	3020	136069	3020	157836	3020	83563.1
3021	100949	3021	122901	3021	132797	3021	133713	3021	161153	3021	89086.1
3022	98433.1	3022	121868	3022	132311	3022	127854	3022	166852	3022	88075.7
3023	102600	3023	112491	3023	127153	3023	128964	3023	171503	3023	86340.9
3024	103611	3024	108725	3024	126463	3024	139341	3024	176541	3024	88519.4
3025	108117	3025	107972	3025	128433	3025	145543	3025	186844	3025	94664.5
3026	110622	3026	106557	3026	134759	3026	132191	3026	191521	3026	98285.5
3027	111814	3027	98028.6	3027	146373	3027	127790	3027	189479	3027	93185.7
3028	111162	3028	102186	3028	145325	3028	137922	3028	194933	3028	85968.5
3029	107687	3029	112717	3029	142881	3029	147890	3029	200015	3029	83650.9
3030	118903	3030	124137	3030	144724	3030	146659	3030	201551	3030	82288.2
3031	124027	3031	112413	3031	145223	3031	143555	3031	203982	3031	82475.5
3032	120731	3032	109403	3032	138044	3032	149356	3032	193134	3032	81789.3
3033	113891	3033	119599	3033	122192	3033	144755	3033	181973	3033	86902.4
3034	109200	3034	116917	3034	135840	3034	137103	3034	180811	3034	92557.8
3035	114079	3035	115684	3035	147522	3035	135163	3035	190528	3035	93084
3036	116253	3036	105832	3036	139957	3036	129113	3036	182949	3036	88448.5
3037	127745	3037	94719.4	3037	127776	3037	125319	3037	176825	3037	84398.6
3038	126437	3038	99581.9	3038	115388	3038	122438	3038	165770	3038	81925.7
3039	116361	3039	100008	3039	112474	3039	123022	3039	147489	3039	83270.2
3040	114893	3040	98027	3040	125349	3040	119144	3040	148457	3040	87012.9
3041	113144	3041	106458	3041	130781	3041	122882	3041	150520	3041	79275.8
3042	104612	3042	108442	3042	109657	3042	120911	3042	139501	3042	67342.7
3043	102151	3043	97317.4	3043	100250	3043	114252	3043	135101	3043	59580.2
3044	103201	3044	90447.8	3044	107287	3044	113905	3044	125706	3044	50194
3045	104792	3045	82897.6	3045	106628	3045	103284	3045	110579	3045	42352.4
3046	105688	3046	79805.4	3046	96396.6	3046	88610.5	3046	107330	3046	27486.3
3047	108604	3047	76200.2	3047	82082	3047	81363.4	3047	103437	3047	22522.3
3048	107691	3048	73042.3	3048	66213.8	3048	65777.3	3048	98826.2	3048	10090.7
3049	115714	3049	69294.5	3049	65744.1	3049	50913.9	3049	83843.2	3049	-3022.63
3050	109703	3050	62439.1	3050	70557.2	3050	38350.7	3050	67297.5	3050	-9280.59
3051	103725	3051	69692.5	3051	60599.7	3051	30206.9	3051	53058.1	3051	-21364
3052	111138	3052	62926.1	3052	55481.7	3052	20027.6	3052	48488.5	3052	-27582.7
3053	114005	3053	48567.3	3053	38584.8	3053	2715.39	3053	47845.1	3053	-46171.6
3054	106669	3054	46908.1	3054	17014.4	3054	-8133.82	3054	29678.6	3054	-53334.5
3055	107300	3055	42240.6	3055	5350.31	3055	-18862.3	3055	8600.73	3055	-64894.3
3056	105022	3056	42502.7	3056	-2350.53	3056	-28909.9	3056	-11855.5	3056	-75319.4
3057	96979	3057	41590.6	3057	-6810.44	3057	-38535.1	3057	-37182.5	3057	-85728.9
3058	94075.7	3058	25437.6	3058	-8698.56	3058	-45861.4	3058	-47600.5	3058	-93020.8
3059	93577.1	3059	12634.7	3059	-17092.9	3059	-59773.5	3059	-52337.3	3059	-102984
3060	94811	3060	13248.3	3060	-22077.1	3060	-73935.9	3060	-63990.9	3060	-108976
3061	96358.2	3061	13505.1	3061	-34552.5	3061	-87202.8	3061	-87547	3061	-117172
3062	100838	3062	20635	3062	-43087.2	3062	-100993	3062	-111694	3062	-124616
3063	109948	3063	3334.12	3063	-55709	3063	-117273	3063	-124915	3063	-131376
3064	103207	3064	-13872.6	3064	-58263.3	3064	-121319	3064	-130937	3064	-137898
3065	104006	3065	-15943	3065	-66077	3065	-132409	3065	-141636	3065	-152655
3066	105798	3066	-23051.1	3066	-77753.9	3066	-142226	3066	-157961	3066	-158758
3067	103672	3067	-26101.5	3067	-85998.8	3067	-142170	3067	-164225	3067	-155768
3068	99260.6	3068	-18217.1	3068	-93236.8	3068	-154225	3068	-184824	3068	-154878
3069	94540	3069	-15647.9	3069	-94903.5	3069	-163431	3069	-185909	3069	-158997
3070	102235	3070	-26106.1	3070	-106288	3070	-165335	3070	-189206	3070	-162509
3071	102209	3071	-33004.8	3071	-113206	3071	-158137	3071	-188871	3071	-164226
3072	93875.7	3072	-38700.2	3072	-117544	3072	-152046	3072	-188682	3072	-170975
3073	87629.2	3073	-37276.5	3073	-121836	3073	-152691	3073	-194998	3073	-168092
3074	92260.2	3074	-25185.4	3074	-111378	3074	-162969	3074	-194335	3074	-160832
3075	91757	3075	-22239.8	3075	-106873	3075	-163792	3075	-198378	3075	-169768
3076	88693.5	3076	-24449.2	3076	-107197	3076	-157824	3076	-199800	3076	-178669
3077	92214.6	3077	-36620.4	3077	-103822	3077	-151293	3077	-201954	3077	-184801
3078	87738.4	3078	-38718	3078	-112052	3078	-151595	3078	-202246	3078	-178283
3079	85718.7	3079	-44099.6	3079	-113115	3079	-148611	3079	-205552	3079	-172654
3080	78633.9	3080	-38955.9	3080	-108100	3080	-136588	3080	-200445	3080	-166613
3081	82564.8	3081	-39003	3081	-112352	3081	-136454	3081	-188049	3081	-163061
3082	87464.8	3082	-38682	3082	-114747	3082	-138962	3082	-190574	3082	-158451
3083	91168.1	3083	-26216.6	3083	-100489	3083	-146053	3083	-182707	3083	-159019
3084	99134.9	3084	-22970.7	3084	-90532.5	3084	-141275	3084	-169597	3084	-155922
3085	102262	3085	-17468.7	3085	-87688.7	3085	-124262	3085	-176692	3085	-148308
3086	102006	3086	-25655.5	3086	-76762.2	3086	-112766	3086	-162808	3086	-136106
3087	108675	3087	-13515.1	3087	-71304	3087	-104359	3087	-146872	3087	-132376
3088	109222	3088	-12606.8	3088	-72419.3	3088	-101113	3088	-140588	3088	-128466
3089	99994.2	3089	-8263.26	3089	-76469.9	3089	-98195.7	3089	-130930	3089	-121988
3090	101588	3090	-13739	3090	-76586.5	3090	-95023.9	3090	-120082	3090	-116136
3091	104809	3091	-3245.76	3091	-70548.2	3091	-81586.6	3091	-106483	3091	-110169
3092	104418	3092	0	3092	-59441.1	3092	-71462.4	3092	-97989.1	3092	-104989
3093	98502	3093	2315.55	3093	-47643.6	3093	-60056.7	3093	-92063.1	3093	-100569
3094	99056.8	3094	8535.04	3094	-43473.1	3094	-58651.6	3094	-88992.5	3094	-91645
3095	106163	3095	14687.2	3095	-41117.7	3095	-56265.9	3095	-79870.1	3095	-83214.9
3096	103684	3096	12131.2	3096	-43778.5	3096	-56356.2	3096	-65563.2	3096	-80897.7
3097	104771	3097	12855.5	3097	-20478.1	3097	-50548.8	3097	-57828.6	3097	-74181.2
3098	116172	3098	21501.7	3098	-15621.9	3098	-36548.3	3098	-42848.2	3098	-66650.2
3099	122336	3099	23499.2	3099	-15481	3099	-28104.6	3099	-25670.8	3099	-62078.2
3100	127351	3100	40288.8	3100	-17176.9	3100	-26403.3	3100	-21518.3	3100	-62275.6
3101	137907	3101	47584.5	3101	-2894.09	3101	-27148.6	3101	-17598.8	3101	-55964.5
3102	133768	3102	58756.5	3102	-1898.95	3102	-13353.8	3102	-16155.4	3102	-54427.7
3103	131413	3103	55658.4	3103	-6086.04	3103	-3382.28	3103	-19452.9	3103	-55160.1
3104	132022	3104	49244.1	3104	-1148.35	3104	132.539	3104	-11830.7	3104	-54652
3105	146986	3105	50937.1	3105	-158.131	3105	5484.39	3105	0	3105	-51139.4
3106	159841	3106	50076.8	3106	0	3106	7177.63	3106	-5336.12	3106	-59907.3
3107	157091	3107	54306.4	3107	9401.2	3107	10877.9	3107	-3258.33	3107	-58561.9
3108	159695	3108	54684.5	3108	14996.1	3108	11450.9	3108	437.066	3108	-56497.2
3109	164349	3109	46483.4	3109	8045.18	3109	10784	3109	-4294.77	3109	-56316.4
3110	159518	3110	53337.2	3110	6013.43	3110	-498.166	3110	-10861.9	3110	-52993.5
3111	158635	3111	52641.6	3111	6051.63	3111	3034.51	3111	-15895.1	3111	-50675
3112	164915	3112	62209	3112	12791.3	3112	8480.95	3112	-9789.18	3112	-49736.5
3113	162124	3113	54865.1	3113	6116.05	3113	8537.01	3113	-10238.8	3113	-49456.6
3114	160721	3114	59413.1	3114	6042.18	3114	10570.7	3114	-13898.1	3114	-49030
3115	160512	3115	60683.7	3115	10263.3	3115	18919.1	3115	-12893.1	3115	-53787.3
3116	170726	3116	50150.8	3116	11151.6	3116	17417.2	3116	-9382.61	3116	-56279.4
3117	171294	3117	59955.1	3117	5833.7	3117	6458.81	3117	-14092.1	3117	-57643.9
3118	168029	3118	67319.1	3118	644.034	3118	-2563.62	3118	-22047.7	3118	-53842.6
3119	167775	3119	68259	3119	12344.2	3119	-5557.36	3119	-18772.1	3119	-53566.5
3120	177202	3120	58154.3	3120	11428.7	3120	-5739.81	3120	-22708.4	3120	-59605.4
3121	186849	3121	57841.2	3121	12612.9	3121	-4974.8	3121	-17755.5	3121	-58575.6
3122	195584	3122	62484.2	3122	19369	3122	-8536.46	3122	-15411.9	3122	-62787.8
3123	195723	3123	63090.9	3123	10437.3	3123	-6613.83	3123	-28319	3123	-65329.4
3124	198846	3124	57298.8	3124	2916.93	3124	-4612.71	3124	-26166	3124	-62600.7
3125	193504	3125	62452.1	3125	2775.55	3125	0	3125	-17319.2	3125	-61681
3126	194670	3126	66694.4	3126	8913.31	3126	1526.59	3126	-9113.96	3126	-62485.6
3127	199905	3127	78078.8	3127	11224.6	3127	-2974.82	3127	-13045.1	3127	-63111.8
3128	205515	3128	83720.2	3128	18895.9	3128	-3825.37	3128	-17682.1	3128	-62965.5
3129	208304	3129	83128.8	3129	14851.1	3129	-6414.26	3129	-16592.2	3129	-59163.2
3130	208288	3130	89119.9	3130	3053.32	3130	-8566.74	3130	-20592	3130	-61326
3131	202488	3131	83436.3	3131	6182.36	3131	-11067.2	3131	-11972.9	3131	-65810.3
3132	202983	3132	81704.6	3132	8900.17	3132	-9791.29	3132	-11392.2	3132	-69779.5
3133	197404	3133	81071.5	3133	3277.66	3133	3908.04	3133	-7720.48	3133	-72152.3
3134	191874	3134	77575.4	3134	8146.23	3134	9561.32	3134	307.917	3134	-69793.3
3135	193620	3135	68871.5	3135	15053.1	3135	-5529.17	3135	-3490.02	3135	-71742.3
3136	196537	3136	67881.3	3136	11732.2	3136	-7471.87	3136	-8025.15	3136	-74439.4
3137	207598	3137	79720.9	3137	10245.3	3137	3419.19	3137	-9248.75	3137	-71618.9
3138	211718	3138	93038.1	3138	11941.6	3138	9406.23	3138	491.145	3138	-67238.5
3139	210226	3139	80300.4	3139	17791.3	3139	7240.25	3139	6974.62	3139	-63625.7
3140	216115	3140	77983.9	3140	18580.4	3140	1297.58	3140	13150.7	3140	-61891
3141	217205	3141	72553.1	3141	20426.6	3141	8133.84	3141	15411.5	3141	-66773.2
3142	222182	3142	69012.5	3142	21545.9	3142	8422.61	3142	7300.78	3142	-63125.1
3143	225928	3143	81486.4	3143	28508.2	3143	6077.65	3143	0	3143	-62115.7
3144	237572	3144	95798.5	3144	24723.6	3144	12438.5	3144	5444.34	3144	-57551.4
3145	242861	3145	99657.9	3145	26588.9	3145	16465.2	3145	6224.34	3145	-54420.9
3146	243094	3146	105479	3146	34640.1	3146	30383.2	3146	5309.02	3146	-55795.1
3147	237100	3147	105016	3147	38960.4	3147	28583.2	3147	6954.23	3147	-47785.1
3148	238888	3148	114577	3148	45521.7	3148	29692.5	3148	12470.6	3148	-36684.8
3149	240351	3149	111714	3149	50066.2	3149	32099.7	3149	17887.9	3149	-37027
3150	247643	3150	107334	3150	56444.1	3150	37274.2	3150	24992.7	3150	-39909.5
3151	254618	3151	119940	3151	62128.4	3151	42312	3151	28730.4	3151	-32963.9
3152	257053	3152	129071	3152	72416.6	3152	43095.6	3152	34738.2	3152	-31620.4
3153	260137	3153	136680	3153	79537.4	3153	40040.1	3153	39156	3153	-28923.4
3154	266477	3154	139348	3154	76198	3154	49065.3	3154	44846.6	3154	-20161.5
3155	281013	3155	155392	3155	66470.3	3155	55936.5	3155	46074.8	3155	-14737
3156	291339	3156	155922	3156	66188.5	3156	63330.4	3156	51399.8	3156	-19586.8
3157	286440	3157	139638	3157	74714.8	3157	63143.5	3157	61994.7	3157	-19441.9
3158	287856	3158	134692	3158	82920.1	3158	59136	3158	63025.5	3158	-10011.5
3159	294011	3159	133465	3159	93491.9	3159	55531.1	3159	64425	3159	-5360.08
3160	300725	3160	148831	3160	81459.9	3160	58976.8	3160	57732.3	3160	-8386.81
3161	300442	3161	157109	3161	70876.1	3161	72808.4	3161	49818.6	3161	-6897.26
3162	303440	3162	148171	3162	69056.5	3162	76859.7	3162	45343.6	3162	-5337.13
3163	303978	3163	137010	3163	80761.6	3163	77785.2	3163	50547.2	3163	-4965.63
3164	302969	3164	145235	3164	92892	3164	67292.5	3164	50042.9	3164	0
3165	306118	3165	160763	3165	94017.6	3165	56857.5	3165	53414.1	3165	2443.84
3166	317930	3166	161043	3166	91545.5	3166	54201.7	3166	52904.2	3166	3770.26
3167	330619	3167	156022	3167	94983.8	3167	67120	3167	52080.2	3167	6295.76
3168	328088	3168	162092	3168	103651	3168	82782.9	3168	52235.2	3168	1594.41
3169	330889	3169	170295	3169	102702	3169	80951.7	3169	47846.1	3169	-10324.8
3170	332878	3170	166113	3170	95788.7	3170	71969.3	3170	43045.7	3170	-13522.3
3171	337128	3171	160945	3171	86753.2	3171	83935.2	3171	42817.3	3171	-12579.4
3172	344711	3172	168208	3172	85841.1	3172	87785.1	3172	46281.3	3172	-10142.5
3173	345382	3173	177253	3173	94606	3173	80226.4	3173	42344	3173	-14776.6
3174	348988	3174	187291	3174	106178	3174	75441.1	3174	42247.2	3174	-15024.7
3175	353533	3175	194153	3175	105955	3175	79887.1	3175	43815.2	3175	-10671.3
3176	354483	3176	205699	3176	103769	3176	79719	3176	49510.4	3176	-16348.6
3177	363554	3177	214839	3177	98837	3177	87376.2	3177	57638.1	3177	-9870.55
3178	364658	3178	208361	3178	103177	3178	97914.7	3178	53612.7	3178	-6341.73
3179	364140	3179	198321	3179	110239	3179	100773	3179	54029.4	3179	-14048.8
3180	371194	3180	204834	3180	126528	3180	96093	3180	57353.4	3180	-13301
3181	369403	3181	203993	3181	138779	3181	97337.6	3181	71117.4	3181	-1747.08
3182	372033	3182	211083	3182	136672	3182	100640	3182	80866.7	3182	158.958
3183	375958	3183	234234	3183	126546	3183	86703.7	3183	79027.4	3183	358.812
3184	374715	3184	245887	3184	133643	3184	87536	3184	75284.2	3184	4167.32
3185	373109	3185	243566	3185	138835	3185	98096.9	3185	67856.6	3185	4493.1
3186	373262	3186	236068	3186	143596	3186	99463	3186	70735.3	3186	891.789
3187	380027	3187	246308	3187	145424	3187	97479.7	3187	71153.3	3187	3494.8
3188	389159	3188	252045	3188	138751	3188	102740	3188	65698.4	3188	6439.81
3189	390123	3189	247612	3189	132988	3189	104479	3189	69380.2	3189	813.325
3190	387344	3190	255600	3190	131851	3190	99334.8	3190	70700.1	3190	481.716
3191	388950	3191	267017	3191	138562	3191	98937	3191	76182.3	3191	5127.01
3192	397275	3192	262830	3192	141435	3192	106660	3192	81848	3192	5104.62
3193	408327	3193	263438	3193	145120	3193	113259	3193	82988.9	3193	1404.4
3194	403006	3194	274951	3194	154047	3194	111817	3194	89046.5	3194	-5080.29
3195	400402	3195	272552	3195	162254	3195	121568	3195	86624.2	3195	-3657.73
3196	405353	3196	282163	3196	163133	3196	124513	3196	94482.5	3196	-4177.26
3197	401564	3197	303508	3197	158688	3197	125974	3197	90808	3197	-3372.35
3198	392782	3198	304473	3198	163226	3198	128421	3198	89848.1	3198	-47.0841
3199	400101	3199	304754	3199	165075	3199	119637	3199	89046.9	3199	3668.76
3200	405667	3200	310991	3200	168951	3200	126505	3200	88680.9	3200	-39.4232
3201	400829	3201	317627	3201	184003	3201	134142	3201	86259.1	3201	1278.42
3202	398256	3202	315279	3202	194701	3202	143014	3202	94930.6	3202	5137.71
3203	402388	3203	320720	3203	196432	3203	147333	3203	93162.7	3203	6537.78
3204	404347	3204	320821	3204	182988	3204	147313	3204	92206.6	3204	5915.82
3205	400714	3205	315317	3205	176404	3205	151101	3205	90660.1	3205	3581.07
3206	398074	3206	319873	3206	177119	3206	143094	3206	89595.2	3206	-703.272
3207	392411	3207	330432	3207	167920	3207	135562	3207	98243	3207	2119.68
3208	381068	3208	336987	3208	170812	3208	139710	3208	100096	3208	3346.48
3209	387446	3209	327114	3209	185970	3209	135196	3209	95603.9	3209	3383.06
3210	383495	3210	328427	3210	186169	3210	129975	3210	85261.9	3210	-1013.12
3211	374397	3211	327260	3211	181555	3211	128603	3211	78182.1	3211	-5726.16
3212	367725	3212	331593	3212	182240	3212	137163	3212	80650.3	3212	-7320.58
3213	363723	3213	334908	3213	189805	3213	141239	3213	76801.3	3213	-4681.72
3214	353474	3214	336858	3214	196178	3214	132561	3214	68378.1	3214	-3708.22
3215	348076	3215	337352	3215	190464	3215	132897	3215	66736.5	3215	-4061.87
3216	334490	3216	340597	3216	187599	3216	137697	3216	67269.1	3216	2391.93
3217	328433	3217	339580	3217	182357	3217	129374	3217	74706.1	3217	-4387.4
3218	328047	3218	338474	3218	187249	3218	131684	3218	83958.8	3218	-9803.36
3219	322205	3219	333794	3219	194952	3219	132248	3219	78861.9	3219	-9502.79
3220	319059	3220	336724	3220	190209	3220	130308	3220	78183.9	3220	-8936.38
3221	323886	3221	342619	3221	189729	3221	135293	3221	79881.5	3221	-5098.82
3222	325815	3222	336936	3222	196688	3222	133325	3222	76282.2	3222	-3608.49
3223	326425	3223	328108	3223	210921	3223	127589	3223	63440.8	3223	-5262.72
3224	319708	3224	338589	3224	213588	3224	136218	3224	66144.2	3224	-3274.71
3225	327308	3225	347727	3225	204353	3225	142879	3225	77739.4	3225	-2183.79
3226	325728	3226	356951	3226	190885	3226	143767	3226	88924	3226	-8140.22
3227	323691	3227	357689	3227	198457	3227	147939	3227	94585.2	3227	-15056.9
3228	328939	3228	375127	3228	206668	3228	145372	3228	92589.5	3228	-3631.5
3229	334013	3229	385067	3229	202393	3229	144147	3229	87460.4	3229	-2264.08
3230	342527	3230	387334	3230	197450	3230	149897	3230	84328.8	3230	-7878.67
3231	331396	3231	385562	3231	198774	3231	150451	3231	93537.8	3231	-5720.93
3232	324196	3232	387691	3232	200962	3232	158176	3232	90240.4	3232	-13200.7
3233	332753	3233	399796	3233	206006	3233	170319	3233	84876.6	3233	-14678.2
3234	337970	3234	398888	3234	216661	3234	184943	3234	85848.5	3234	-16382.5
3235	338603	3235	395786	3235	227156	3235	193566	3235	93974.6	3235	-8353.58
3236	343888	3236	410323	3236	236827	3236	197405	3236	96391.8	3236	-3919.9
3237	351524	3237	431165	3237	245936	3237	204928	3237	92750.6	3237	-2581.08
3238	351639	3238	452210	3238	251236	3238	211666	3238	97399.5	3238	-6326.84
3239	357739	3239	459490	3239	256383	3239	213703	3239	103472	3239	0
3240	350762	3240	460729	3240	268313	3240	222815	3240	107089	3240	-878.918
3241	345960	3241	462330	3241	269067	3241	238316	3241	104955	3241	-6449.83
3242	347269	3242	465208	3242	271607	3242	224798	3242	108195	3242	-4575.86
3243	346874	3243	469670	3243	279481	3243	217720	3243	108499	3243	1517.18
3244	344714	3244	469743	3244	284172	3244	223833	3244	111850	3244	7988.73
3245	339376	3245	471577	3245	279190	3245	229094	3245	112350	3245	6091.25
3246	341129	3246	456808	3246	268511	3246	227137	3246	108437	3246	2138.88
3247	336737	3247	445395	3247	263805	3247	220226	3247	102487	3247	3100.41
3248	324250	3248	443269	3248	256164	3248	221524	3248	98003.8	3248	6970.98
3249	305861	3249	432712	3249	244942	3249	213369	3249	93402.3	3249	439.803
3250	295906	3250	415486	3250	242701	3250	199765	3250	98410	3250	-326.214
3251	290592	3251	405641	3251	230181	3251	201112	3251	101728	3251	-9248.72
3252	283075	3252	413477	3252	225439	3252	200410	3252	82848.4	3252	-10365.1
3253	278886	3253	413008	3253	211899	3253	200317	3253	70959.8	3253	-10853.6
3254	264361	3254	406738	3254	220077	3254	190505	3254	83665.8	3254	-10400.7
3255	257185	3255	413808	3255	222280	3255	193127	3255	95889.2	3255	-12879.6
3256	260765	3256	409512	3256	223107	3256	199122	3256	98309.8	3256	-14130.5
3257	264720	3257	406223	3257	217848	3257	195878	3257	94196.5	3257	-12652.6
3258	263943	3258	391387	3258	220535	3258	191329	3258	86642.7	3258	-8224.01
3259	264297	3259	376148	3259	226345	3259	190661	3259	86250.5	3259	-1063.42
3260	268708	3260	383499	3260	227507	3260	180321	3260	96280.4	3260	1705.99
3261	263506	3261	383105	3261	229378	3261	181401	3261	84939.4	3261	2755.47
3262	254234	3262	375377	3262	218934	3262	178996	3262	81794.9	3262	-3001.61
3263	256220	3263	381324	3263	207803	3263	177010	3263	74798.4	3263	-13550.6
3264	254893	3264	388399	3264	203623	3264	170112	3264	83703.6	3264	-12561.6
3265	246378	3265	386568	3265	199301	3265	171242	3265	90836.2	3265	-13979
3266	238683	3266	378107	3266	191966	3266	171057	3266	86104	3266	-14674.5
3267	234580	3267	367457	3267	187346	3267	170519	3267	76785.3	3267	-5570.8
3268	232287	3268	365862	3268	188412	3268	168357	3268	73842.1	3268	0
3269	235603	3269	363166	3269	196447	3269	158613	3269	76198.6	3269	-8272.82
3270	238280	3270	358479	3270	203234	3270	155638	3270	75004.1	3270	-12376.9
3271	235139	3271	343618	3271	196621	3271	157922	3271	80482.2	3271	-11102.9
3272	232342	3272	343715	3272	188530	3272	162783	3272	84470.2	3272	-11995.7
3273	231835	3273	347344	3273	181943	3273	164549	3273	78663.6	3273	-2244.34
3274	219191	3274	351820	3274	184097	3274	155212	3274	75907.7	3274	2752.3
3275	224298	3275	357536	3275	178422	3275	164310	3275	75767.5	3275	3495.84
3276	231667	3276	364531	3276	184745	3276	162581	3276	77016.8	3276	1244.31
3277	231703	3277	373413	3277	189170	3277	166703	3277	79697.6	3277	110.359
3278	230967	3278	371130	3278	187770	3278	171765	3278	74238.6	3278	3149.21
3279	238455	3279	375235	3279	190293	3279	164720	3279	80302.4	3279	3722.23
3280	238197	3280	391873	3280	192775	3280	174807	3280	80702.4	3280	8794.45
3281	236412	3281	402975	3281	187450	3281	179366	3281	84780.9	3281	18381.4
3282	243857	3282	396164	3282	191870	3282	186662	3282	89056	3282	21302.4
3283	253855	3283	405508	3283	203767	3283	191964	3283	94375.5	3283	23990.8
3284	265436	3284	407356	3284	212367	3284	194435	3284	101823	3284	26528.9
3285	273049	3285	412725	3285	202877	3285	192559	3285	106163	3285	28143.1
3286	283816	3286	420694	3286	202802	3286	197139	3286	102967	3286	30489.3
3287	299404	3287	432994	3287	213737	3287	212150	3287	94904	3287	29328
3288	313745	3288	451835	3288	230050	3288	216492	3288	108861	3288	28246.8
3289	327187	3289	451702	3289	239300	3289	219430	3289	115488	3289	41119
3290	336475	3290	467739	3290	238313	3290	219004	3290	120639	3290	43711.8
3291	348137	3291	480099	3291	244656	3291	221362	3291	128120	3291	41886.8
3292	360335	3292	489171	3292	253440	3292	229672	3292	130833	3292	35893.7
3293	370402	3293	481793	3293	260313	3293	236649	3293	133655	3293	37055.7
3294	385925	3294	484056	3294	271815	3294	242528	3294	141411	3294	39499
3295	395875	3295	498598	3295	276629	3295	239826	3295	142210	3295	49947.1
3296	408180	3296	518205	3296	283320	3296	248106	3296	147457	3296	54158.9
3297	427559	3297	527950	3297	301548	3297	254944	3297	153081	3297	52140.5
3298	451002	3298	541476	3298	312676	3298	257464	3298	163698	3298	52125.4
3299	466770	3299	550219	3299	326509	3299	272002	3299	176761	3299	49502.8
3300	482834	3300	562592	3300	337814	3300	283419	3300	189910	3300	50465.3
3301	505793	3301	586021	3301	361715	3301	296052	3301	178577	3301	53677.8
3302	528712	3302	606641	3302	376313	3302	305474	3302	177938	3302	61409.1
3303	554201	3303	618542	3303	391809	3303	325493	3303	192105	3303	71436.8
3304	577161	3304	616459	3304	398794	3304	344853	3304	200270	3304	77952.2
3305	598639	3305	639109	3305	399739	3305	361262	3305	204803	3305	84479.2
3306	611784	3306	661275	3306	403635	3306	369568	3306	212862	3306	89055.4
3307	618501	3307	662997	3307	411931	3307	371210	3307	225509	3307	93938.5
3308	631437	3308	663564	3308	411863	3308	365290	3308	224064	3308	88743.2
3309	645694	3309	658214	3309	409400	3309	362375	3309	217483	3309	79894.8
3310	645648	3310	644984	3310	402493	3310	356776	3310	208248	3310	79978.1
3311	635334	3311	628284	3311	396350	3311	341659	3311	196885	3311	66953.6
3312	627640	3312	620658	3312	389262	3312	323869	3312	186244	3312	55456
3313	615218	3313	608865	3313	360159	3313	304884	3313	168702	3313	43133.4
3314	599978	3314	580467	3314	327583	3314	285399	3314	150940	3314	32840.8
3315	574443	3315	548362	3315	301650	3315	256374	3315	138077	3315	27543.4
3316	540940	3316	523767	3316	279623	3316	221293	3316	109174	3316	18129.7
3317	506202	3317	495012	3317	250045	3317	188957	3317	85546.1	3317	12568.3
3318	474892	3318	455625	3318	220798	3318	172561	3318	66723.9	3318	930.829
3319	445335	3319	437677	3319	200221	3319	164516	3319	58251.5	3319	-7583.16
3320	425019	3320	423076	3320	187720	3320	150310	3320	53478.1	3320	-5650.4
3321	412577	3321	407287	3321	183537	3321	138044	3321	53732.1	3321	-6698.01
3322	396643	3322	390767	3322	168305	3322	135304	3322	49711.6	3322	-8161.65
3323	397007	3323	388414	3323	165992	3323	134145	3323	37737.2	3323	-10199.5
3324	411773	3324	381312	3324	162695	3324	124956	3324	30285.3	3324	-12473.1
3325	438029	3325	375414	3325	164305	3325	118030	3325	30707.3	3325	-9654.65
3326	447175	3326	390975	3326	176753	3326	121169	3326	37554.3	3326	-5829.45
3327	453605	3327	401385	3327	173298	3327	119363	3327	35232.2	3327	-10362.8
3328	467907	3328	408362	3328	181264	3328	119045	3328	27083.8	3328	-7213.06
3329	477268	3329	409108	3329	173660	3329	115975	3329	23815.5	3329	-387.383
3330	481412	3330	405857	3330	184621	3330	135523	3330	26454.4	3330	-2218.55
3331	497388	3331	420421	3331	190923	3331	142359	3331	39537.6	3331	3164.19
3332	518755	3332	433691	3332	190398	3332	143259	3332	45574.8	3332	14298.5
3333	525749	3333	434694	3333	197492	3333	145684	3333	43012.3	3333	11307.8
3334	534282	3334	440637	3334	212667	3334	156736	3334	52440.2	3334	10123
3335	541693	3335	438477	3335	216989	3335	163656	3335	57072.7	3335	9673.45
3336	554373	3336	442511	3336	220959	3336	159818	3336	53887.8	3336	13900.4
3337	560913	3337	460591	3337	233630	3337	152444	3337	54812.2	3337	17085.7
3338	566933	3338	467044	3338	236858	3338	161118	3338	54834.7	3338	7727.88
3339	576878	3339	454449	3339	242958	3339	167363	3339	60730.5	3339	6481.5
3340	585115	3340	458503	3340	246405	3340	173169	3340	67525.4	3340	8043.78
3341	599850	3341	464151	3341	251076	3341	168017	3341	61754.3	3341	12841.4
3342	603600	3342	479894	3342	248049	3342	173210	3342	72311.1	3342	12565.1
3343	610136	3343	493250	3343	263192	3343	185599	3343	71121.8	3343	9799.31
3344	624926	3344	501424	3344	274570	3344	193821	3344	80085.6	3344	6636.19
3345	635980	3345	505177	3345	288762	3345	206058	3345	87338.5	3345	9091.39
3346	641209	3346	512656	3346	293816	3346	209440	3346	88041.6	3346	10971.1
3347	656961	3347	511892	3347	295187	3347	216423	3347	93803.3	3347	5458.59
3348	666927	3348	507588	3348	293587	3348	217240	3348	104927	3348	3626.56
3349	671549	3349	507093	3349	293714	3349	231283	3349	115325	3349	6119.52
3350	675280	3350	514178	3350	301168	3350	232748	3350	117240	3350	8047.26
3351	681921	3351	521683	3351	303960	3351	232476	3351	107049	3351	7573.05
3352	683111	3352	521591	3352	309509	3352	233512	3352	113769	3352	9070.63
3353	687933	3353	533340	3353	315876	3353	229416	3353	115462	3353	13608
3354	687630	3354	532647	3354	320644	3354	232243	3354	111714	3354	15216.2
3355	681837	3355	517047	3355	311996	3355	229965	3355	98300.5	3355	19938.1
3356	685447	3356	517643	3356	299769	3356	219625	3356	90803.1	3356	18040.6
3357	687680	3357	530894	3357	296209	3357	215656	3357	91654.7	3357	14493
3358	687664	3358	525698	3358	294707	3358	218044	3358	102589	3358	11094.7
3359	690205	3359	525100	3359	292651	3359	212881	3359	104569	3359	8214.75
3360	678747	3360	521549	3360	293321	3360	212984	3360	102419	3360	6843
3361	674907	3361	503269	3361	289097	3361	217841	3361	104742	3361	15723.8
3362	673148	3362	511900	3362	275520	3362	211223	3362	106788	3362	19695.5
3363	666627	3363	498268	3363	270058	3363	212468	3363	101615	3363	15515.8
3364	658106	3364	489775	3364	268764	3364	220383	3364	100047	3364	17898.2
3365	648372	3365	481018	3365	267259	3365	227899	3365	101674	3365	10721.1
3366	646233	3366	483925	3366	266534	3366	223986	3366	101629	3366	7440.64
3367	645085	3367	478784	3367	269821	3367	214164	3367	90556.9	3367	8202.01
3368	637511	3368	464478	3368	269294	3368	208502	3368	88986.4	3368	10995.8
3369	636226	3369	460728	3369	270737	3369	196406	3369	95803.6	3369	15952
3370	635976	3370	458598	3370	270509	3370	196408	3370	88722	3370	17189.6
3371	634728	3371	450689	3371	264955	3371	203459	3371	82872.2	3371	19103.1
3372	637936	3372	448352	3372	262265	3372	202356	3372	91307.4	3372	21596.8
3373	643791	3373	458812	3373	276275	3373	209006	3373	106253	3373	21045
3374	647846	3374	460487	3374	280831	3374	213930	3374	105535	3374	23809.9
3375	660393	3375	470526	3375	284162	3375	221500	3375	108920	3375	26671.1
3376	664325	3376	480415	3376	283189	3376	225150	3376	114229	3376	27694.1
3377	671210	3377	473058	3377	283292	3377	224211	3377	126955	3377	31533
3378	688215	3378	480223	3378	297869	3378	228357	3378	139654	3378	40401.4
3379	700053	3379	495137	3379	328206	3379	246091	3379	139774	3379	39434.7
3380	712544	3380	518084	3380	346162	3380	272393	3380	161150	3380	37991.9
3381	730050	3381	541371	3381	354977	3381	295852	3381	181235	3381	36820.1
3382	746312	3382	568867	3382	368366	3382	306712	3382	184975	3382	40261.5
3383	764524	3383	594317	3383	390034	3383	316633	3383	208715	3383	42446.8
3384	787591	3384	616098	3384	413699	3384	334468	3384	218416	3384	47096.8
3385	813755	3385	628431	3385	430723	3385	337260	3385	215103	3385	51624.9
3386	840735	3386	643719	3386	452229	3386	341099	3386	210203	3386	54394.8
3387	858084	3387	659371	3387	451381	3387	353386	3387	209920	3387	59327.6
3388	868035	3388	662972	3388	450311	3388	368563	3388	207280	3388	60334.1
3389	880851	3389	664735	3389	452693	3389	374399	3389	213419	3389	69686.8
3390	879683	3390	667033	3390	454252	3390	363213	3390	208800	3390	76264.7
3391	892270	3391	677215	3391	459820	3391	363438	3391	210580	3391	67224.1
3392	890675	3392	682725	3392	460525	3392	368933	3392	211179	3392	63560
3393	884883	3393	682712	3393	461016	3393	360006	3393	203029	3393	64697.7
3394	884927	3394	680832	3394	456663	3394	365037	3394	204823	3394	60288.2
3395	885894	3395	693453	3395	477461	3395	378372	3395	196077	3395	57688.5
3396	878139	3396	700434	3396	491627	3396	383736	3396	201461	3396	57447.7
3397	863080	3397	698677	3397	500443	3397	373812	3397	210628	3397	55701.6
3398	851895	3398	710241	3398	499305	3398	371295	3398	208893	3398	54784.5
3399	841629	3399	702333	3399	483765	3399	368942	3399	203443	3399	60037.3
3400	815038	3400	682491	3400	473601	3400	364768	3400	194785	3400	61100.3
3401	783696	3401	664885	3401	457096	3401	347414	3401	169946	3401	56464.9
3402	744137	3402	648773	3402	428281	3402	330251	3402	154599	3402	48644.1
3403	696279	3403	611534	3403	392817	3403	304385	3403	149175	3403	45895.4
3404	641924	3404	561839	3404	356981	3404	272434	3404	133936	3404	44145.2
3405	582387	3405	504859	3405	315087	3405	229128	3405	104296	3405	35355
3406	521250	3406	451936	3406	270949	3406	177293	3406	78071.9	3406	18493
3407	452779	3407	390598	3407	219962	3407	126297	3407	53492.5	3407	16595
3408	385195	3408	317247	3408	173171	3408	98451.9	3408	30002.9	3408	19457.3
3409	328504	3409	263358	3409	118232	3409	70009.5	3409	10791.2	3409	19853.3
3410	268364	3410	209491	3410	66160.5	3410	39210.1	3410	-7050.98	3410	20668.8
3411	217455	3411	161461	3411	30531	3411	13112	3411	-19031.3	3411	21640.6
3412	168498	3412	117589	3412	5970.08	3412	-3222.2	3412	-27646.8	3412	16117.4
3413	123132	3413	80599.3	3413	-20648.1	3413	-29051.4	3413	-31923.6	3413	10409.6
3414	90083.8	3414	54742.6	3414	-46789	3414	-46317.3	3414	-44489.2	3414	13155.5
3415	58087.9	3415	38311.6	3415	-63301.8	3415	-50636.1	3415	-49220.4	3415	17252.9
3416	23845.5	3416	24829.7	3416	-74385.7	3416	-58129.6	3416	-49720.6	3416	19164.8
3417	-2049.19	3417	5870.94	3417	-75567.6	3417	-66593.9	3417	-52494.7	3417	21763.6
3418	-20596.6	3418	-18713.7	3418	-88155.4	3418	-77228.5	3418	-53398.6	3418	23975.4
3419	-48141.1	3419	-31110.1	3419	-113918	3419	-88096.3	3419	-52088.6	3419	26592.1
3420	-69363.8	3420	-49229.6	3420	-116157	3420	-94193.5	3420	-56909	3420	25213.3
3421	-94806.5	3421	-62657.3	3421	-115224	3421	-104730	3421	-56194.9	3421	28001.4
3422	-122414	3422	-77645.8	3422	-126983	3422	-111550	3422	-61348.9	3422	30363.4
3423	-147228	3423	-99756.3	3423	-153129	3423	-118359	3423	-72298.6	3423	22145.3
3424	-168838	3424	-117436	3424	-176962	3424	-131372	3424	-79327.9	3424	15327.3
3425	-201292	3425	-151502	3425	-193199	3425	-155781	3425	-96088.8	3425	9523.23
3426	-229196	3426	-187043	3426	-224005	3426	-175750	3426	-112927	3426	6777.26
3427	-260457	3427	-209950	3427	-254263	3427	-186154	3427	-125016	3427	5261.12
3428	-290774	3428	-231651	3428	-277590	3428	-202965	3428	-135182	3428	0
3429	-320754	3429	-263182	3429	-309669	3429	-213062	3429	-141664	3429	-4268.13
3430	-354944	3430	-307445	3430	-340299	3430	-228301	3430	-145328	3430	-16423.1
3431	-392509	3431	-358529	3431	-360498	3431	-250516	3431	-154063	3431	-19705.2
3432	-439664	3432	-395035	3432	-382377	3432	-276869	3432	-160606	3432	-22832.4
3433	-468717	3433	-417653	3433	-411657	3433	-299307	3433	-171773	3433	-32696.3
3434	-514351	3434	-450612	3434	-449066	3434	-304046	3434	-188050	3434	-33141.1
3435	-560253	3435	-488939	3435	-480970	3435	-314875	3435	-200358	3435	-41750.3
3436	-595233	3436	-521523	3436	-495497	3436	-332476	3436	-210637	3436	-42121.3
3437	-624638	3437	-564938	3437	-518024	3437	-361022	3437	-212945	3437	-50534.4
3438	-659931	3438	-590300	3438	-536264	3438	-373608	3438	-223803	3438	-64046.5
3439	-701342	3439	-608550	3439	-544551	3439	-383223	3439	-237544	3439	-68083
3440	-737379	3440	-643875	3440	-567680	3440	-392137	3440	-242400	3440	-69880.1
3441	-770396	3441	-676611	3441	-591504	3441	-409831	3441	-246459	3441	-75415.3
3442	-805135	3442	-701501	3442	-607135	3442	-416709	3442	-245745	3442	-81512.7
3443	-831588	3443	-727718	3443	-621460	3443	-404921	3443	-243644	3443	-88483.5
3444	-857304	3444	-745229	3444	-630269	3444	-399385	3444	-231060	3444	-89029.7
3445	-885935	3445	-754337	3445	-638617	3445	-406779	3445	-237170	3445	-81141.1
3446	-906926	3446	-770425	3446	-654175	3446	-417161	3446	-239011	3446	-76332.8
3447	-939978	3447	-801435	3447	-663120	3447	-424364	3447	-236252	3447	-78073.1
3448	-974514	3448	-821250	3448	-668664	3448	-423703	3448	-248096	3448	-73780.4
3449	-1.00088e+06	3449	-839474	3449	-672666	3449	-424990	3449	-250987	3449	-72486
3450	-1.02873e+06	3450	-857309	3450	-686875	3450	-428291	3450	-243313	3450	-78427.8
3451	-1.05409e+06	3451	-871409	3451	-689925	3451	-433865	3451	-239140	3451	-78487.9
3452	-1.08108e+06	3452	-892223	3452	-689780	3452	-435096	3452	-240692	3452	-74270.2
3453	-1.11312e+06	3453	-910837	3453	-693971	3453	-428588	3453	-230303	3453	-64741.7
3454	-1.1471e+06	3454	-925678	3454	-697161	3454	-429959	3454	-217222	3454	-58865
3455	-1.17819e+06	3455	-935160	3455	-693493	3455	-420385	3455	-212297	3455	-58208.6
3456	-1.1961e+06	3456	-943777	3456	-694125	3456	-420765	3456	-213271	3456	-56239.1
3457	-1.21663e+06	3457	-963001	3457	-698916	3457	-416552	3457	-204580	3457	-48281.9
3458	-1.23585e+06	3458	-971799	3458	-699567	3458	-413155	3458	-201861	3458	-49250.9
3459	-1.25512e+06	3459	-982353	3459	-698972	3459	-415251	3459	-205505	3459	-50474.1
3460	-1.26916e+06	3460	-980812	3460	-702953	3460	-410010	3460	-207393	3460	-50093.1
3461	-1.28495e+06	3461	-991104	3461	-699763	3461	-413664	3461	-203224	3461	-49720.6
3462	-1.30358e+06	3462	-999250	3462	-697506	3462	-417491	3462	-205913	3462	-42685.5
3463	-1.31354e+06	3463	-993472	3463	-698596	3463	-413537	3463	-204055	3463	-44665
3464	-1.3156e+06	3464	-994546	3464	-692896	3464	-403006	3464	-195279	3464	-43430.8
3465	-1.32634e+06	3465	-1.00927e+06	3465	-698109	3465	-385965	3465	-183624	3465	-39839.5
3466	-1.33469e+06	3466	-1.01893e+06	3466	-702553	3466	-373109	3466	-169606	3466	-29563.6
3467	-1.34552e+06	3467	-1.01919e+06	3467	-695264	3467	-366864	3467	-179512	3467	-23385.6
3468	-1.35404e+06	3468	-1.01058e+06	3468	-691682	3468	-370636	3468	-192756	3468	-16721
3469	-1.36039e+06	3469	-1.00761e+06	3469	-688621	3469	-387266	3469	-188550	3469	-12010.1
3470	-1.36136e+06	3470	-1.00249e+06	3470	-683860	3470	-388145	3470	-174207	3470	-16660.2
3471	-1.36548e+06	3471	-1.00982e+06	3471	-686256	3471	-376740	3471	-160617	3471	-19294.3
3472	-1.37317e+06	3472	-1.01818e+06	3472	-680148	3472	-369189	3472	-150324	3472	-17466.5
3473	-1.38308e+06	3473	-1.01946e+06	3473	-679820	3473	-380663	3473	-145188	3473	-12766.6
3474	-1.39082e+06	3474	-1.03196e+06	3474	-686372	3474	-384905	3474	-147062	3474	1755.54
3475	-1.39798e+06	3475	-1.04728e+06	3475	-690354	3475	-381497	3475	-158013	3475	6534.02
3476	-1.40663e+06	3476	-1.04435e+06	3476	-692683	3476	-384488	3476	-156487	3476	8047.81
3477	-1.41769e+06	3477	-1.0416e+06	3477	-694892	3477	-386893	3477	-148008	3477	4285.11
3478	-1.42555e+06	3478	-1.04854e+06	3478	-700256	3478	-386874	3478	-136584	3478	-2130.66
3479	-1.42946e+06	3479	-1.05414e+06	3479	-711591	3479	-383005	3479	-146374	3479	-1911.33
3480	-1.43973e+06	3480	-1.05892e+06	3480	-709702	3480	-389514	3480	-147359	3480	4579.63
3481	-1.45386e+06	3481	-1.05905e+06	3481	-707024	3481	-397092	3481	-150750	3481	0
3482	-1.46765e+06	3482	-1.07026e+06	3482	-717877	3482	-404796	3482	-160357	3482	-1850.7
3483	-1.48453e+06	3483	-1.08406e+06	3483	-727008	3483	-397736	3483	-157740	3483	-896.39
3484	-1.49597e+06	3484	-1.09824e+06	3484	-730105	3484	-400656	3484	-156856	3484	-4936.03
3485	-1.50716e+06	3485	-1.09038e+06	3485	-728951	3485	-406718	3485	-167984	3485	-4044.21
3486	-1.50377e+06	3486	-1.08112e+06	3486	-737761	3486	-406263	3486	-170271	3486	-1115.87
3487	-1.49317e+06	3487	-1.0804e+06	3487	-734617	3487	-406096	3487	-171141	3487	-1024.79
3488	-1.49151e+06	3488	-1.0739e+06	3488	-732593	3488	-414910	3488	-163905	3488	-4616.64
3489	-1.49103e+06	3489	-1.07582e+06	3489	-726380	3489	-422982	3489	-159001	3489	-15598.7
3490	-1.49699e+06	3490	-1.07414e+06	3490	-732524	3490	-419470	3490	-168167	3490	-19096.6
3491	-1.49943e+06	3491	-1.07793e+06	3491	-733115	3491	-402063	3491	-175532	3491	-13167.2
3492	-1.48777e+06	3492	-1.06246e+06	3492	-725655	3492	-392311	3492	-177614	3492	-6534.54
3493	-1.47684e+06	3493	-1.04396e+06	3493	-715802	3493	-390819	3493	-168742	3493	-6379.27
3494	-1.47028e+06	3494	-1.03177e+06	3494	-702100	3494	-385272	3494	-166050	3494	-13197.2
3495	-1.46258e+06	3495	-1.02651e+06	3495	-693082	3495	-374225	3495	-155202	3495	-10475.6
3496	-1.4527e+06	3496	-1.00896e+06	3496	-674247	3496	-370890	3496	-151008	3496	-7405.29
3497	-1.43813e+06	3497	-996661	3497	-663276	3497	-374990	3497	-145721	3497	-8475.71
3498	-1.42026e+06	3498	-992174	3498	-652089	3498	-371563	3498	-138416	3498	-14739.9
3499	-1.40097e+06	3499	-985325	3499	-640342	3499	-362507	3499	-123938	3499	-12792.5
3500	-1.39024e+06	3500	-980414	3500	-644255	3500	-357524	3500	-128949	3500	-13861.1
3501	-1.38116e+06	3501	-966554	3501	-649612	3501	-351482	3501	-136435	3501	-9127.73
3502	-1.37971e+06	3502	-957853	3502	-639603	3502	-353276	3502	-128186	3502	-8105.18
3503	-1.37236e+06	3503	-958737	3503	-627138	3503	-350519	3503	-127181	3503	-8453.82
3504	-1.36053e+06	3504	-951718	3504	-611959	3504	-349519	3504	-125373	3504	-10919.2
3505	-1.35107e+06	3505	-941408	3505	-606864	3505	-344756	3505	-126876	3505	-13945
3506	-1.34269e+06	3506	-926781	3506	-602984	3506	-347441	3506	-129963	3506	-14755.2
3507	-1.33727e+06	3507	-915217	3507	-595568	3507	-345840	3507	-131716	3507	-10864.1
3508	-1.33983e+06	3508	-919003	3508	-597506	3508	-343524	3508	-126173	3508	-13894.9
3509	-1.33146e+06	3509	-913416	3509	-586173	3509	-339348	3509	-122086	3509	-21043.9
3510	-1.31123e+06	3510	-900552	3510	-581180	3510	-332196	3510	-130610	3510	-24442.7
3511	-1.29611e+06	3511	-897890	3511	-583328	3511	-320926	3511	-130670	3511	-17259.1
3512	-1.28729e+06	3512	-888992	3512	-579201	3512	-316651	3512	-119540	3512	-21217.8
3513	-1.28681e+06	3513	-880293	3513	-574692	3513	-317050	3513	-131028	3513	-25777
3514	-1.2883e+06	3514	-866758	3514	-571745	3514	-318122	3514	-131671	3514	-28128.8
3515	-1.28049e+06	3515	-856499	3515	-562586	3515	-322043	3515	-123179	3515	-23491.7
3516	-1.26129e+06	3516	-855980	3516	-558102	3516	-319834	3516	-116010	3516	-22042.4
3517	-1.2548e+06	3517	-853019	3517	-552952	3517	-314047	3517	-120121	3517	-15394.3
3518	-1.25181e+06	3518	-844788	3518	-539201	3518	-301349	3518	-130570	3518	-5507.54
3519	-1.24676e+06	3519	-842510	3519	-532448	3519	-292765	3519	-125962	3519	-8817.6
3520	-1.23164e+06	3520	-822157	3520	-524054	3520	-296023	3520	-122569	3520	-11397.1
3521	-1.2183e+06	3521	-811739	3521	-519317	3521	-287955	3521	-108474	3521	-6338.03
3522	-1.21163e+06	3522	-799023	3522	-521577	3522	-281268	3522	-101292	3522	-4784.15
3523	-1.20443e+06	3523	-783968	3523	-518138	3523	-276958	3523	-97492.4	3523	-6103.03
3524	-1.19519e+06	3524	-783493	3524	-510346	3524	-269924	3524	-98956.3	3524	-1270.97
3525	-1.17986e+06	3525	-782769	3525	-494435	3525	-270761	3525	-102817	3525	1179.63
3526	-1.16499e+06	3526	-771470	3526	-484815	3526	-264421	3526	-97000.4	3526	-7662.57
3527	-1.15203e+06	3527	-752349	3527	-483085	3527	-268651	3527	-96935.7	3527	-7567.42
3528	-1.13954e+06	3528	-742910	3528	-477263	3528	-263442	3528	-90904.8	3528	-3682.35
3529	-1.13718e+06	3529	-730855	3529	-469600	3529	-252911	3529	-83940.1	3529	-1148.57
3530	-1.12165e+06	3530	-730398	3530	-462389	3530	-233457	3530	-87355.5	3530	1229.52
3531	-1.10215e+06	3531	-724426	3531	-461263	3531	-235277	3531	-84157.5	3531	3301.51
3532	-1.08846e+06	3532	-717077	3532	-447363	3532	-232873	3532	-79584.9	3532	-4220.26
3533	-1.0871e+06	3533	-713553	3533	-436014	3533	-235483	3533	-78688.3	3533	-5454.51
3534	-1.07993e+06	3534	-717391	3534	-434944	3534	-239646	3534	-83348.7	3534	380.24
3535	-1.06401e+06	3535	-699826	3535	-429436	3535	-239643	3535	-77673.3	3535	2121.87
3536	-1.05528e+06	3536	-676650	3536	-422050	3536	-229970	3536	-74845.2	3536	-2668.5
3537	-1.05163e+06	3537	-663702	3537	-427948	3537	-223154	3537	-74366.4	3537	-3413.32
3538	-1.04509e+06	3538	-658652	3538	-427837	3538	-211376	3538	-71405.1	3538	-719.628
3539	-1.04554e+06	3539	-660444	3539	-416396	3539	-203727	3539	-70702	3539	-1741.77
3540	-1.02833e+06	3540	-659894	3540	-408819	3540	-211064	3540	-72267.8	3540	2713.89
3541	-1.00976e+06	3541	-651614	3541	-401962	3541	-214132	3541	-74432.1	3541	1077.48
3542	-1.00429e+06	3542	-638951	3542	-403773	3542	-205142	3542	-70503.1	3542	-535.658
3543	-997069	3543	-622832	3543	-401327	3543	-199872	3543	-73503.4	3543	5932.65
3544	-990412	3544	-614570	3544	-386550	3544	-204149	3544	-71320.8	3544	770.143
3545	-974417	3545	-602511	3545	-371589	3545	-203876	3545	-67241.1	3545	1000.83
3546	-958381	3546	-592568	3546	-368874	3546	-196630	3546	-71525.8	3546	4394.31
3547	-954352	3547	-590732	3547	-368372	3547	-185121	3547	-71436	3547	-54.5915
3548	-940056	3548	-583076	3548	-360493	3548	-176534	3548	-71507.8	3548	1341.75
3549	-916263	3549	-575319	3549	-349541	3549	-178913	3549	-63942	3549	1412.61
3550	-912026	3550	-564993	3550	-349703	3550	-179289	3550	-61418.5	3550	-3133.88
3551	-906300	3551	-548153	3551	-347584	3551	-189425	3551	-59443.6	3551	-2939.21
3552	-894280	3552	-541984	3552	-343609	3552	-192042	3552	-55848.3	3552	-7992.24
3553	-880048	3553	-536099	3553	-341371	3553	-186549	3553	-58684.8	3553	-6285.38
3554	-863444	3554	-540267	3554	-338332	3554	-191777	3554	-62789.4	3554	-4457.83
3555	-853528	3555	-542814	3555	-338063	3555	-186997	3555	-54060.8	3555	-3936.33
3556	-851590	3556	-522807	3556	-334466	3556	-187371	3556	-47650.2	3556	-23.7319
3557	-842770	3557	-509151	3557	-331974	3557	-186502	3557	-41283.4	3557	0
3558	-832898	3558	-503777	3558	-323782	3558	-178338	3558	-44808.9	3558	860.362
3559	-820367	3559	-496348	3559	-316441	3559	-176536	3559	-46612.5	3559	880.567
3560	-812259	3560	-487578	3560	-309809	3560	-173625	3560	-44797.2	3560	-4506.2
3561	-804619	3561	-485053	3561	-306455	3561	-166385	3561	-35970.3	3561	-7657.11
3562	-796554	3562	-475019	3562	-304911	3562	-159041	3562	-39821.8	3562	-2541.14
3563	-785361	3563	-468674	3563	-296823	3563	-159684	3563	-39305.8	3563	-931.032
3564	-769473	3564	-468810	3564	-283378	3564	-154125	3564	-42368.5	3564	623.213
3565	-755017	3565	-462147	3565	-285864	3565	-147060	3565	-35984.9	3565	10627.6
3566	-753190	3566	-457106	3566	-281568	3566	-142639	3566	-37850.6	3566	16208.8
3567	-747000	3567	-444825	3567	-274923	3567	-139550	3567	-43446.4	3567	16228.7
3568	-739263	3568	-440353	3568	-264754	3568	-128963	3568	-42767.4	3568	15858.6
3569	-727500	3569	-428677	3569	-252516	3569	-125267	3569	-53068.3	3569	19792.5
3570	-712415	3570	-416277	3570	-256712	3570	-121428	3570	-61191.3	3570	19943.1
3571	-693510	3571	-401690	3571	-255373	3571	-121988	3571	-63310.5	3571	23526.5
3572	-687646	3572	-393984	3572	-248235	3572	-125848	3572	-58306.6	3572	26720.3
3573	-683046	3573	-393799	3573	-240247	3573	-129011	3573	-49308.6	3573	29540.5
3574	-672572	3574	-400664	3574	-234700	3574	-127930	3574	-43796.7	3574	28381.2
3575	-666477	3575	-393255	3575	-238001	3575	-135968	3575	-31900.1	3575	18191.1
3576	-659030	3576	-386043	3576	-237136	3576	-123220	3576	-39973.4	3576	5458.84
3577	-650020	3577	-373500	3577	-229837	3577	-110053	3577	-32346.9	3577	4775.06
3578	-640545	3578	-369025	3578	-220801	3578	-107210	3578	-36744.6	3578	8953.49
3579	-637907	3579	-373967	3579	-217450	3579	-116193	3579	-35768.9	3579	15835.9
3580	-638324	3580	-362895	3580	-209309	3580	-115664	3580	-44506.7	3580	4479.19
3581	-631803	3581	-351957	3581	-208313	3581	-110359	3581	-43321.9	3581	-1226.92
3582	-617666	3582	-346002	3582	-200055	3582	-109881	3582	-35403	3582	-3189.44
3583	-607684	3583	-340513	3583	-202427	3583	-106004	3583	-23675.5	3583	-6153.88
3584	-599230	3584	-330461	3584	-205765	3584	-96725.1	3584	-18396.9	3584	-8317.17
3585	-582894	3585	-325913	3585	-198734	3585	-96111.3	3585	-25260.5	3585	-7294.96
3586	-571279	3586	-312046	3586	-183416	3586	-96804.5	3586	-19164.1	3586	-5760.52
3587	-553173	3587	-306623	3587	-174748	3587	-92325.4	3587	-14240	3587	-5752.55
3588	-541011	3588	-317231	3588	-173806	3588	-82497.4	3588	-12049.9	3588	-2077.02
3589	-545099	3589	-305916	3589	-167415	3589	-83311.8	3589	-20062.4	3589	-2958.21
3590	-545843	3590	-297228	3590	-163952	3590	-88309.4	3590	-24414	3590	-4036.84
3591	-531472	3591	-281022	3591	-172605	3591	-91517.4	3591	-38045.1	3591	-1486.19
3592	-515916	3592	-275805	3592	-173623	3592	-95351.6	3592	-42050	3592	6093.14
3593	-502232	3593	-264656	3593	-164104	3593	-85923.3	3593	-40890	3593	6852.89
3594	-496917	3594	-261468	3594	-165062	3594	-86592	3594	-36979.7	3594	1318.13
3595	-495909	3595	-260825	3595	-153612	3595	-89090.7	3595	-34236.6	3595	-2255.62
3596	-492759	3596	-269614	3596	-146044	3596	-80976.6	3596	-34974.4	3596	-1052.17
3597	-484489	3597	-265136	3597	-150066	3597	-81347.3	3597	-32843.7	3597	8891.68
3598	-472072	3598	-248038	3598	-157249	3598	-78500.6	3598	-30178.2	3598	7106.53
3599	-469505	3599	-243144	3599	-152455	3599	-83103.9	3599	-24033.6	3599	0
3600	-456890	3600	-247866	3600	-144692	3600	-81000.3	3600	-26062.6	3600	-8884.63
3601	-451709	3601	-248222	3601	-151415	3601	-78411.9	3601	-23921.6	3601	-14885.9
3602	-447318	3602	-242421	3602	-151457	3602	-80751.2	3602	-28513	3602	-13786.3
3603	-451604	3603	-228327	3603	-141666	3603	-74022.6	3603	-26040.5	3603	-12020.7
3604	-441279	3604	-239970	3604	-135342	3604	-74785.9	3604	-25834	3604	-16821.3
3605	-431188	3605	-239811	3605	-137133	3605	-71522.2	3605	-16022.3	3605	-15666.2
3606	-437093	3606	-240648	3606	-138827	3606	-65889	3606	-11928.6	3606	-15371.9
3607	-431554	3607	-228861	3607	-140184	3607	-54677.8	3607	-6059.63	3607	-11613
3608	-425369	3608	-222125	3608	-131877	3608	-58768.6	3608	-4928.24	3608	-7277.53
3609	-413275	3609	-215933	3609	-133243	3609	-64086.1	3609	-7127.9	3609	-2381.34
3610	-405313	3610	-211766	3610	-127344	3610	-65150.3	3610	-12668	3610	-2954.96
3611	-407936	3611	-199420	3611	-122150	3611	-60920.3	3611	-19681.4	3611	-10451.2
3612	-407150	3612	-188541	3612	-124538	3612	-64354	3612	-23862.4	3612	-7541.3
3613	-395744	3613	-196269	3613	-124999	3613	-57740.7	3613	-17231.8	3613	-10805.6
3614	-392576	3614	-199203	3614	-126171	3614	-46805.1	3614	-14570.4	3614	-11495.3
3615	-390601	3615	-194783	3615	-122478	3615	-41981	3615	-28927.6	3615	-13519.1
3616	-386571	3616	-196878	3616	-120624	3616	-34436.1	3616	-36379.2	3616	-7975.43
3617	-372456	3617	-201881	3617	-123317	3617	-46837.1	3617	-36211.9	3617	-456.589
3618	-376196	3618	-211146	3618	-120323	3618	-52315.7	3618	-35928.1	3618	-3505.93
3619	-378268	3619	-191158	3619	-112935	3619	-39359.5	3619	-34103.6	3619	-7481.62
3620	-369205	3620	-179247	3620	-109621	3620	-36646.5	3620	-28191.8	3620	-6895.78
3621	-364350	3621	-183020	3621	-104747	3621	-49366.1	3621	-24238.6	3621	-11360.2
3622	-349208	3622	-184104	3622	-105864	3622	-45048.8	3622	-19233.6	3622	-12301.6
3623	-332929	3623	-183767	3623	-106735	3623	-37504	3623	-9654.38	3623	-10908.3
3624	-331657	3624	-187471	3624	-107369	3624	-40315.8	3624	-13462.5	3624	-8157.42
3625	-337299	3625	-184991	3625	-106625	3625	-38828.5	3625	-21041.4	3625	-7893.68
3626	-332743	3626	-181601	3626	-101810	3626	-39002.1	3626	-16047.6	3626	-6224.43
3627	-326776	3627	-176116	3627	-102461	3627	-45297.5	3627	-8345.64	3627	-10118.5
3628	-325771	3628	-163730	3628	-94134.6	3628	-45990.3	3628	-3682.88	3628	-16227.8
3629	-318859	3629	-155007	3629	-91580.4	3629	-43301.4	3629	3282.73	3629	-13786.6
3630	-317679	3630	-149890	3630	-94852.9	3630	-33219.7	3630	-7722.47	3630	-13614.9
3631	-312556	3631	-153063	3631	-97664.6	3631	-34690.3	3631	-12780.2	3631	-13338.9
3632	-307051	3632	-151102	3632	-106905	3632	-38769.2	3632	-18491.5	3632	-14219.4
3633	-309016	3633	-140468	3633	-97566.4	3633	-38932.8	3633	-18486.8	3633	-12658.6
3634	-309699	3634	-140551	3634	-79006.9	3634	-37998.7	3634	-17646.8	3634	-12613.5
3635	-303636	3635	-146531	3635	-76003.7	3635	-29022.3	3635	-22234.7	3635	-3785.18
3636	-301049	3636	-147893	3636	-81909.2	3636	-23828.3	3636	-24606.1	3636	-5950
3637	-303018	3637	-141623	3637	-81376.2	3637	-25855.9	3637	-25883.1	3637	-11949.9
3638	-297955	3638	-138447	3638	-83296.4	3638	-22760.9	3638	-31178.6	3638	-16220.4
3639	-292929	3639	-139866	3639	-90551.4	3639	-27529.6	3639	-28191.7	3639	-20471.6
3640	-284117	3640	-132520	3640	-98235	3640	-21692.4	3640	-20046.9	3640	-20352.1
3641	-275021	3641	-130882	3641	-94151.4	3641	-19099.7	3641	-24702.5	3641	-18866.4
3642	-267033	3642	-126613	3642	-81843.8	3642	-18566	3642	-20199.7	3642	-17620.7
3643	-260570	3643	-114709	3643	-83562.9	3643	-20437.2	3643	-14646.8	3643	-14434.3
3644	-252545	3644	-110526	3644	-75719.9	3644	-27898.1	3644	-21847.6	3644	-8484.54
3645	-248322	3645	-110557	3645	-55845	3645	-31881.6	3645	-20451.3	3645	-10136.2
3646	-247435	3646	-109698	3646	-50633.1	3646	-36970.1	3646	-16811.2	3646	-8271.6
3647	-246438	3647	-123691	3647	-52395.2	3647	-28828.1	3647	36.987	3647	-12079.5
3648	-240515	3648	-129656	3648	-61996.5	3648	-26201.6	3648	4611.53	3648	-13562.4
3649	-235105	3649	-114321	3649	-60220.6	3649	-32751.6	3649	-6394.23	3649	-9594.92
3650	-233031	3650	-100610	3650	-57199.3	3650	-29261.7	3650	-4795.22	3650	-5733.39
3651	-227481	3651	-96120.2	3651	-58935.2	3651	-22627.9	3651	1713.01	3651	-5203.13
3652	-223499	3652	-96609.3	3652	-66665.2	3652	-15489.6	3652	1250.97	3652	-7663.86
3653	-220165	3653	-103417	3653	-67250.5	3653	-11392	3653	3517.99	3653	-6965.78
3654	-214931	3654	-99309.8	3654	-59679.7	3654	-11885.6	3654	3291.68	3654	-2855.62
3655	-209905	3655	-107911	3655	-52733.5	3655	-15540	3655	6912.79	3655	-215.949
3656	-209796	3656	-102920	3656	-56225.4	3656	-17588.3	3656	8573.14	3656	3214.44
3657	-216699	3657	-93554.1	3657	-49514	3657	-14161.3	3657	2738.37	3657	2453.83
3658	-217969	3658	-92188.5	3658	-40505.9	3658	-9167.03	3658	6014.69	3658	6911.39
3659	-212140	3659	-85189.1	3659	-42336.3	3659	-2499.23	3659	954.722	3659	4829.8
3660	-209514	3660	-89583.5	3660	-50826.4	3660	-10354.7	3660	847.421	3660	5109.63
3661	-208235	3661	-101131	3661	-49506.5	3661	-16093.5	3661	10263.1	3661	0
3662	-207317	3662	-102137	3662	-54740.5	3662	-10721	3662	14394.5	3662	-3826.69
3663	-202775	3663	-100434	3663	-56945.2	3663	-2928.25	3663	-2143.14	3663	1764.85
3664	-199760	3664	-91866.8	3664	-48264.8	3664	-7376.38	3664	-9406.31	3664	960.706
3665	-204588	3665	-85029.1	3665	-40821.2	3665	-9315.01	3665	-5468.1	3665	-7845.3
3666	-204429	3666	-87828.6	3666	-42444.1	3666	-10320	3666	-8665.94	3666	-12685.2
3667	-192807	3667	-88816.7	3667	-54373.5	3667	-15433.7	3667	-11179.1	3667	-11326.8
3668	-176696	3668	-95545.8	3668	-46233.7	3668	-9871.79	3668	-18183.7	3668	-6584.93
3669	-181066	3669	-86448.3	3669	-40554.8	3669	-9145.5	3669	-22745	3669	-4531.14
3670	-187790	3670	-82751.1	3670	-44407.4	3670	-6296.88	3670	-19299.4	3670	3446.97
3671	-189018	3671	-81060.2	3671	-49965.9	3671	217.988	3671	-13538	3671	7435.82
3672	-172042	3672	-86403.6	3672	-45515.3	3672	-3601.58	3672	-1383.42	3672	12302.6
3673	-163271	3673	-88620	3673	-38160	3673	-4905.54	3673	-1016.63	3673	15467.3
3674	-158210	3674	-75355.5	3674	-41382.6	3674	-2188.96	3674	-5791.08	3674	21209.2
3675	-151637	3675	-71308.3	3675	-35941.1	3675	4092.15	3675	-7296.79	3675	24458.2
3676	-149947	3676	-73989.9	3676	-37032.8	3676	1450.89	3676	0	3676	31262.1
3677	-144869	3677	-85972	3677	-33943.9	3677	-3712.25	3677	8268.43	3677	27914.5
3678	-143409	3678	-73581.3	3678	-31801.8	3678	-13459.5	3678	10322.2	3678	26446.8
3679	-138313	3679	-68603.3	3679	-34968.9	3679	-10133.8	3679	7960.32	3679	26800.4
3680	-139592	3680	-75685	3680	-29524.5	3680	0	3680	3797.13	3680	24533.6
3681	-136662	3681	-64808.2	3681	-27395.4	3681	-1348.77	3681	3580.76	3681	27813.6
3682	-134435	3682	-64014.5	3682	-29862.6	3682	-2411.03	3682	1321.6	3682	30037.6
3683	-141771	3683	-58393.5	3683	-32109.2	3683	-1054.23	3683	3864.29	3683	27393.3
3684	-138311	3684	-62364.2	3684	-16780.1	3684	5747.45	3684	9114.26	3684	30392.2
3685	-134692	3685	-57995.1	3685	-11182.4	3685	4543.73	3685	10411	3685	28560
3686	-140117	3686	-54992.1	3686	-14141.3	3686	3860	3686	16802.3	3686	26793.3
3687	-130131	3687	-48055.7	3687	-19722.8	3687	12256.3	3687	7141.01	3687	31447.5
3688	-125006	3688	-36817.7	3688	-14515.4	3688	20145.5	3688	9121.94	3688	36659.8
3689	-123593	3689	-43050.1	3689	-17655.1	3689	15057.5	3689	10677.2	3689	40705.1
3690	-117654	3690	-44030.6	3690	-22256.6	3690	7421.19	3690	11590	3690	33272
3691	-115263	3691	-50382.3	3691	-29283.4	3691	11364.8	3691	15718.3	3691	31231.5
3692	-106209	3692	-52106.6	3692	-26472	3692	20089	3692	16615	3692	36457.9
3693	-112108	3693	-61364.9	3693	-26548.1	3693	18402.6	3693	6696.35	3693	44162
3694	-114397	3694	-58822.4	3694	-27017	3694	16683.4	3694	5482.96	3694	46833.8
3695	-106366	3695	-56090.8	3695	-26278.9	3695	6771.08	3695	7977.18	3695	49681.7
3696	-99785.1	3696	-54507.9	3696	-19479.5	3696	2886.45	3696	12597.1	3696	47434.2
3697	-101318	3697	-48116.7	3697	-13041.2	3697	1321.59	3697	22453.2	3697	47862.2
3698	-103971	3698	-29104.5	3698	457.806	3698	-4914.6	3698	23785.3	3698	45139.9
3699	-102397	3699	-34800.4	3699	-9623.34	3699	-5138.02	3699	11282.2	3699	36701.2
3700	-93565.5	3700	-34462.4	3700	-21306.2	3700	-1591.18	3700	17400.7	3700	37474.1
3701	-89829.3	3701	-32089	3701	-22848.9	3701	8357.12	3701	26446.6	3701	35491.3
3702	-91850.5	3702	-32279.7	3702	-15503.5	3702	9297.84	3702	33593.7	3702	32253.7
3703	-88674.3	3703	-31904.2	3703	-21334.6	3703	12580	3703	36233.8	3703	24837.6
3704	-75798.4	3704	-30231.5	3704	-22883.5	3704	26493	3704	38581.2	3704	15678.2
3705	-78030.9	3705	-20891.7	3705	-13644.4	3705	26762.1	3705	33650.6	3705	8025.52
3706	-78321.8	3706	-21430.2	3706	0	3706	27593.4	3706	24641.7	3706	6336.5
3707	-79132.7	3707	-24342.3	3707	180.988	3707	18291.6	3707	23784.7	3707	1740.42
3708	-75800.7	3708	-22673.3	3708	4171.52	3708	13900	3708	34487	3708	-9133.1
3709	-63506.8	3709	-20263.8	3709	7871.78	3709	18327.5	3709	37397.3	3709	-10654.6
3710	-63268.1	3710	-6545.52	3710	4319.26	3710	31433	3710	33202.5	3710	-2752.99
3711	-57770.9	3711	6760.41	3711	6075.95	3711	36498.9	3711	13844.4	3711	5883.14
3712	-53709.2	3712	11553.2	3712	7761.64	3712	26571.7	3712	16421	3712	5479.44
3713	-51048.4	3713	12202.3	3713	20864.5	3713	21531	3713	38991.2	3713	4891.33
3714	-45395.9	3714	4988.57	3714	23230	3714	20693.7	3714	44827.3	3714	5172.29
3715	-39889.1	3715	12633.3	3715	25761.4	3715	28885.5	3715	38538.3	3715	10305.7
3716	-36564.3	3716	-8395.9	3716	24369.6	3716	35486.3	3716	33582.8	3716	5242.02
3717	-34507.6	3717	-7323.22	3717	23704.8	3717	35071.1	3717	33314.3	3717	1672.83
3718	-27169.8	3718	1196.8	3718	24424.5	3718	34619.1	3718	38570.1	3718	4280.62
3719	-19998.2	3719	-4682.4	3719	26205.2	3719	37078.5	3719	30298.5	3719	7465.05
3720	-18411.7	3720	-1435.79	3720	37880.9	3720	40592.3	3720	30082.2	3720	8055.66
3721	-11734.2	3721	-9856.21	3721	33101.9	3721	31808	3721	28879.8	3721	11103.6
3722	-8025.59	3722	-14702.5	3722	29895.4	3722	30611.7	3722	25904.5	3722	2455.05
3723	-7750.27	3723	-3014.86	3723	30226.5	3723	29693	3723	25023.5	3723	-7230.78
3724	-11023.7	3724	0	3724	27559.4	3724	27746.1	3724	31173.6	3724	-18256.9
3725	-4941.2	3725	-1757.63	3725	21464.5	3725	28506.2	3725	33955.8	3725	-26817.8
3726	0	3726	-2468.7	3726	20791.9	3726	26069.7	3726	27411.5	3726	-34424.8
3727	-2807.54	3727	-10266.8	3727	15812.7	3727	25882.3	3727	16754.8	3727	-39581.9
3728	-12543.5	3728	-14647.7	3728	16356.9	3728	37118.9	3728	29940.9	3728	-51880.1
3729	-20407.5	3729	-9928.45	3729	14320.7	3729	37484.6	3729	41025.4	3729	-62291.8
3730	-26840.3	3730	-10827.2	3730	10546.4	3730	29300.5	3730	36651.3	3730	-69681.5
3731	-27893.5	3731	-15590.7	3731	9109.87	3731	24311.7	3731	30447.2	3731	-69044.1
3732	-38853.2	3732	-14664.7	3732	5033.44	3732	28991.3	3732	30199.1	3732	-64655.2
3733	-44987.5	3733	-19283.3	3733	3650.73	3733	31258.3	3733	40503.8	3733	-62952.7
3734	-39214.3	3734	-14859.3	3734	-998.347	3734	27976.4	3734	43877.5	3734	-56115.6
3735	-38024.2	3735	-20255.3	3735	-5655.59	3735	17763.3	3735	37011.6	3735	-52288.8
3736	-32790.4	3736	-28054.6	3736	-5973.31	3736	18241.9	3736	25359	3736	-50554.3
3737	-30182	3737	-41511.9	3737	-376.461	3737	18644.8	3737	15738.6	3737	-47025.3
3738	-33181.3	3738	-46012.7	3738	-4408.66	3738	23328.7	3738	10926.3	3738	-38186.5
3739	-44367	3739	-42749.9	3739	-12596.9	3739	28572.6	3739	2427.37	3739	-37657
3740	-42314.3	3740	-51625.9	3740	-17899.1	3740	11463.9	3740	-2134.73	3740	-39844.6
3741	-34854.3	3741	-55699.4	3741	-25668.4	3741	8316.43	3741	-142.2	3741	-36965.1
3742	-43308.3	3742	-50870.6	3742	-29241.2	3742	4732.17	3742	4022.52	3742	-34657.5
3743	-43427.2	3743	-47880	3743	-24143.7	3743	3167.38	3743	7146.45	3743	-35567.6
3744	-46025.3	3744	-52725.7	3744	-20893.6	3744	5982.26	3744	-1775.57	3744	-31352.1
3745	-48459.9	3745	-59053	3745	-24337	3745	6343.48	3745	-5451.34	3745	-29805
3746	-47529.5	3746	-57808.7	3746	-28451.1	3746	1419.64	3746	-11025.7	3746	-38538.1
3747	-56583.8	3747	-59277	3747	-28273.7	3747	4535.66	3747	-7567.07	3747	-41804.2
3748	-71496.6	3748	-62730.8	3748	-26867.6	3748	1592.54	3748	-11273.9	3748	-42500.2
3749	-77691.9	3749	-59113.8	3749	-35515.5	3749	-6726.46	3749	-23375.9	3749	-41885.3
3750	-80306.7	3750	-59638.4	3750	-38092.8	3750	-6043.13	3750	-27043.1	3750	-40715.5
3751	-83655.5	3751	-65790.8	3751	-31654.4	3751	4248.9	3751	-23560.5	3751	-40639.9
3752	-85988.2	3752	-66927.3	3752	-26658.4	3752	-5411.14	3752	-21703.8	3752	-43907.7
3753	-85712.3	3753	-55320.8	3753	-27520	3753	-12304.8	3753	-34175.2	3753	-48298.1
3754	-90954.3	3754	-59931.7	3754	-27917.6	3754	-10114.2	3754	-45181.8	3754	-48862.6
3755	-88020.3	3755	-69088.7	3755	-43822.8	3755	-8641.6	3755	-47044.1	3755	-41721.6
3756	-76765.4	3756	-71589.5	3756	-50132.6	3756	-21771.8	3756	-50346.1	3756	-35670.4
3757	-82675.7	3757	-65866.1	3757	-47616.8	3757	-25559	3757	-47212.8	3757	-39646.1
3758	-79689.6	3758	-68334.9	3758	-53296.8	3758	-26908.3	3758	-45465.3	3758	-38748.5
3759	-73837.2	3759	-65486.2	3759	-50314.7	3759	-22321.2	3759	-49085.3	3759	-37597.7
3760	-69615	3760	-62274.2	3760	-40663.8	3760	-22867.1	3760	-58162.3	3760	-31433
3761	-71362.6	3761	-71567.1	3761	-37895.4	3761	-23802.6	3761	-55564.9	3761	-30134.7
3762	-65373.1	3762	-77805.5	3762	-37622.8	3762	-38222	3762	-53432	3762	-25677.1
3763	-62160.6	3763	-79087.7	3763	-36420.8	3763	-44554.5	3763	-54481.5	3763	-17880.3
3764	-68029.1	3764	-81831	3764	-38908.8	3764	-48846.7	3764	-48584.8	3764	-19457.1
3765	-63910.2	3765	-89798.2	3765	-50797.4	3765	-48243.3	3765	-45165.3	3765	-20791.2
3766	-66550.9	3766	-82904.5	3766	-48737.7	3766	-54977.9	3766	-50684.8	3766	-25078.1
3767	-65281.6	3767	-76700.6	3767	-52181.2	3767	-59119.7	3767	-54985.8	3767	-25141.6
3768	-65563.2	3768	-70096.7	3768	-41508.8	3768	-51734.6	3768	-48546	3768	-24481.3
3769	-66019.3	3769	-67285.7	3769	-38129.2	3769	-43126.7	3769	-43473.3	3769	-22773.8
3770	-69285.4	3770	-68946.4	3770	-38289.1	3770	-44102.7	3770	-43285.9	3770	-22690.2
3771	-64444.8	3771	-71357.2	3771	-34406.7	3771	-41200.6	3771	-33275.7	3771	-21581.8
3772	-64584.8	3772	-68238.4	3772	-41563.8	3772	-37460.3	3772	-31595.2	3772	-16798
3773	-67728.4	3773	-67633.7	3773	-43562.1	3773	-39379.1	3773	-41336.4	3773	-10250.1
3774	-63719.3	3774	-58782.4	3774	-40379.5	3774	-47486.8	3774	-34565.5	3774	-14135.5
3775	-60771.7	3775	-62763.6	3775	-43416.9	3775	-46748.3	3775	-31964.7	3775	-13976.9
3776	-57473.9	3776	-67600	3776	-51640.7	3776	-44710.8	3776	-33229.2	3776	-12092.2
3777	-62592.4	3777	-74080.3	3777	-46829.2	3777	-47213.9	3777	-32114.3	3777	-13360.1
3778	-57589.5	3778	-69477	3778	-43814.2	3778	-45451.2	3778	-30397	3778	-20287.5
3779	-53348.4	3779	-63539.8	3779	-36428.5	3779	-45530.1	3779	-22277.1	3779	-22394.9
3780	-50756.7	3780	-65418.4	3780	-31221	3780	-54675.7	3780	-22774.6	3780	-21108.1
3781	-53250.2	3781	-66967.4	3781	-33491	3781	-57829	3781	-30581.8	3781	-22586.3
3782	-55155	3782	-77298.2	3782	-43847.5	3782	-49396.8	3782	-33708.6	3782	-13596.4
3783	-63716.1	3783	-70018.3	3783	-46715.4	3783	-45167.5	3783	-29259	3783	-9262.65
3784	-63133.5	3784	-71674.3	3784	-52334.9	3784	-37156.1	3784	-40192.8	3784	-19699.6
3785	-58116.9	3785	-73371.3	3785	-46695.5	3785	-26637.4	3785	-36643.6	3785	-21429
3786	-53424.6	3786	-77800.3	3786	-39797	3786	-34845.8	3786	-41910.7	3786	-13613.3
3787	-45455.1	3787	-71336.9	3787	-29380.6	3787	-33155.4	3787	-47224.5	3787	-5511.8
3788	-42932.8	3788	-67627.9	3788	-18479.2	3788	-24434.8	3788	-40748.1	3788	-4450.32
3789	-40234.1	3789	-70044.4	3789	-11355.2	3789	-17700.4	3789	-28543.5	3789	-3795.04
3790	-27578.6	3790	-61857.6	3790	-16173.1	3790	-13546.4	3790	-30561.6	3790	-3640.29
3791	-23973.9	3791	-60537.2	3791	-35566.6	3791	-19744.9	3791	-41447.4	3791	-5890.21
3792	-21566.8	3792	-51047.5	3792	-39635.7	3792	-13843.5	3792	-40944.6	3792	-9782.85
3793	-19344.5	3793	-50151.9	3793	-40813.6	3793	-17084.9	3793	-26376.5	3793	-14277.5
3794	-16174.3	3794	-48597.1	3794	-35476.8	3794	-22622.6	3794	-25672.7	3794	-13437.9
3795	-5341.27	3795	-40187.4	3795	-26206.1	3795	-20940.5	3795	-26368.4	3795	-9488.32
3796	-5017.99	3796	-42905.4	3796	-20307.1	3796	-19401.8	3796	-28444.5	3796	-54.2631
3797	-5032.16	3797	-53768.2	3797	-18666.5	3797	-16660.2	3797	-31187	3797	-1410.51
3798	-4897.66	3798	-46233.3	3798	-21778	3798	-19104.7	3798	-23031.9	3798	-9949.1
3799	-6373.31	3799	-38057.9	3799	-26013.5	3799	-18365.7	3799	-14135.3	3799	-12689.3
3800	-8376.08	3800	-47444.5	3800	-23159.6	3800	-8405.57	3800	-21789.7	3800	-6481.67
3801	-5915.33	3801	-51871.6	3801	-22571	3801	-14971.9	3801	-19287.8	3801	-4771.12
3802	-7613.66	3802	-48084.1	3802	-22933.2	3802	-12772	3802	-13685.9	3802	-6790.62
3803	-10361.1	3803	-54285.6	3803	-39362.7	3803	-19973.9	3803	-9876.77	3803	-4676.69
3804	-13008.6	3804	-54602.2	3804	-34032.8	3804	-19104	3804	-3335.94	3804	-2482.71
3805	-11484.6	3805	-54460.6	3805	-26731.9	3805	-12614.7	3805	-2832.62	3805	-1447.25
3806	-5492.43	3806	-49393.2	3806	-27390.1	3806	-10712.3	3806	-8635.38	3806	3260.37
3807	-13436.8	3807	-57240.7	3807	-29822.6	3807	-7396.39	3807	-4586.06	3807	937.827
3808	-15806.2	3808	-43586.5	3808	-30149	3808	-528.665	3808	4721.9	3808	-4822.89
3809	-13471.6	3809	-40816.8	3809	-32416.6	3809	-10602.1	3809	-570.202	3809	-2345.8
3810	-15274.2	3810	-41420	3810	-25984.2	3810	-22662.7	3810	-6304.2	3810	-4443.95
3811	-12436.1	3811	-38654.1	3811	-17010.6	3811	-19070.6	3811	-6611.59	3811	-4947.72
3812	-13233.8	3812	-31317.8	3812	-9662.3	3812	-7398.51	3812	-2822.01	3812	-913.258
3813	-19138.7	3813	-34612.7	3813	-12582	3813	-12829.7	3813	2783.5	3813	4317.1
3814	-12560.3	3814	-35868.1	3814	-9441.71	3814	-9411.01	3814	402.039	3814	5152.48
3815	-10557.1	3815	-23904.2	3815	-7018.82	3815	0	3815	4587.51	3815	3996.55
3816	-6752.95	3816	-24629.3	3816	-10755.6	3816	-7613.29	3816	2909.84	3816	3290.57
3817	-3670.97	3817	-29094	3817	-15131.2	3817	-7089.14	3817	3316.64	3817	-552.79
3818	1334.33	3818	-20930	3818	-16906.8	3818	-3439.34	3818	2838.52	3818	6428.89
3819	2585.54	3819	-29638.8	3819	-18707.2	3819	1235.25	3819	-6475.16	3819	5676.07
3820	0	3820	-25114.9	3820	-22306.3	3820	-3436.7	3820	89.9141	3820	0
3821	-1582.96	3821	-22473.7	3821	-13117.6	3821	-1782.91	3821	634.501	3821	-109.302
3822	-5800.03	3822	-16573	3822	-20317.4	3822	-6302.9	3822	6527.9	3822	-2903.03
3823	-12226.8	3823	-12165.5	3823	-21561	3823	-3825.62	3823	-2885.63	3823	-5918.91
3824	-10297.7	3824	-1439.1	3824	-10695.8	3824	-1375.2	3824	-2195.26	3824	-1359.08
3825	-7066.52	3825	-1909.27	3825	-12236.8	3825	-4069.29	3825	3021.96	3825	-1952.93
3826	-1468.94	3826	-13486	3826	-10156.4	3826	-10892	3826	-2313.07	3826	2013.86
3827	1989.45	3827	-27967.2	3827	-15446.4	3827	-12749.1	3827	626.796	3827	-1129.45
3828	288.644	3828	-30665.6	3828	-14828.9	3828	-13665.9	3828	7482.83	3828	-2057.13
3829	1609.13	3829	-39150.2	3829	-21369.6	3829	-10234.3	3829	5929.57	3829	-2870.53
3830	7623.99	3830	-37080.1	3830	-17737.1	3830	-18235.6	3830	0	3830	-1850
3831	7507.96	3831	-24613.7	3831	-8747.28	3831	-29752	3831	-3527.94	3831	2278.01
3832	7175.47	3832	-7261.56	3832	0	3832	-23587.8	3832	-1941.36	3832	951.814
3833	8003.35	3833	-14124.2	3833	-3150.64	3833	-15948.6	3833	-9472.05	3833	7059.9
3834	4171.06	3834	-24666.7	3834	-7810.89	3834	-18107.8	3834	-18257.8	3834	4248.1
3835	1425.38	3835	-26392.3	3835	-10380.3	3835	-14666	3835	-22100	3835	4285.89
3836	1436.56	3836	-15981.7	3836	-9011.94	3836	-14265.2	3836	-12671.8	3836	13114
3837	-488.025	3837	-23073.2	3837	-10924.5	3837	-14028.7	3837	-76.5451	3837	13030.4
3838	-3153.39	3838	-32847.3	3838	-7697.57	3838	-22258.1	3838	-10262.5	3838	5589.15
3839	3429.92	3839	-26466.9	3839	-17271.2	3839	-28375.2	3839	-13594.9	3839	3460.34
3840	6309.38	3840	-30430.8	3840	-21539.4	3840	-19580.9	3840	-18579.8	3840	3926.93
3841	15426.9	3841	-31040.8	3841	-19711.8	3841	-21809.8	3841	-20312.5	3841	9563.59
3842	20838.8	3842	-20700.4	3842	-20045	3842	-30522.7	3842	-11135.4	3842	8250.47
3843	19444.6	3843	-4631.22	3843	-25343	3843	-32335.2	3843	-5766	3843	3702.03
3844	20836.7	3844	-14143.2	3844	-17737.7	3844	-23558.8	3844	-2021.55	3844	8431.91
3845	19823.8	3845	-17091.7	3845	-15583.7	3845	-13274.8	3845	-3641.49	3845	1620.53
3846	18263.6	3846	-7815.31	3846	-8216.63	3846	-11846.4	3846	-6507.69	3846	-4091.83
3847	17627.8	3847	7654.74	3847	-18951	3847	-20539.2	3847	-5982.08	3847	-145.873
3848	22594.5	3848	11704.2	3848	-16005.3	3848	-28350.1	3848	-6441.5	3848	84.832
3849	21498.1	3849	0	3849	-2850.34	3849	-32791.8	3849	3233.2	3849	1890.1
3850	20010.9	3850	-14738.8	3850	3493.19	3850	-29851.9	3850	-5660.11	3850	686.601
3851	13275.2	3851	-16630	3851	3000.99	3851	-22326.4	3851	-10114.1	3851	11241.6
3852	11970.6	3852	-22883.1	3852	-222.672	3852	-18066.1	3852	-9482.67	3852	5034.93
3853	17009.4	3853	-21931	3853	839.2	3853	-18566.7	3853	6670.27	3853	264.368
3854	12881.6	3854	-2649.17	3854	-4634.43	3854	-12404	3854	2045.03	3854	-1994.21
3855	12635.9	3855	-3910.66	3855	-10446	3855	-13433.6	3855	149.782	3855	285.964
3856	18036.1	3856	-8223.29	3856	-10252.6	3856	-13434.2	3856	2053.36	3856	1835.02
3857	20648	3857	-11134.2	3857	1846.15	3857	-11572.2	3857	-1333.58	3857	329.042
3858	19146.8	3858	-7678.12	3858	14529.4	3858	-12178.3	3858	-6078.96	3858	-5992.32
3859	21269.8	3859	2413.4	3859	12077.1	3859	-12283	3859	2750.99	3859	-3956.85
3860	19219.1	3860	16951.4	3860	8339.92	3860	-9307.96	3860	12000.9	3860	-2027.93
3861	9294.09	3861	10714.8	3861	8746.23	3861	3720.46	3861	20289	3861	2142.46
3862	4166.81	3862	-3335.32	3862	6149.29	3862	-4726.69	3862	22652.6	3862	1585.76
3863	2809.29	3863	-3157.2	3863	-4585.08	3863	-13477.4	3863	21203.2	3863	-3558.92
3864	-4355.24	3864	7705.32	3864	-7008.6	3864	-7644.89	3864	21773.5	3864	-1982.74
3865	-4429.27	3865	9030.73	3865	-7055.01	3865	-3539.77	3865	17586.9	3865	-377.019
3866	-1215.89	3866	7210.66	3866	-7758.8	3866	-9874.86	3866	10154.3	3866	2139.58
3867	-910.5	3867	6791.44	3867	-9300.59	3867	-6525.03	3867	13127.7	3867	5999.2
3868	-400.336	3868	-6167.2	3868	3581.96	3868	-1407.5	3868	8923.96	3868	9480.94
3869	2496.06	3869	-11156.4	3869	3694.07	3869	8303.54	3869	10304.8	3869	8556
3870	4448.8	3870	-17205.9	3870	2221.73	3870	5606.42	3870	16933.8	3870	5498.63
3871	6916.84	3871	-14783.3	3871	2009.84	3871	-6213.46	3871	8304.15	3871	7581.01
3872	9101.15	3872	-15122.7	3872	-975.467	3872	-9926.17	3872	9026.91	3872	2778.77
3873	11386.5	3873	-21313.6	3873	-16437	3873	0	3873	7896.11	3873	-1962.71
3874	807.357	3874	-12350.1	3874	-23050.6	3874	-10042.6	3874	11010	3874	4658.25
3875	975.101	3875	-16872	3875	-11923.9	3875	-18115.3	3875	593.433	3875	1740.05
3876	11084.2	3876	-15530.2	3876	166.224	3876	-7610.19	3876	5049.08	3876	2007.72
3877	15271.1	3877	-7941.59	3877	4363.36	3877	5809.73	3877	8880.44	3877	7170.44
3878	10261.9	3878	-17192	3878	-2998.21	3878	2773.99	3878	9150.78	3878	9964.76
3879	-536.414	3879	-9176.89	3879	6075.62	3879	-3712.55	3879	1068.67	3879	10712.3
3880	9259.38	3880	-10695.7	3880	2965.47	3880	-7178.08	3880	-325.688	3880	7784.44
3881	14210.2	3881	-5203.63	3881	-437.971	3881	-3910.24	3881	-202.435	3881	5469.2
3882	10204.9	3882	8323.03	3882	1437.09	3882	-3379.85	3882	425.264	3882	3367.86
3883	999.57	3883	-2412.73	3883	3642.79	3883	-3782.32	3883	471.581	3883	2440.57
3884	0	3884	-16161.1	3884	-628.006	3884	-9645.35	3884	0	3884	-819.23
3885	578.125	3885	-14640.2	3885	-1216.9	3885	-15063.2	3885	-7139.19	3885	-5049.93
3886	-12776.5	3886	-8534.4	3886	-8602.58	3886	-13112	3886	30.2718	3886	-8250.88
3887	-10103.7	3887	-1463.18	3887	-281.491	3887	-8850.78	3887	6379.14	3887	-8406.86
3888	1076.27	3888	-660.038	3888	3782.01	3888	-9316.69	3888	5440.08	3888	-10314.5
3889	11467.4	3889	12249.3	3889	-3973.57	3889	-6870.33	3889	13864.1	3889	-13415.4
3890	13792.7	3890	15414.4	3890	4600.88	3890	-1735.8	3890	10517.6	3890	-15110.9
3891	11415.5	3891	-7302.95	3891	6595.9	3891	-3528.42	3891	2574.1	3891	-11522.6
3892	10662	3892	-10465.2	3892	-1969.54	3892	2438.42	3892	8850.26	3892	-14333.2
3893	8305.3	3893	-2324.25	3893	-7184.06	3893	-4088.9	3893	1309.03	3893	-13332.9
3894	8969.58	3894	706.151	3894	-1528.63	3894	-9414.2	3894	-5247.72	3894	-13980.6
3895	14123.1	3895	-1311.16	3895	0	3895	-1987.6	3895	2178.25	3895	-13275.3
3896	10726.2	3896	2158.79	3896	7157.54	3896	-1273.94	3896	6666.39	3896	-11944.3
3897	11443.9	3897	5437.32	3897	7399.03	3897	-6079.67	3897	-2528.3	3897	-2275.54
3898	13972.3	3898	7325.83	3898	-7788.51	3898	-2431.01	3898	-6148.33	3898	-2894.16
3899	15627.7	3899	4069.97	3899	-13801.6	3899	-8471.86	3899	-7108.83	3899	-3437.44
3900	11845.9	3900	4067.86	3900	-7138.03	3900	-16035.4	3900	-2400.24	3900	319.922
3901	11640.3	3901	1541.85	3901	-1445.63	3901	-10812.2	3901	14688.6	3901	-2870.5
3902	7690.98	3902	-770.695	3902	-3262.15	3902	-9372.49	3902	9828.07	3902	-3976.89
3903	1158.24	3903	9715.97	3903	2266.52	3903	-19019.8	3903	-360.962	3903	5783.32
3904	-2459.34	3904	10198.3	3904	12849.8	3904	-21961.2	3904	-3754.52	3904	4751.79
3905	813.333	3905	0	3905	8319.61	3905	-18546.8	3905	-3393.54	3905	0
3906	3506.84	3906	-1794.56	3906	-3860.63	3906	-5876.18	3906	3517.29	3906	-4775.59
3907	8919.34	3907	-254.397	3907	-2698.67	3907	473.351	3907	-362.294	3907	-4245.21
3908	14763.6	3908	-553.44	3908	295.902	3908	-1855.07	3908	-3631.01	3908	2377.53
3909	16073.2	3909	1116.38	3909	-2518.5	3909	-14157.7	3909	-1819.86	3909	5521.52
3910	7901.54	3910	4319.65	3910	-3561.59	3910	-12344.2	3910	-9588.51	3910	6365.19
3911	3468.25	3911	-7521.56	3911	-9472.62	3911	-20158.3	3911	-14608.5	3911	3680.6
3912	3554.86	3912	-15736.3	3912	-5672.53	3912	-17389	3912	-19521.8	3912	2395.91
3913	9130.62	3913	-7916.41	3913	379.482	3913	-8100.18	3913	-14750.6	3913	2631.04
3914	3526.8	3914	666.215	3914	1555.35	3914	-7683.58	3914	-8363.15	3914	9261.63
3915	-402.331	3915	8668.27	3915	-744.776	3915	-13508.8	3915	653.978	3915	1155.55
3916	979.243	3916	7381.72	3916	-3539.3	3916	-9270.15	3916	-837.774	3916	-7797.78
3917	5813.79	3917	-1377.28	3917	-3635.61	3917	-14882.7	3917	-2523.97	3917	-7455.44
3918	10998.2	3918	-788.833	3918	-2839.57	3918	-9340.72	3918	-1669.44	3918	-8724.31
3919	9860.83	3919	-13899	3919	-4668.78	3919	0	3919	-9950.52	3919	-10299.8
3920	8662.92	3920	-16150.5	3920	-6002.78	3920	-5182.74	3920	-5793.94	3920	-9225.09
3921	12560.7	3921	-17152.4	3921	-12159.5	3921	-14871.6	3921	-13205.4	3921	-7087.6
3922	4744	3922	-17893.7	3922	-15320.7	3922	-7479.69	3922	-10910.4	3922	-10236.6
3923	12637.7	3923	-22459.1	3923	-12326.1	3923	-9291.23	3923	-14317.2	3923	-13459.7
3924	8763.16	3924	-16863.1	3924	-9438.05	3924	-11818.4	3924	-10745.9	3924	-15234.6
3925	7135.81	3925	-22410.3	3925	799.691	3925	-18647.4	3925	-9077.17	3925	-11935.4
3926	6397.03	3926	-25216.3	3926	-2213.85	3926	-18464.4	3926	489.807	3926	-18318.9
3927	8573.57	3927	-27437.4	3927	-4432.46	3927	-15746.3	3927	-3617.91	3927	-16036.5
3928	13674.6	3928	-32610.7	3928	-9416.49	3928	-16149.2	3928	-1688.06	3928	-16589.9
3929	13225.2	3929	-26158.9	3929	-10503.9	3929	-17841.3	3929	1742.68	3929	-19353
3930	12017.1	3930	-10629.1	3930	-13516.5	3930	-17555.2	3930	-2702.28	3930	-19101.7
3931	-210.892	3931	6832.83	3931	-19053.6	3931	-20768.1	3931	-6534.07	3931	-10795.8
3932	-4547.72	3932	4243.72	3932	-21421.5	3932	-18112.4	3932	-8035.2	3932	-11059.4
3933	-4330.05	3933	-9957.27	3933	-10160.2	3933	-23973.8	3933	-10200.3	3933	-9205.87
3934	2130	3934	-14504.7	3934	-4287.49	3934	-20206.3	3934	-17358.6	3934	-3997.6
3935	6866.3	3935	-7746.39	3935	-1389.37	3935	-16898.5	3935	-16874.9	3935	-5757.49
3936	10080.3	3936	-12159.6	3936	2169.61	3936	-6438.42	3936	-13430.3	3936	-8381.99
3937	10727.3	3937	-20756.8	3937	-4062.01	3937	-394.701	3937	-6444.92	3937	-3745.9
3938	1042.65	3938	-16128.1	3938	2137.39	3938	-3517.65	3938	-2490.63	3938	-4117.34
3939	-3536.95	3939	-16565.1	3939	9159.09	3939	-7475.32	3939	-3108.07	3939	-3610.41
3940	2413.26	3940	-22363.3	3940	6533.88	3940	-10765.5	3940	-107.388	3940	-325.377
3941	0	3941	-14839.6	3941	1516.28	3941	-5612.08	3941	0	3941	4771.3
3942	-5762.96	3942	0	3942	-3013.78	3942	-1123.48	3942	-2308.69	3942	8292.49
3943	-4517.25	3943	-4873.9	3943	-8525.22	3943	-1854.98	3943	-6979.61	3943	9925.86
3944	-5914.46	3944	-5986.65	3944	-6558.31	3944	-5906.97	3944	-10684.9	3944	4529.23
3945	5787.07	3945	-5286.85	3945	-5780.52	3945	-6291.22	3945	-6396.25	3945	-434.053
3946	4238.1	3946	-10476.5	3946	-3606.66	3946	-6192.95	3946	-1455.33	3946	-7373.19
3947	4878.3	3947	-13598.2	3947	-4975.07	3947	-1289.41	3947	-5589.42	3947	-2862.96
3948	11059	3948	-12942.8	3948	-2522.3	3948	-5161.97	3948	-17790.8	3948	-283.421
3949	13227.4	3949	-13907.8	3949	-5812.67	3949	-14058.5	3949	-14155.1	3949	0
3950	12806	3950	-8918.65	3950	-8640.67	3950	-14114.8	3950	-2093.65	3950	-41.9955
3951	11123.8	3951	-12090.6	3951	-3610.03	3951	-7955.6	3951	299.592	3951	-1856.6
3952	10883.7	3952	-13853.9	3952	-5532.51	3952	-2228.31	3952	2907.35	3952	12017
3953	8203.58	3953	-6967.11	3953	-4090.6	3953	-2440.49	3953	1674.34	3953	23399.1
3954	1768.68	3954	12518.4	3954	-1757.33	3954	690.949	3954	-4153.4	3954	19561
3955	10003.5	3955	12890.3	3955	-191.495	3955	-2238.5	3955	-7180.06	3955	9872.51
3956	11737.3	3956	4849.59	3956	3500.57	3956	-7268.99	3956	-9855.98	3956	14241.5
3957	12998.5	3957	-6790.01	3957	13037.3	3957	-9260.26	3957	-10571.5	3957	17172.8
3958	9620.36	3958	-3981.23	3958	4469	3958	2206.17	3958	-20699.8	3958	22096.3
3959	-961.512	3959	-1214.4	3959	0	3959	6032.9	3959	-18944.3	3959	21733.1
3960	-4422.57	3960	2015.64	3960	-11637.4	3960	0	3960	-15049	3960	17453
3961	648.078	3961	14016.7	3961	-7931.13	3961	-8860.32	3961	-19267.6	3961	12544.2
3962	5145.59	3962	19433.2	3962	-4494.13	3962	-9471.35	3962	-15426.1	3962	4457.98
3963	3474.41	3963	22334.3	3963	-5525.53	3963	853.877	3963	-10239.3	3963	5247.96
3964	3867.38	3964	11553.9	3964	-10207.1	3964	3221.19	3964	-9084.48	3964	7815.72
3965	8930.05	3965	4191.64	3965	-11450.5	3965	1580.06	3965	-6042.24	3965	5364.77
3966	5226.26	3966	412.405	3966	-7633.3	3966	-3198.43	3966	-3028.12	3966	-4545.88
3967	421.182	3967	2313.18	3967	-1617.3	3967	-4491.52	3967	-6922.2	3967	-8374.43
3968	4456.71	3968	5114.22	3968	-4065.47	3968	2204.91	3968	-1153.41	3968	-5641.68
3969	4079.27	3969	8128.88	3969	-1128.96	3969	10915.1	3969	4139.79	3969	-5969.9
3970	4151.39	3970	1950.07	3970	-9590.78	3970	10425.3	3970	-7912.85	3970	-6044.84
3971	5202.54	3971	0	3971	-3188.07	3971	17449.9	3971	-18329.8	3971	-13525.9
3972	305.895	3972	-3948.75	3972	5471.71	3972	8106.96	3972	-12223.3	3972	-11648.4
3973	3158.61	3973	-3824.91	3973	8219.65	3973	1580.57	3973	3682.69	3973	-8879.5
3974	4194.85	3974	-6941.4	3974	4039.84	3974	10183.8	3974	5652.59	3974	-2705.87
3975	-5604.07	3975	-6338.66	3975	6910.43	3975	8174.32	3975	-3619.57	3975	4342.41
3976	-11174.8	3976	-6249.63	3976	-2686.56	3976	5097.74	3976	-3382.57	3976	7671.78
3977	-7595	3977	-7544.43	3977	1465.62	3977	6190.76	3977	-3139.3	3977	9474.8
3978	-7703.41	3978	-7410.24	3978	-3164.97	3978	10133.4	3978	-8242.78	3978	11730.5
3979	-7718.7	3979	3585.69	3979	-1378.4	3979	2932.46	3979	-8591.69	3979	14526
3980	-5559.05	3980	4880.56	3980	7314.88	3980	6182.6	3980	-6156.11	3980	17355.5
3981	-8235.36	3981	1976.84	3981	-8179.21	3981	7259.75	3981	-5356.39	3981	12605
3982	-5437.41	3982	-5392.96	3982	-8130.39	3982	2581.65	3982	-8666.3	3982	13773.7
3983	3403.21	3983	-3488.76	3983	-4332.34	3983	-6359.75	3983	-9907.87	3983	11178.4
3984	-3089.69	3984	5090.66	3984	4909.96	3984	-5652.74	3984	-11227.4	3984	10526.2
3985	-4160.11	3985	10108	3985	6029.64	3985	1758.5	3985	-626.868	3985	11314.6
3986	2707.02	3986	5506.07	3986	-3441.55	3986	2291.65	3986	5813.54	3986	20772.2
3987	-4147.95	3987	2323.41	3987	-2917.71	3987	3734.97	3987	9238.77	3987	27871.2
3988	-14986.9	3988	-5222.15	3988	-3248.21	3988	1674.79	3988	5746.66	3988	27451.6
3989	-4502.67	3989	-5364.64	3989	972.157	3989	-894.015	3989	-2961.93	3989	21238.5
3990	-2310.31	3990	-3714.06	3990	-3024.61	3990	2189.24	3990	4456.35	3990	15360.5
3991	-5560.24	3991	-3058.78	3991	-1468.73	3991	-422.197	3991	2616.55	3991	13009.2
3992	1911.38	3992	5736.47	3992	-7325.22	3992	202.315	3992	-6452.95	3992	10190.9
3993	2823.68	3993	-6488.75	3993	658.317	3993	167.536	3993	-2986.63	3993	0
3994	-7910.04	3994	-23371.4	3994	7789.23	3994	-2864.22	3994	3103.19	3994
3995	-9272.58	3995	-15785.1	3995	-3091.18	3995	-6728.42	3995	-1656.01	3995
3996	-6380.48	3996	-3776.01	3996	-7018.61	3996	-6604.47	3996	772.056	3996
3997	-2182.47	3997	-6566.41	3997	-6338.39	3997	0	3997	5673.96	3997
3998	-1980.13	3998	0	3998	0	3998	-203440	3998	0	3998
3999	0	3999	-544584	3999	-561247	3999	-203758	3999	-542141	3999

## Sheet: Extended-Data-Fig_8k
Temperature dependent EPR spectra of the complex with thionine
Field	thionine	Field	thionine	Field	thionine	Field	thionine	Field	thionine	Field	thionine
	10 K		15 K		20 K		25 K		35 K		80 K
200	0	2400	-121291	200	840158	2400	20674	2400	49083.5	2400	0
202	-5054.22	2401	0	202	835864	2401	5295.39	2402	60346.8	2402	6066.61
204	-5902.12	2402	-112.071	204	837930	2402	-187.293	2404	31603.4	2404	-4288.21
206	0	2403	1107.2	206	837873	2403	7054.7	2406	0	2406	26019.4
208	-971.374	2404	-8774.83	208	0	2404	16309.9	2408	11956.9	2408	-3911.79
210	-7124.11	2405	-29702.8	210	-17294.8	2405	24446.7	2410	-19607.6	2410	-4087.11
212	2423.28	2406	-15599.5	212	-8653.42	2406	24369.2	2412	-14272.2	2412	-18460.9
214	3516.02	2407	-15151.4	214	14051.4	2407	16247.1	2414	-45975.4	2414	-21511.4
216	-7347.29	2408	-30172.2	216	-15846.5	2408	14390.9	2416	-40481.1	2416	-40782.4
218	-15025.1	2409	-30430.6	218	-28688.4	2409	8464.4	2418	-29152.3	2418	-55065.5
220	2542.56	2410	-32977.2	220	-8821.72	2410	-6958.87	2420	-34541.8	2420	-34338.6
222	-1184.01	2411	-13036.8	222	-1395.76	2411	-22920.4	2422	-27734.7	2422	-34003.1
224	-32194.7	2412	18445.1	224	-3183.64	2412	-16663.1	2424	-3921.59	2424	-30274.1
226	-21130.3	2413	10562.8	226	7430.59	2413	-8309.78	2426	-17078.5	2426	-45119
228	-3676.52	2414	-7720.36	228	15649.9	2414	-1167.75	2428	-17911	2428	-41084.5
230	2691.29	2415	-36310	230	26850	2415	1524.7	2430	32.8308	2430	-19649.1
232	-4832.99	2416	-30834.9	232	21342.7	2416	-17395.3	2432	-4471.16	2432	-29051.9
234	-45236.3	2417	-23816.6	234	17655.4	2417	-35712	2434	-6538.37	2434	-52689.6
236	-25972.9	2418	-40118.7	236	15947.5	2418	-24803	2436	-34411	2436	-60090.9
238	-14506.1	2419	-43980	238	-3486.26	2419	-7778.44	2438	0	2438	-43761.7
240	-15769.9	2420	-31965.1	240	12571.9	2420	5222.31	2440	12963.2	2440	-14863.1
242	-10530.8	2421	-24377.6	242	26271.6	2421	10131.2	2442	16044.3	2442	-20198
244	426.195	2422	-14652.3	244	28077.7	2422	12884.7	2444	10330.2	2444	-46634.7
246	-18532.1	2423	2919.35	246	19633.2	2423	12578	2446	-4493.78	2446	-6051.35
248	-44316.4	2424	-13826.4	248	4984.23	2424	5638.76	2448	-20350	2448	5913.19
250	-42422.7	2425	-21831.3	250	38613.8	2425	-7261.23	2450	-16131.7	2450	-26965.9
252	-20449.4	2426	-15547.9	252	37503.6	2426	-16671	2452	7515.61	2452	-35804
254	-8041.04	2427	-10164.9	254	17354.1	2427	-9540.43	2454	11645.4	2454	-26174.8
256	1115.38	2428	2143.15	256	12915.3	2428	-13382.6	2456	7033.22	2456	-31100.1
258	-13254.7	2429	7397.47	258	23350.9	2429	-6289.2	2458	-12288.6	2458	-57196.4
260	-32387.2	2430	3124.45	260	49881.4	2430	-3740.17	2460	-7699.21	2460	-34538.4
262	-39033.3	2431	658.433	262	30833.6	2431	6432.54	2462	-38964.3	2462	-19287
264	-18622.8	2432	-8253.23	264	43629	2432	12585.5	2464	-18078.5	2464	-15496.4
266	-10398.7	2433	-1753.21	266	21141.6	2433	20556.4	2466	-24546.4	2466	-24634.7
268	-7520.27	2434	-2035.15	268	49288.8	2434	6635.51	2468	-2498.9	2468	-40329.8
270	-1328.93	2435	-14046.7	270	57800	2435	-796.719	2470	-7668.73	2470	-64743.6
272	12302	2436	3278.48	272	57267.2	2436	6290.01	2472	4923.24	2472	-61105.2
274	15374.7	2437	28672.7	274	51675.4	2437	-4263.24	2474	-8256.47	2474	-60773.3
276	-5588.99	2438	23602.4	276	44830.6	2438	-24965.9	2476	-7938.8	2476	-80718.8
278	-27326.5	2439	20037.8	278	20617.4	2439	-11906.3	2478	10855.2	2478	-27504
280	-44790.6	2440	5795.36	280	6678.66	2440	-360.582	2480	5296.94	2480	-34956.6
282	-48740.1	2441	-24600.6	282	32549.6	2441	-19068.8	2482	-28051.4	2482	-20010.4
284	-59401.3	2442	-29347.9	284	11900.5	2442	-15191.6	2484	-30101.8	2484	-37857.1
286	-43388.7	2443	-28611.9	286	-6702.68	2443	-17356.1	2486	13743.8	2486	-21852.7
288	-9720.9	2444	-13265.5	288	1911.73	2444	13462.3	2488	16735.4	2488	-9586.37
290	21700	2445	-11882.2	290	31092.2	2445	7087.49	2490	4088.46	2490	-28011.4
292	8662.88	2446	-20857.8	292	31334	2446	-19415	2492	12023.4	2492	-21031.6
294	-24895.6	2447	-10903.9	294	47251.9	2447	-24618	2494	8449.16	2494	5894.33
296	-17237	2448	-5052.04	296	54617.2	2448	-3627.49	2496	12857.2	2496	-14420.3
298	-8992.03	2449	0	298	41561.4	2449	-1647.19	2498	14146.3	2498	-17813.9
300	-9137.42	2450	-13431.6	300	33263.6	2450	-3315.65	2500	30718.5	2500	-22089.8
302	711.279	2451	-8332.19	302	43649.2	2451	-20854	2502	22729.5	2502	-16229.8
304	9271.97	2452	-9835.49	304	24313.7	2452	-17060.4	2504	17372.9	2504	-7848.49
306	-539.158	2453	-23167.1	306	18604.9	2453	-14076.6	2506	-4453.47	2506	12324.6
308	24679.9	2454	-27735.6	308	15872	2454	7559.27	2508	-25266.1	2508	18158.2
310	1316.15	2455	-35923.6	310	30472.7	2455	-4064.9	2510	-40716.6	2510	4153.69
312	11047.9	2456	-44999.8	312	37763.1	2456	2206.31	2512	-30544.6	2512	-6646.47
314	772.683	2457	-38503.7	314	24278.3	2457	15496.1	2514	-33911.1	2514	13148.8
316	3221.32	2458	-27126	316	38930.4	2458	14519.6	2516	-30060.9	2516	-2109.4
318	28716.8	2459	-20481.3	318	57959.8	2459	6806.13	2518	-12061.6	2518	22562.8
320	25052.7	2460	-20184.2	320	51417.6	2460	-12976.5	2520	-3035.25	2520	33663
322	5311.46	2461	-13450.4	322	42844.1	2461	-20813.9	2522	-17367.5	2522	22660.1
324	-16192.8	2462	-4305.33	324	42054.8	2462	-2915.16	2524	-10332.5	2524	9197.68
326	6653.83	2463	13169.2	326	45276.9	2463	8666.31	2526	5299.59	2526	0
328	21490.9	2464	6810.73	328	54173.1	2464	13324.6	2528	-14414.8	2528	-19272.9
330	3668.61	2465	-5582.47	330	50225.8	2465	31873	2530	2536.75	2530	-33046.3
332	-2255.81	2466	1270.02	332	25176	2466	19025.2	2532	5967.14	2532	-60737
334	-8914.65	2467	-9128.42	334	21234.7	2467	11512.6	2534	-1612.11	2534	-61916.7
336	9817.21	2468	-9000.39	336	10930.8	2468	-1072.97	2536	-9615.56	2536	-46788.4
338	-4261.97	2469	-19782.5	338	0	2469	-7620.91	2538	4528.5	2538	-16617.1
340	-18023.5	2470	3546.56	340	26347.1	2470	1540.72	2540	27660.5	2540	-8802.66
342	4507.81	2471	1587.26	342	18539.9	2471	-10078.8	2542	35089.8	2542	-22701.1
344	31212.9	2472	-24896.1	344	-981.628	2472	-9613.25	2544	-143.975	2544	-5489.5
346	21167.2	2473	-18260	346	4032.68	2473	-9732.96	2546	9587.8	2546	-33377
348	12485.8	2474	-1367.17	348	850.281	2474	-1411.97	2548	38770.6	2548	-1451.84
350	-17296.6	2475	16326.8	350	3083	2475	12209	2550	42935.5	2550	-1195.77
352	-11923	2476	8500.28	352	4474.19	2476	18173.6	2552	39976.4	2552	18304.8
354	-11450.6	2477	-5362.32	354	2599.66	2477	29468.2	2554	-3781.07	2554	21363.4
356	5382.44	2478	510.366	356	-6178.78	2478	12565.4	2556	-6331.85	2556	17017.1
358	10990.9	2479	-1482.27	358	-12839.7	2479	6516.31	2558	11185.6	2558	-1439.97
360	-33044.6	2480	-4640.85	360	7045.06	2480	3522.14	2560	-1553.26	2560	-27076.5
362	-33343	2481	25941	362	26154.7	2481	9398.35	2562	-4312.29	2562	-22154.4
364	-11099.7	2482	43846.7	364	19034.3	2482	15571.4	2564	1189.03	2564	-32349.3
366	-17872.1	2483	52448.6	366	29462.4	2483	20201.3	2566	0	2566	-48310.7
368	-29712.8	2484	37042.1	368	11248.2	2484	-3820.66	2568	-7620.04	2568	-61717.8
370	-15840.3	2485	39797.5	370	2862.43	2485	-2685.63	2570	-21577.9	2570	-54090.7
372	6536.04	2486	47455.3	372	18175.5	2486	-18810.8	2572	-15199.6	2572	-87462.3
374	23431.4	2487	1863.91	374	21354.7	2487	-19479.4	2574	-18069.1	2574	-88354.5
376	8911.34	2488	1861.59	376	27611.4	2488	-4810.72	2576	-12411.9	2576	-62241.3
378	-31105	2489	14293.8	378	22006.9	2489	-14098	2578	-16050.2	2578	-35627.7
380	-21617.6	2490	32945.9	380	27787	2490	-14259.5	2580	-2771.97	2580	-27811.6
382	44.296	2491	25444.2	382	16985	2491	-11146.7	2582	-7997.87	2582	-15236.5
384	-26237.2	2492	10471.2	384	12384.5	2492	-6045.87	2584	-2782.05	2584	-28698.8
386	-28302.3	2493	7.29906	386	17330.6	2493	-8867.34	2586	2025.28	2586	-31694.5
388	-30468.4	2494	-16392.2	388	25914.8	2494	-2409.56	2588	-9434.97	2588	-40932
390	-41878.8	2495	-13281.9	390	2628.28	2495	-3293.98	2590	-7969.8	2590	-14891.4
392	-31494.6	2496	8006.56	392	5980.52	2496	-8447.46	2592	32226.4	2592	-9841.84
394	-13589.4	2497	31262.6	394	23239.2	2497	-10341.7	2594	33410.3	2594	14624.8
396	-39512	2498	36334.6	396	14669.8	2498	-18766.8	2596	31140.3	2596	6212.32
398	-16478.4	2499	35980	398	20273.5	2499	-23121.3	2598	30709.1	2598	9302.69
400	-21394.6	2500	27998.1	400	22752.3	2500	-20018.1	2600	10338.4	2600	-2050.63
402	-49839.9	2501	32831.3	402	7941.32	2501	-15284	2602	20484.7	2602	-27102.8
404	-52236.3	2502	24089.9	404	10570.7	2502	-13224	2604	33720.7	2604	-4940.28
406	-20502.7	2503	11048.5	406	4466.92	2503	1777.79	2606	9184.01	2606	6715.3
408	-28829.5	2504	6313.31	408	4133.45	2504	2824.57	2608	-268.483	2608	-18286.2
410	-33901.3	2505	10274.8	410	8284.24	2505	-8758.26	2610	25011	2610	-12626.9
412	6925.82	2506	16099.2	412	4249.79	2506	3728.31	2612	8284.43	2612	-10130.9
414	7347.95	2507	21257.1	414	1188.78	2507	9054.82	2614	27981.1	2614	-18547.4
416	12694.2	2508	23772.8	416	24788.2	2508	2484.85	2616	4134.49	2616	-4173.07
418	14834.2	2509	10692.7	418	39653.6	2509	-18250.5	2618	-13599.3	2618	5634.48
420	8497.31	2510	-5018.91	420	29989.8	2510	-28493.9	2620	-21127.5	2620	4910.84
422	0	2511	-10661.6	422	24219.3	2511	-30396.3	2622	-10777.7	2622	-1565.35
424	-437.967	2512	-11070.9	424	8229	2512	-18097.7	2624	8965.68	2624	-39571.4
426	18346.3	2513	595.519	426	6486.08	2513	-20711.6	2626	5158.61	2626	-26588.1
428	11112.3	2514	0	428	31512.8	2514	5295.61	2628	21701.8	2628	-20993
430	-11411	2515	-17974.8	430	34428	2515	34266.7	2630	3411.45	2630	-25338.3
432	-51553.4	2516	-26359.4	432	32291.2	2516	33486.5	2632	-650.286	2632	-11720.8
434	-58185.9	2517	-19722.1	434	34614.6	2517	34250.4	2634	-27996.5	2634	5044.1
436	-32205.5	2518	-768.044	436	40316.6	2518	29521.5	2636	-12957.2	2636	-7745.93
438	-28037.4	2519	28651.4	438	33734	2519	23776.4	2638	-19059.3	2638	-37420.6
440	-43371.1	2520	31268	440	17789.1	2520	19324.6	2640	-14608.4	2640	-38638.8
442	-49295.8	2521	12064.6	442	12120.8	2521	14452.4	2642	15400.1	2642	-31550.9
444	-36242.5	2522	15490.7	444	17890.7	2522	13079.8	2644	22090.8	2644	-28778.4
446	-26801.3	2523	25588.3	446	38660.7	2523	16116.9	2646	20831.2	2646	-31413.2
448	-36411.2	2524	15143.9	448	9096.83	2524	26123.7	2648	2770	2648	-34234.5
450	-52667.1	2525	21970.4	450	-10065.2	2525	12012.9	2650	13987.4	2650	-3851.73
452	-63640.5	2526	12641.5	452	8244.38	2526	2709.71	2652	9966.37	2652	-6207.54
454	-52693.1	2527	26729.9	454	20096.1	2527	12668.1	2654	30154.2	2654	5555.31
456	-43759	2528	35665.4	456	13943.2	2528	20691.8	2656	8250.58	2656	8840.56
458	-43009.9	2529	35446.7	458	7081.19	2529	21092.8	2658	11679.8	2658	9436.98
460	-26372.9	2530	28239.5	460	42056	2530	17488.5	2660	19617.3	2660	-13540.6
462	-48555.2	2531	16037.6	462	34830.2	2531	-296.379	2662	-20892.2	2662	-28704.8
464	-73055.5	2532	929.747	464	16930.7	2532	-7049.78	2664	-27250.6	2664	-29253.1
466	-89022.9	2533	6989.62	466	22192.1	2533	10052.3	2666	-5357.82	2666	-27010.4
468	-42210.7	2534	-8076.02	468	24540.8	2534	18931.9	2668	-11954.8	2668	-7423.4
470	-29271.7	2535	-16807.4	470	6254.39	2535	20633.3	2670	4995.97	2670	-45942.7
472	-21266.8	2536	-16665.9	472	17223.8	2536	-4173.82	2672	5282.37	2672	-42126.7
474	-21171.9	2537	-14928.6	474	16794.1	2537	-17078.2	2674	33490	2674	-1286.86
476	-9611.69	2538	-21965.9	476	15420	2538	416.356	2676	28376.9	2676	-37801
478	9516.54	2539	-18101	478	9041.65	2539	24434.6	2678	33039.5	2678	0
480	3278.79	2540	-69.2395	480	12815.4	2540	3456	2680	20673.9	2680	7938.71
482	-10561.7	2541	4274.21	482	10945.9	2541	-7568.18	2682	-3290.04	2682	16365
484	-9326.2	2542	3999.05	484	35246.5	2542	4544.05	2684	9625.78	2684	19306.1
486	-25472	2543	11231	486	36799.2	2543	-9841.98	2686	23510.7	2686	16070.3
488	-32422.3	2544	7826.86	488	-6253.71	2544	-6806.22	2688	13479.2	2688	14420.6
490	-11388.5	2545	5978.3	490	-13560.3	2545	7099.3	2690	30244.4	2690	-15498
492	5962.42	2546	17833.1	492	-3281.47	2546	19958.6	2692	35242.2	2692	-38653.8
494	-6027.84	2547	20037.9	494	17109.6	2547	11040	2694	26223	2694	-31152.8
496	-16580.2	2548	10692.6	496	10196.2	2548	6514.97	2696	31124.7	2696	-25057.4
498	-13715.7	2549	2663.87	498	17232.1	2549	4061.23	2698	2366.73	2698	-36645.4
500	-10627.2	2550	7082.4	500	11914.8	2550	-11045.1	2700	22797.7	2700	-30492.1
502	11047.8	2551	10617	502	13458	2551	3638.17	2702	20722.3	2702	-27841
504	8845.57	2552	20398.3	504	43757.9	2552	18470.5	2704	433.061	2704	-16965.1
506	-9369.77	2553	14841.1	506	37344.4	2553	29458.3	2706	15660.6	2706	-38810.7
508	-6392.84	2554	-6684.8	508	6915.97	2554	45885.9	2708	-13801.6	2708	-75418.4
510	-32452.4	2555	-1418.74	510	16808.7	2555	26433.8	2710	-12737.1	2710	-48477.3
512	-29673.1	2556	-11646	512	33098.7	2556	7782.76	2712	-18790.7	2712	-58878.4
514	-21838.8	2557	-18901.7	514	22892	2557	10044.1	2714	-3678.37	2714	-42606.9
516	6547.38	2558	-6034.3	516	3835.23	2558	-5551.07	2716	21368.7	2716	-30855.8
518	-14342.2	2559	-21634.9	518	5783.98	2559	-11025.5	2718	36042.2	2718	-20751.5
520	-9848.88	2560	-23775.9	520	36850.8	2560	-6690.09	2720	0	2720	-5159.01
522	-1153.83	2561	-19606.5	522	51599.9	2561	-211.144	2722	-3984.75	2722	5880.65
524	-5533.24	2562	-31467.9	524	28300.6	2562	-4702.83	2724	13142.3	2724	931.929
526	-10565.3	2563	4271.56	526	27706.2	2563	-12814.1	2726	28748.7	2726	-1667.2
528	-31358.5	2564	15509.6	528	37030.6	2564	-35579	2728	50896.7	2728	21000.4
530	-53954.7	2565	-7563.91	530	46551.8	2565	-21659.9	2730	21357.1	2730	-14489.2
532	-49558.2	2566	-26992.4	532	31368.9	2566	-9489.93	2732	26407.2	2732	-1412.46
534	-23613.2	2567	-55141	534	42342.1	2567	-13811.9	2734	1801.03	2734	30396.4
536	-7576.33	2568	-58572.1	536	43166.6	2568	-19950.7	2736	12268.5	2736	21607
538	-456.219	2569	-49496.8	538	31252.4	2569	-25881.2	2738	19280.5	2738	2554.68
540	5964.23	2570	-38279.5	540	11563.2	2570	-7747.3	2740	28229.8	2740	-18185
542	-33384.5	2571	-38312.4	542	0	2571	2527.07	2742	-11664.9	2742	-23516.3
544	-30981.6	2572	-20488.8	544	29776.4	2572	12674.4	2744	29527.4	2744	-29546.9
546	-23379.5	2573	5510.01	546	46220.5	2573	33251.8	2746	24304	2746	-2956.94
548	10216.5	2574	-9584.14	548	22722.4	2574	28601.7	2748	18297.1	2748	-21244.2
550	8816.07	2575	-16550.5	550	34130.1	2575	18988.1	2750	8646.43	2750	-15024.1
552	-16506.6	2576	-28773.5	552	9074.16	2576	15856.5	2752	11086.9	2752	-43033.1
554	-24834.8	2577	-13414.2	554	16143.8	2577	27892.3	2754	10386	2754	-39563.4
556	-41556.3	2578	0	556	21226.3	2578	23641.1	2756	-8596.58	2756	-17678.3
558	2445.34	2579	-24437.4	558	18847.6	2579	-17.0115	2758	9015.26	2758	8690.01
560	4680.92	2580	-8770.89	560	26791.7	2580	-14847.2	2760	20786.3	2760	-17307.2
562	15659.4	2581	4892.57	562	7574.29	2581	-11416	2762	42198.4	2762	-17391.8
564	-20226.1	2582	1307.16	564	1542.27	2582	-8728.65	2764	33432.5	2764	-18974.9
566	-30907.7	2583	-18867	566	25770.3	2583	-563.251	2766	-2524.4	2766	-24095.3
568	-10350.8	2584	781.342	568	19768.3	2584	-5705.49	2768	-3851.02	2768	-52635.5
570	-14027.6	2585	774.236	570	15969.2	2585	-18841.1	2770	18821.8	2770	-38699.5
572	-19572.3	2586	4005.87	572	-9128.08	2586	-33002.8	2772	45272.1	2772	-26258.5
574	-40826.3	2587	14250.4	574	-21325.8	2587	-16984.3	2774	51593.8	2774	-17313.8
576	-11646.5	2588	25314.9	576	-3178.99	2588	1009.91	2776	11234.8	2776	-21330.7
578	-11875.6	2589	25524.7	578	12827.3	2589	-3743.46	2778	27018.6	2778	-19764.4
580	-43484.9	2590	25298.7	580	-3601.22	2590	-17236.4	2780	39300.4	2780	13363.2
582	-47835.6	2591	36890.3	582	7974.32	2591	-28695.2	2782	35567.2	2782	8773.18
584	-40033.8	2592	47972.5	584	36346.1	2592	-15597.3	2784	31169.5	2784	7169.01
586	-5100.6	2593	46716.4	586	29574.6	2593	2390.67	2786	2914.25	2786	-10358.1
588	-25716.6	2594	42640.3	588	40373.6	2594	15721.9	2788	-1080.9	2788	-11545.2
590	-36939.8	2595	24561.3	590	13999.9	2595	6108.41	2790	2033.23	2790	-15110.5
592	-35034.7	2596	-1845.47	592	-33870.9	2596	22960.3	2792	18592.7	2792	-7604.64
594	-55099.6	2597	2530.14	594	-38557.7	2597	13853.8	2794	-4209.26	2794	-7531.62
596	-40020.4	2598	16479.3	596	-11737.2	2598	11787.3	2796	-6694.89	2796	21816.2
598	-7583	2599	17065.1	598	-12286.1	2599	16872.5	2798	-14251.1	2798	30765.8
600	-24427.6	2600	13783.8	600	-6809.27	2600	33523.6	2800	21176.7	2800	8258.16
602	-26797.2	2601	21453.4	602	7051.79	2601	26302.1	2802	19874.2	2802	5292.66
604	4590.61	2602	26164.2	604	8539.38	2602	5632.53	2804	23150.4	2804	-4028.84
606	17008.8	2603	25372.2	606	-6090.78	2603	24063.2	2806	-2596.79	2806	-15635.8
608	-7066.81	2604	32359.7	608	3414.83	2604	23391	2808	28885.5	2808	25986.6
610	-2817.95	2605	33240.8	610	11402.8	2605	21152.1	2810	4603.27	2810	-10038.3
612	16839	2606	16507.6	612	-23998	2606	3093.86	2812	-7005.53	2812	-24951.2
614	-11304.3	2607	27515.3	614	-21066.5	2607	-7903.96	2814	10294.8	2814	-11617
616	-24199	2608	29763	616	-32516.8	2608	-13577.3	2816	18195.7	2816	-8589.26
618	0	2609	-4680.1	618	-14463.8	2609	-19796.9	2818	-951.982	2818	5337.89
620	-40831.3	2610	-12222.9	620	-18624.7	2610	-16301	2820	26799.6	2820	-6788.76
622	-59649	2611	-3692.15	622	-14393.3	2611	-136.491	2822	24707.4	2822	0
624	-65723.4	2612	-14381.8	624	576.99	2612	-1388.24	2824	32294.2	2824	9021.87
626	-51414.9	2613	-26012.7	626	2809.41	2613	-12770.6	2826	26773	2826	4189.89
628	-26992.1	2614	-21144.6	628	-18614.8	2614	-3152.85	2828	20145.5	2828	20565.5
630	-4521.86	2615	-5247.43	630	1792.18	2615	-9155.13	2830	7900.85	2830	288.272
632	-5128.15	2616	2478.95	632	12647.3	2616	-26246.2	2832	17350.1	2832	3617.29
634	-3074.64	2617	-3166.28	634	16670.2	2617	-12709.7	2834	32829.7	2834	19853.2
636	-7956.1	2618	-3830.98	636	8888.72	2618	5125.44	2836	21904.5	2836	-12174.3
638	-31322.4	2619	-1442	638	-12419.3	2619	8196.37	2838	25943.8	2838	-5664.97
640	-29732.8	2620	5447.82	640	-15392	2620	12602	2840	76618.6	2840	-19257.8
642	-50461	2621	-774.383	642	-1853.54	2621	-8375.72	2842	60476.7	2842	-10937.6
644	-38920.5	2622	-10496.5	644	8083.35	2622	-15075.8	2844	36918.7	2844	-36126.7
646	-21039	2623	1603.76	646	22569.9	2623	-6051.79	2846	33709.9	2846	-19987.2
648	-25725.2	2624	19158.4	648	3674.15	2624	-5933.49	2848	26643.2	2848	-33694.4
650	-30653	2625	12997.6	650	10566	2625	-22431.3	2850	34304.4	2850	-4720.69
652	-39063.6	2626	2419.59	652	26811.2	2626	-37369.1	2852	19434	2852	-4517.97
654	-24229.1	2627	22776.4	654	34113.8	2627	-27815.5	2854	8853.85	2854	-6296.02
656	341.014	2628	41928.3	656	6265.03	2628	-16405.2	2856	-18798.1	2856	-32549.6
658	3643.23	2629	21211.4	658	4071.73	2629	-24970.5	2858	0	2858	-20598
660	-30318	2630	19346.7	660	5247.17	2630	-20782.8	2860	960.123	2860	-19580
662	-21748.3	2631	17827.6	662	9684.89	2631	-10921.7	2862	-16946	2862	-22553.3
664	-18358.9	2632	17655.1	664	1880.43	2632	-31322.2	2864	-1216.06	2864	-8562.25
666	-48993.4	2633	16258.4	666	-11448.5	2633	-29088.2	2866	18280.8	2866	-25060.7
668	-50826.8	2634	2176.62	668	-20927	2634	-19421.4	2868	9610.99	2868	-7223.59
670	-33309.4	2635	8614.91	670	-18030.7	2635	-26044.3	2870	29538.3	2870	16547.9
672	-7970.2	2636	2677.44	672	-32718.5	2636	-28102.6	2872	22571.6	2872	3534.51
674	-26615.8	2637	20629.4	674	-14959.4	2637	-27157.3	2874	20365.2	2874	-9001.41
676	-48378.2	2638	26925.8	676	9340.59	2638	-12670.4	2876	1522.84	2876	11771.9
678	-39888.2	2639	-5601.08	678	10471	2639	6357.27	2878	10878.9	2878	24258.3
680	-51063.7	2640	-25586.1	680	268.421	2640	13226	2880	13136.5	2880	15758.6
682	-54793	2641	-27911.2	682	-17626.7	2641	4045.69	2882	38528.3	2882	20499.8
684	-38533.2	2642	-26402.1	684	-1969.83	2642	-11652.7	2884	41018.9	2884	-18385.3
686	-14708.4	2643	-20066.8	686	-13895.8	2643	2753.44	2886	35302.7	2886	70.6797
688	-10116.8	2644	0	688	-26508.9	2644	-1388.31	2888	37910.3	2888	24850.4
690	-27055.7	2645	-1407.37	690	-16487.7	2645	-18222.9	2890	28635.8	2890	11864.2
692	-45422.8	2646	1605.63	692	-23596.3	2646	-19286.4	2892	31225.5	2892	23449.7
694	-50922.4	2647	11280.8	694	-32465.3	2647	-1237.75	2894	12763.8	2894	44642.8
696	-50264.9	2648	29436.9	696	-38453.2	2648	252.505	2896	24931.9	2896	1282.13
698	-44458.3	2649	17096.7	698	-31025.2	2649	-7874.7	2898	9057.31	2898	13251.9
700	-42567.3	2650	160.017	700	-34055.4	2650	-19874.2	2900	14477.4	2900	-6694.72
702	-18484.9	2651	-10617.4	702	-22035.4	2651	1115.59	2902	15956.5	2902	11945.8
704	900.801	2652	3584.34	704	-16566.7	2652	-11434.4	2904	-6644.8	2904	3658.07
706	-4978.35	2653	3585.91	706	-33483.9	2653	-8125.26	2906	-4322.56	2906	16009.7
708	-19308.7	2654	2020.13	708	-62507	2654	-9286.45	2908	47410	2908	0
710	-28588.8	2655	23665.8	710	-41700.5	2655	-6319.03	2910	15532.3	2910	-16542.5
712	-20445.9	2656	24122.7	712	-56300.6	2656	-14522.9	2912	7780.56	2912	29702
714	-7853.15	2657	18374.6	714	-55916.2	2657	2958.15	2914	7807.78	2914	8615.93
716	-2144.29	2658	34077.3	716	-74230.1	2658	4921.1	2916	45023.3	2916	17567.3
718	-19074.6	2659	24461.5	718	-82078.5	2659	-10536.9	2918	30235	2918	34507.4
720	-22778.6	2660	23957.2	720	-80642.7	2660	-10136	2920	34816.2	2920	16690.4
722	-36712.8	2661	15783	722	-49407.8	2661	-207.581	2922	12944.4	2922	-10264.9
724	-7287.76	2662	31911.7	724	-28664	2662	16107.9	2924	24683.6	2924	-13011.8
726	-15313.5	2663	43440.2	726	-39560.2	2663	11126.6	2926	24984.1	2926	-294.882
728	-48712	2664	35891.2	728	-33498.2	2664	-288.985	2928	22195.8	2928	30966
730	-66702.2	2665	36700.4	730	-40481.3	2665	-3394.06	2930	27196.8	2930	29055.1
732	-83550.3	2666	26393.8	732	-5508.43	2666	10498.4	2932	21456	2932	10145.2
734	-64970.7	2667	1172	734	0	2667	34549.4	2934	19808.6	2934	-23412
736	-30984.2	2668	-7973.13	736	-35117.6	2668	28411.9	2936	40680.4	2936	-27235.9
738	-7301.56	2669	-18289.8	738	-47188.9	2669	23879	2938	39796.2	2938	-32850.3
740	-17907	2670	538.726	740	-22805.1	2670	10827.6	2940	23718.9	2940	-21301.7
742	-42865.6	2671	13757.3	742	-42647.5	2671	22817.5	2942	-3929.63	2942	-49754.8
744	-45870.6	2672	20551.6	744	-49027.1	2672	12212.7	2944	13222.3	2944	-44016.6
746	-43435.8	2673	5744.55	746	-46009.7	2673	14849	2946	8838.35	2946	-19450.7
748	-28708.5	2674	-9593.15	748	-61113.7	2674	21774.5	2948	-1637.18	2948	-15992
750	-22304.3	2675	-22690.7	750	-85089.5	2675	35323.6	2950	-10577.5	2950	-30137
752	-32808	2676	-15718.3	752	-59987.3	2676	33763.9	2952	3034.49	2952	-43411.2
754	-33919.8	2677	-7736.18	754	-41181.2	2677	11689.1	2954	-2470.08	2954	-29677.2
756	-21168.1	2678	-17884.5	756	-49126.6	2678	1810.12	2956	3575.04	2956	-39102.7
758	-2234.64	2679	5618.38	758	-55508.6	2679	3044.09	2958	15309.8	2958	-51525.6
760	5684.83	2680	16949.4	760	-56085.9	2680	-5001.64	2960	5506.38	2960	-26607.1
762	1030.15	2681	-2743.72	762	-64718.7	2681	-16265.9	2962	-7784.98	2962	-40955.7
764	-8908.51	2682	10642.8	764	-83313.9	2682	-20383.6	2964	0	2964	-28774.3
766	-26446.1	2683	32154.8	766	-86239.9	2683	-2239.91	2966	-320.013	2966	-33830.9
768	-21171.8	2684	45555	768	-62118.5	2684	-4175.35	2968	811.395	2968	-42666.7
770	-7051.35	2685	27143.2	770	-44949.9	2685	-5038.51	2970	12550.4	2970	-21867.7
772	-14031.5	2686	4922.23	772	-36271.2	2686	-2576.96	2972	4977.76	2972	-41400
774	-29099.1	2687	10585.8	774	-22367.1	2687	10120	2974	23496.4	2974	-13124.7
776	-17772.2	2688	18297.8	776	-11795.6	2688	3820.79	2976	27206.2	2976	7609.2
778	8940.84	2689	15510.9	778	-35006.2	2689	5761.01	2978	10905.7	2978	32819
780	-9311.03	2690	5765.98	780	-48149.3	2690	15943.6	2980	-6120.15	2980	25271.9
782	-36073.4	2691	-8817.23	782	-41878.3	2691	19300.8	2982	-16191.4	2982	33185.6
784	-39840.5	2692	-27148.9	784	-42902.9	2692	4165.87	2984	5201.11	2984	40721.1
786	-34690	2693	-9048.32	786	-59328.9	2693	-3963.14	2986	5376.66	2986	23330.7
788	-33794.5	2694	3074.36	788	-66979.6	2694	-1406.63	2988	-29874.8	2988	5811.01
790	-45601.1	2695	544.92	790	-66336.2	2695	16946.4	2990	-17561.7	2990	-11336.9
792	-46480.8	2696	18660.1	792	-60933.7	2696	8574.83	2992	-23507.7	2992	-42593.7
794	-36771.7	2697	-5845.21	794	-54451.3	2697	-394.851	2994	9413.79	2994	-47644.1
796	-13058.1	2698	-29600.3	796	-46271.8	2698	-6970.86	2996	28999.6	2996	-29571.5
798	-2842.84	2699	-20127.4	798	-49231.1	2699	1006.55	2998	4696.87	2998	-34484
800	-55993.5	2700	-23830.7	800	-42814.6	2700	-16165.8	3000	17963.2	3000	0
802	-62220.7	2701	-41014.5	802	-23433.6	2701	-10992.6	3002	16105.3	3002	-22967.3
804	-57478.6	2702	-39057.8	804	-19122.7	2702	8311.4	3004	8346.68	3004	-18183.4
806	-31774.7	2703	-42068	806	-25336	2703	9342.5	3006	31031.7	3006	-5667.21
808	-28010.9	2704	-26717.3	808	-47371.9	2704	13482.3	3008	42925.5	3008	-10217.4
810	-16835.8	2705	-7950.79	810	-43676.4	2705	-5780.45	3010	5365.39	3010	22007.8
812	-15041.8	2706	17478.2	812	-38008.3	2706	-5419.98	3012	40461.7	3012	19224
814	-14012.6	2707	4804.49	814	-47124.6	2707	-2975.12	3014	35203.6	3014	12871
816	-25512.2	2708	-13720.1	816	-35985.9	2708	-5026.25	3016	20397.1	3016	5449.44
818	-35268.8	2709	-20134.9	818	-58650.9	2709	-2788.88	3018	62724.3	3018	6716.38
820	-49099	2710	-23132	820	-77469.4	2710	894.304	3020	61703.2	3020	37330.1
822	-51510.5	2711	10488.3	822	-26009.3	2711	1137.85	3022	51866	3022	49195.3
824	-41770.3	2712	10294.9	824	-10826.3	2712	-12256.4	3024	43616.9	3024	11234.6
826	-24728.7	2713	-18534.5	826	-43695.8	2713	-2448.4	3026	25413.9	3026	3175.87
828	-14053.4	2714	-556.111	828	-68819.4	2714	-7683.06	3028	10539	3028	17786
830	-5562.13	2715	2245.86	830	-46119.1	2715	4666.58	3030	16347.5	3030	-121.604
832	-8653.65	2716	-18521.8	832	-47658.7	2716	2475.67	3032	1734.58	3032	-4980.37
834	-2891.77	2717	14531.7	834	-45193.1	2717	7290.7	3034	27612.2	3034	-24464.4
836	3506.23	2718	27359.1	836	-52852.1	2718	-323.102	3036	9650.39	3036	-16423.9
838	-6090.6	2719	14442.3	838	-41669.5	2719	15220.1	3038	6464.56	3038	-11338.1
840	-7094.08	2720	0	840	-4428.7	2720	42646.2	3040	28748.6	3040	32498.5
842	-18214.7	2721	-5705.27	842	-3182.31	2721	23384.1	3042	17760.8	3042	17570.4
844	-18430.5	2722	12905	844	-3294.67	2722	-1881.77	3044	18495.4	3044	23575.1
846	-13670.9	2723	12336.2	846	-14779.1	2723	-8354.09	3046	25769.5	3046	4761.06
848	-10199.8	2724	-5703.52	848	-26823.7	2724	9666.09	3048	-9524.97	3048	-13058
850	-13126.7	2725	-12867.8	850	-39190.5	2725	8932.32	3050	5651.56	3050	-21952
852	-21532	2726	-29281.5	852	-31298.7	2726	-8222.7	3052	-8833.42	3052	-47516.1
854	-9263.79	2727	-8730.22	854	5223.62	2727	13269.8	3054	30324.9	3054	-39978.3
856	-3135	2728	-14308.7	856	-2712.87	2728	16108.7	3056	29758.2	3056	-18996.8
858	-10603.5	2729	-28871.7	858	-17256.5	2729	19993	3058	13592.9	3058	-15868.3
860	-29761.2	2730	-2948.95	860	-48770.2	2730	11224.3	3060	58957.4	3060	-29511.4
862	-27550.7	2731	14723.9	862	-57957.2	2731	-4826.21	3062	34478	3062	-29196.9
864	-631.441	2732	22462	864	-52304.5	2732	-21719.9	3064	0	3064	-2875.05
866	562.579	2733	8269.68	866	-38422.9	2733	-7211.53	3066	5146.06	3066	-5882.57
868	-8059.2	2734	-12367.8	868	-26917.8	2734	2641.82	3068	-13654.2	3068	-12387.5
870	-12241	2735	-28337.1	870	-11821.9	2735	4434.89	3070	-22771.9	3070	4559.86
872	2858.23	2736	-20585.9	872	-11580.3	2736	6736.98	3072	-4342.8	3072	-3320.69
874	6477.86	2737	-39186.1	874	-22160.6	2737	11755.2	3074	12101.5	3074	16013.6
876	20472.8	2738	-31367.4	876	-21032.4	2738	-7134.67	3076	12356.1	3076	16178.8
878	17197.3	2739	-21658.4	878	-32962.9	2739	1504.74	3078	-6666.65	3078	2724.85
880	-10903.4	2740	-15861.9	880	-56805.6	2740	-10569.6	3080	-47428.7	3080	0
882	-5141.47	2741	-25350.7	882	-64399.7	2741	-18882.1	3082	-63894.1	3082	-34463
884	-7380.67	2742	-27288.3	884	-50924.2	2742	-16868.1	3084	-49487.3	3084	-48079.7
886	-6455.05	2743	-18487.7	886	-56051.3	2743	-3848.34	3086	-57889.1	3086	-55514.9
888	-18773.5	2744	-23263.4	888	-82692.9	2744	-2160.29	3088	-54912.2	3088	-64391.3
890	-16776.1	2745	-37580.3	890	-69326.6	2745	-6594.42	3090	-29708.4	3090	-56990.4
892	-18144.5	2746	-23183	892	-41491.1	2746	-9833.91	3092	-32900.3	3092	-57504.4
894	-25947.8	2747	-6171.33	894	-38520.1	2747	-1972.96	3094	-30492.7	3094	-69525.3
896	-29932.3	2748	-4630.94	896	-71796.6	2748	-3205.03	3096	-8607.49	3096	-33435
898	-17324.7	2749	-8321.57	898	-77361.9	2749	225.002	3098	-25324.6	3098	-2219.16
900	-7822.82	2750	-19385	900	-61631.2	2750	-5156.61	3100	-3065.87	3100	-11152.6
902	-24806.1	2751	-3510.83	902	-62866.9	2751	-5296.05	3102	7537.99	3102	3897.85
904	-31321.7	2752	-10320.9	904	-92480.9	2752	-22706.9	3104	18483.1	3104	13915.8
906	-22423.1	2753	-22304.9	906	-104462	2753	-34746.3	3106	32602.1	3106	-14978.1
908	-18925	2754	-18609.6	908	-87845.6	2754	-25473.9	3108	16422.2	3108	15227.2
910	-17892.4	2755	-27447.7	910	-79691.4	2755	-26362.5	3110	30842.2	3110	8226.89
912	-17640.7	2756	-34490.8	912	-76431.7	2756	-14004.3	3112	-7955.76	3112	-14132.3
914	-15565.8	2757	-34812.8	914	-55744.7	2757	-759.452	3114	13463.9	3114	4231.02
916	-21964.5	2758	-22289.4	916	-57001.3	2758	-1679.07	3116	24297.2	3116	32333.3
918	9522.64	2759	-28294.3	918	-45536.3	2759	-19973.9	3118	9572.72	3118	15943.9
920	18502.5	2760	-43422.1	920	-28818.2	2760	-24010.3	3120	66.5424	3120	11123.1
922	695.155	2761	-32876.7	922	-32074.3	2761	-40542.1	3122	21117.6	3122	-20184.5
924	8849.33	2762	-20804.8	924	-14003.1	2762	-21843.8	3124	29142.8	3124	-21120.5
926	9122.3	2763	-22313.1	926	22249.5	2763	-11211.6	3126	45524	3126	-39707.3
928	9205.12	2764	-27629.3	928	9855.25	2764	-17942.8	3128	30101.2	3128	-48665.7
930	17028.9	2765	-4447.14	930	-12531.9	2765	-16945.4	3130	25718.1	3130	-28537.7
932	17129	2766	-12968.4	932	-38454.7	2766	-7890.98	3132	67227.8	3132	-19370.1
934	-9108.07	2767	-8622.67	934	-59284.8	2767	-29871.1	3134	15219	3134	6533.19
936	9268.88	2768	4487.19	936	-68333	2768	-50459.6	3136	18125.2	3136	8093.19
938	16432.6	2769	-13207.5	938	-20097.7	2769	-54280.5	3138	14281.7	3138	-18453.3
940	920.463	2770	-1639.46	940	-12911.9	2770	-30552.1	3140	38123.9	3140	-49036.5
942	7017.6	2771	13066.6	942	-25760.8	2771	-15913.4	3142	35655	3142	-29405.9
944	17014.6	2772	21809.9	944	-35815.5	2772	-6874.64	3144	23173.3	3144	-18796.5
946	25182.5	2773	29154.7	946	-35101.1	2773	-2745.66	3146	176.95	3146	-1937.56
948	12656.2	2774	36266.4	948	-27259.3	2774	-4914.07	3148	-20591.8	3148	-6338.33
950	-8033.51	2775	29186.2	950	-33658.1	2775	4412.78	3150	0	3150	-15120.1
952	-10286.1	2776	23528.3	952	-39993.7	2776	10419.5	3152	37626.4	3152	-3982.12
954	-24103.3	2777	7632.07	954	-50692.8	2777	-8694.06	3154	37139.2	3154	24812.6
956	-33933.9	2778	4306.76	956	-34951.8	2778	-4028.91	3156	33895	3156	15724.5
958	-32005.4	2779	4939.64	958	-31314.2	2779	-18593.4	3158	10147.6	3158	-1946.47
960	-8632.07	2780	5302.98	960	-43879.1	2780	-16652	3160	26690.5	3160	-23234.4
962	17721.8	2781	3933.06	962	-34930.7	2781	-3721.99	3162	10948.5	3162	-38922.5
964	32878.9	2782	-18251.8	964	-37829.2	2782	-5742.85	3164	9167.37	3164	-14952.3
966	11397.6	2783	-10485.5	966	-18183.5	2783	6547.81	3166	5401.64	3166	-10057.2
968	-20030.4	2784	13558.5	968	-2172.44	2784	-8224.7	3168	-22478.6	3168	-20043.9
970	-20592.3	2785	-3796.77	970	514.175	2785	-9124.08	3170	-19615	3170	4937.68
972	11353	2786	-3433.89	972	6615.95	2786	3617.69	3172	-5304.81	3172	-15291.1
974	20421	2787	-8940.64	974	9663.77	2787	2209.27	3174	-21005.2	3174	-20739.6
976	12154.5	2788	-18112.7	976	2523.95	2788	-11522.7	3176	-24134.8	3176	-3690.32
978	-17631.7	2789	-5419.89	978	-7079.28	2789	-6122.7	3178	-38849.2	3178	-25917.6
980	-8595.4	2790	7011.16	980	-12224.6	2790	-11474.8	3180	-29367.6	3180	-37652.2
982	-5268.51	2791	-9813.33	982	-26188.7	2791	-2251.54	3182	-43521	3182	-36928.5
984	-12197	2792	-11032.1	984	-18932	2792	-5863.82	3184	-15549.1	3184	-46423.2
986	-6689.99	2793	16591.2	986	-19368.6	2793	-14010	3186	-24047.5	3186	-29160.5
988	9949.02	2794	14434.8	988	-14876.7	2794	-2626.94	3188	19674.2	3188	-3353.68
990	11743.3	2795	0	990	-956.667	2795	-4458.92	3190	27422.6	3190	-18070.7
992	-4700.52	2796	-24649.8	992	8268.41	2796	5161.48	3192	6042.08	3192	-27558.5
994	-53407.5	2797	-33029	994	0	2797	14387.1	3194	-1544.21	3194	-27450.8
996	-41970	2798	-16237	996	-7944.92	2798	1760.21	3196	-5268.55	3196	-29006.4
998	-41265.1	2799	-14390.2	998	-239.918	2799	2636.8	3198	12118.6	3198	-18046.5
1000	-30468.7	2800	-3576.79	1000	-5627.26	2800	3909.25	3200	5275.22	3200	-26557
1002	-54871.2	2801	-11618.2	1002	-6717.04	2801	7474.04	3202	26176.4	3202	-6228.76
1004	-14203.7	2802	-2862.65	1004	-29687.1	2802	15739.9	3204	-1954.36	3204	-3872.07
1006	2728.04	2803	9798.44	1006	-50902.6	2803	29139.7	3206	-24112.1	3206	7211.4
1008	-10698.4	2804	11185.8	1008	-45259.6	2804	31231.4	3208	-45026.2	3208	25017.1
1010	-18328.4	2805	8850.06	1010	-33171.6	2805	18246.2	3210	-15792.2	3210	-6778.6
1012	-14843.3	2806	8122.94	1012	5728.44	2806	10041.4	3212	-6348.35	3212	-16877.2
1014	-5894.14	2807	26468.1	1014	-12979.6	2807	342.551	3214	-24378	3214	-23227
1016	12364.9	2808	35397.2	1016	-40025	2808	14526.3	3216	-20729.4	3216	-3419.39
1018	33308.5	2809	30056	1018	-31115.3	2809	10813.1	3218	-28435.2	3218	-18810.6
1020	29367.8	2810	22476	1020	-29900.8	2810	19390.2	3220	-23435.3	3220	8994.29
1022	30372.9	2811	12681.1	1022	-32820	2811	8111.95	3222	1137.38	3222	-21439
1024	37994	2812	6593.75	1024	-26163	2812	21581.8	3224	14479.2	3224	-1632.5
1026	41136.5	2813	16428.8	1026	15693.3	2813	9524.5	3226	-1675.4	3226	-10219.2
1028	30207.7	2814	32167.8	1028	15383.8	2814	5080.97	3228	28256.4	3228	12437.4
1030	24669.9	2815	26369.5	1030	8622.62	2815	9846.22	3230	38810.9	3230	22858.3
1032	19453.7	2816	10118.6	1032	13173.3	2816	-8430.68	3232	31185.8	3232	31825.3
1034	10279.4	2817	-13292.2	1034	6135.14	2817	-6054.12	3234	17317.2	3234	1962.75
1036	-9921.83	2818	-14936.4	1036	-12211.8	2818	-5580.58	3236	-15465.3	3236	-7723.11
1038	-19157.5	2819	13045.8	1038	-59439.7	2819	-13666.7	3238	-34550.1	3238	-38099.4
1040	-13611	2820	15866.1	1040	-65510.6	2820	-16419.3	3240	-28310.4	3240	-19253.8
1042	1046.68	2821	13056.2	1042	-44008.2	2821	-6723.56	3242	-2315.42	3242	2319.54
1044	-6198.4	2822	17685.6	1044	-42565.5	2822	15224.6	3244	2221.98	3244	-4630.69
1046	-28681.9	2823	14470.2	1046	-54279.7	2823	-42.4136	3246	-8199.06	3246	23829.1
1048	-9333.67	2824	24832.5	1048	-47973.9	2824	-21114.6	3248	8575.99	3248	35724.5
1050	-16784.5	2825	15322.2	1050	-47532.2	2825	-7476.87	3250	3042.12	3250	35541.8
1052	-27769.5	2826	-3119.9	1052	-56656.5	2826	9149.13	3252	-5279.43	3252	4663.31
1054	-6702.8	2827	218.768	1054	-44031.8	2827	30407.8	3254	-7040.47	3254	0
1056	6423.02	2828	20032.9	1056	-23100.3	2828	19399.9	3256	596.936	3256	-27670
1058	-15390.5	2829	41480.2	1058	-21362.7	2829	4917.45	3258	16042.2	3258	-60602.9
1060	-32426.9	2830	43543.3	1060	-23155	2830	19034.4	3260	8702	3260	-40310.7
1062	-10722.8	2831	54867.9	1062	8364.89	2831	29502.3	3262	32123.6	3262	-49608.4
1064	-4709.86	2832	25548.7	1064	7917.41	2832	15943.8	3264	-1934.75	3264	-30972.9
1066	-6913.8	2833	3144.34	1066	-23362.3	2833	-124.521	3266	18578	3266	-23045.7
1068	0	2834	24547.5	1068	-7437.33	2834	783.541	3268	-25534.7	3268	-43263.8
1070	36517.8	2835	16636.9	1070	7393.84	2835	22474.9	3270	0	3270	-27413
1072	35161.6	2836	26793.1	1072	-1699.63	2836	30927.9	3272	15742.6	3272	-22020.4
1074	33034.3	2837	31905.9	1074	-20073.3	2837	28200.6	3274	6640.05	3274	-30600.9
1076	44416.9	2838	48921.9	1076	-1205.79	2838	4997.77	3276	17822.6	3276	-22132.5
1078	26931.2	2839	49097.8	1078	8073.44	2839	-1032.5	3278	20957.8	3278	-23107.5
1080	2341.51	2840	21271.3	1080	-2402.57	2840	27791.9	3280	36576.5	3280	-18680.3
1082	-7454.59	2841	17680.1	1082	-13449.5	2841	17912.8	3282	52945.3	3282	3794.81
1084	-25282.7	2842	24534.8	1084	-4474.98	2842	27760.9	3284	106247	3284	26148.8
1086	-19256.8	2843	36798.1	1086	-7212.79	2843	34623.8	3286	144467	3286	29887
1088	-34879.2	2844	34533.7	1088	-7744.43	2844	18253.8	3288	195465	3288	71123.4
1090	-39800	2845	21623.2	1090	-21841.1	2845	6993.92	3290	291252	3290	134639
1092	-12405	2846	26749.4	1092	-28770.8	2846	-1220.15	3292	354984	3292	162168
1094	-16168	2847	23249.9	1094	-7368.42	2847	10946.6	3294	440144	3294	185726
1096	-32570.5	2848	22014.4	1096	-12801	2848	14292.5	3296	546437	3296	228977
1098	-33312.5	2849	40966.5	1098	-28240.3	2849	20958.9	3298	660898	3298	302460
1100	-37816.1	2850	42932	1100	-23665.8	2850	9492.49	3300	800257	3300	372426
1102	-31076.3	2851	26031.5	1102	-14893	2851	306.354	3302	949842	3302	454388
1104	-39141.6	2852	4914.65	1104	2879.74	2852	3533.23	3304	1.12117e+06	3304	562852
1106	-77650.9	2853	3738.2	1106	2689.09	2853	26589.1	3306	1.27073e+06	3306	628218
1108	-77095.2	2854	-2662.22	1108	-10785.3	2854	39131.5	3308	1.36636e+06	3308	709474
1110	-61463.9	2855	665.085	1110	-16572.5	2855	43913.4	3310	1.3238e+06	3310	659819
1112	-66193.3	2856	6188.78	1112	1700.56	2856	22739.7	3312	1.07927e+06	3312	520789
1114	-37471.4	2857	267.544	1114	-13666.9	2857	4395.61	3314	675757	3314	273443
1116	-35070	2858	-23599.9	1116	7923.33	2858	30190.2	3316	213333	3316	-27887
1118	-33632.9	2859	-6880.02	1118	1910.75	2859	35875.5	3318	-285165	3318	-337967
1120	-47834	2860	16051	1120	-4048.74	2860	41900.5	3320	-687569	3320	-572819
1122	-49522	2861	-1821.2	1122	4035.18	2861	45082.4	3322	-952072	3322	-678895
1124	-33828.7	2862	-2908.96	1124	-787.899	2862	31538.1	3324	-1.05466e+06	3324	-711686
1126	-20887.2	2863	6773.41	1126	-38503.3	2863	21507.6	3326	-1.04715e+06	3326	-686322
1128	-40796.4	2864	16080.6	1128	-60954.4	2864	3356.74	3328	-928766	3328	-623955
1130	-37086.6	2865	25169.2	1130	-42480.6	2865	-10750.6	3330	-807880	3330	-510062
1132	-35483.5	2866	0	1132	0	2866	-3619.15	3332	-695236	3332	-427539
1134	-23868.8	2867	4009.45	1134	10684.8	2867	-7446.06	3334	-609134	3334	-355095
1136	-17032.9	2868	13909.4	1136	-20286.4	2868	12701	3336	-540244	3336	-269667
1138	-3711.16	2869	-16251.3	1138	-38203.8	2869	24837.9	3338	-496537	3338	-216916
1140	-18619.6	2870	-5695.19	1140	-22986.4	2870	20818.1	3340	-471950	3340	-212502
1142	-37698.8	2871	7770.61	1142	-26011.5	2871	21277.4	3342	-464132	3342	-192296
1144	-47961	2872	6002.75	1144	-22700	2872	29177.3	3344	-428463	3344	-190200
1146	-16677.7	2873	-666.052	1146	-28160.5	2873	44599.5	3346	-391651	3346	-174195
1148	-8435.27	2874	-10476.1	1148	-28203.2	2874	29859.5	3348	-376310	3348	-168392
1150	-11415.6	2875	-14564.7	1150	2932.8	2875	9639.13	3350	-366838	3350	-119573
1152	542.365	2876	-14393.1	1152	15831.6	2876	1561.87	3352	-337620	3352	-81704.6
1154	-5896.26	2877	-22416.7	1154	-23990.7	2877	-2601.54	3354	-295833	3354	-50661.1
1156	-36814.5	2878	-13034.7	1156	-18084.8	2878	-502.663	3356	-247498	3356	-54772.9
1158	-27632	2879	-895.4	1158	-1202.41	2879	-5123.12	3358	-262651	3358	-55087.6
1160	-21480.2	2880	-8226.14	1160	1144.31	2880	-4000.87	3360	-295191	3360	-35609.4
1162	-25957	2881	-32596.2	1162	12340.8	2881	-4694.95	3362	-270922	3362	-38627.9
1164	-26758.6	2882	-23785.9	1164	20797.6	2882	-20912	3364	-230224	3364	-52037.9
1166	-10745.5	2883	-20213.4	1166	20628.7	2883	-11339.9	3366	-188317	3366	-48540
1168	4497.36	2884	-10439.2	1168	14393.2	2884	4611.55	3368	-182170	3368	-38089.6
1170	-6311.46	2885	-5114.52	1170	9564.94	2885	-7788.95	3370	-186902	3370	-43935.2
1172	-21706.7	2886	-15205.6	1172	-8781.82	2886	-12304.7	3372	-141343	3372	-5427.25
1174	-21063.8	2887	-7044.78	1174	16069	2887	7765.64	3374	-113508	3374	-866.493
1176	-28142.7	2888	-33644.3	1176	-5558.51	2888	-7600.41	3376	-112484	3376	-14266.3
1178	-30366.9	2889	-37745.6	1178	-11077.8	2889	-16005	3378	-90743	3378	-6062.73
1180	-55790.9	2890	-32495.8	1180	-8228.52	2890	-4259.4	3380	-54536	3380	20356.2
1182	-37616.1	2891	-33505.3	1182	-18826.7	2891	3382.44	3382	-40171	3382	36663.5
1184	-26809.4	2892	-28860.4	1184	-11302.8	2892	22558.6	3384	-36175.8	3384	25611.7
1186	-7404.2	2893	-40223.4	1186	-34497.3	2893	22843.1	3386	-20013.2	3386	49359.5
1188	-1638.35	2894	-29220.5	1188	-45338.5	2894	-4926.83	3388	-2131.73	3388	33881.3
1190	-34829.1	2895	-16911.1	1190	-30246.1	2895	-5611.69	3390	4161.01	3390	24202.6
1192	-36163.6	2896	-31430.4	1192	12954.4	2896	6491.52	3392	-22469.2	3392	28740
1194	-23863.3	2897	-41073.8	1194	34401.8	2897	12589.1	3394	6325.99	3394	16719
1196	-19210.7	2898	-38437.5	1196	32040.8	2898	6852.7	3396	6546.45	3396	20933.6
1198	-46430.1	2899	-18365.9	1198	7140.5	2899	-2883.89	3398	34146.5	3398	15100.7
1200	-37330.9	2900	-19924.2	1200	15799.3	2900	9546.11	3400	48022.7	3400	19109.5
1202	-16138.9	2901	-26794.8	1202	33579.2	2901	-4352.45	3402	51902.8	3402	17028
1204	-27370.5	2902	-28475.8	1204	43232.7	2902	-4485.85	3404	24095.1	3404	13700.5
1206	-37161	2903	-14065.8	1206	31568.5	2903	-5823.63	3406	0	3406	-5891.34
1208	-26376.9	2904	3646.2	1208	20507.5	2904	-3673.94	3408	-30255.8	3408	-18485.8
1210	-21048.1	2905	9384.74	1210	8750.11	2905	3615.33	3410	-30206.1	3410	-2168.35
1212	-39066.2	2906	-6645.44	1212	14896.1	2906	9164.9	3412	-8533.14	3412	0
1214	-54521	2907	1003.37	1214	4037.08	2907	-249.099	3414	-37174.3	3414	-3868.6
1216	-52195.6	2908	14753.9	1216	-4825.87	2908	-6381.23	3416	-32712.9	3416	-445.407
1218	-34235.6	2909	-8602.23	1218	-5978.95	2909	-18201.6	3418	-61179.9	3418	21484.1
1220	-34659.5	2910	7822.77	1220	-8388.61	2910	-9867.07	3420	-59027	3420	28627.2
1222	-4862.48	2911	29359.6	1222	-7384.18	2911	-13455.4	3422	-63031.7	3422	-12523.4
1224	-1079.36	2912	22884.9	1224	6658.01	2912	-15950.4	3424	-58013.9	3424	-14150.7
1226	14215.7	2913	4083.4	1226	15630.4	2913	-14177.5	3426	-35811	3426	17146.5
1228	33455	2914	-5213.16	1228	33523.4	2914	-13037.6	3428	-27931.5	3428	2744.93
1230	28450.1	2915	-17767.1	1230	10119.1	2915	-9237.32	3430	-58205.6	3430	-18111.6
1232	12315.6	2916	-8823.72	1232	-12474.1	2916	-21781.3	3432	-103297	3432	-42912
1234	29739.3	2917	5544.69	1234	-2206.22	2917	-12871.2	3434	-89109.8	3434	-36189.6
1236	38423.6	2918	11639.8	1236	27989.1	2918	7599.11	3436	-63634.8	3436	-8726.54
1238	50822.8	2919	14258.4	1238	23815.2	2919	7312.8	3438	-70793.4	3438	-16996.6
1240	36578.3	2920	23912.1	1240	16407.7	2920	3011.5	3440	-75260.9	3440	-22157.1
1242	22985.6	2921	7660.69	1242	6688.55	2921	6072.95	3442	-85967.3	3442	23857.2
1244	7122.69	2922	-22929.2	1244	11585.8	2922	17558.1	3444	-89538	3444	11846.9
1246	34814.1	2923	-19457.8	1246	1189.26	2923	27267	3446	-56847.3	3446	-2921.15
1248	35930.5	2924	-27620.5	1248	-7458.39	2924	7705.93	3448	-54063.3	3448	1647.9
1250	15796.6	2925	-38684.5	1250	9167.7	2925	6624.14	3450	-59744.4	3450	6483.62
1252	0	2926	-19697.2	1252	52975.4	2926	-1703.42	3452	-66691.4	3452	-1566.64
1254	-588.88	2927	-10928.8	1254	52038	2927	9503.43	3454	-85457.2	3454	-15897.4
1256	-28954.4	2928	-10307.6	1256	40862.7	2928	6828.48	3456	-78723.3	3456	12187.4
1258	-46144.6	2929	-26831.9	1258	34967.3	2929	4277.28	3458	-61075.2	3458	-20713.4
1260	-37362.3	2930	-43805.1	1260	-16999.7	2930	3270.66	3460	-93239.7	3460	-41102.9
1262	-35109.7	2931	-32607.4	1262	-24319.4	2931	10933.2	3462	-126099	3462	-20078.7
1264	-49450.2	2932	-8673.05	1264	8376.3	2932	2120.81	3464	-108274	3464	-57704.6
1266	-28061.3	2933	-855.44	1266	6096.28	2933	-10402.4	3466	-125533	3466	-44742.8
1268	-10135	2934	-28070.8	1268	-14376	2934	-33591.6	3468	-111244	3468	-35291.4
1270	-14088.4	2935	-50111.5	1270	16766.6	2935	-28307.3	3470	-98667.6	3470	-18400.6
1272	-4880.52	2936	-46337.8	1272	14331.6	2936	-9235.68	3472	-105219	3472	-10685
1274	-5097.32	2937	-44172	1274	5376.58	2937	-7431.02	3474	-41516.4	3474	-30010.1
1276	-17320.7	2938	-39821.4	1276	10880.4	2938	-4542.11	3476	-82196.8	3476	16136.4
1278	-8093.51	2939	-36267.2	1278	391.878	2939	-1384.6	3478	-73034.6	3478	17248.8
1280	-8538.9	2940	-19090.8	1280	-10805.9	2940	4602.04	3480	-49755.7	3480	-4820.34
1282	-24815.2	2941	-15490.5	1282	10591	2941	18894.9	3482	-74584.8	3482	6344.93
1284	-15399.2	2942	-25303.6	1284	-1544.73	2942	7392.32	3484	-73504.9	3484	19587.1
1286	-2645.79	2943	-20789.4	1286	578.335	2943	-16737	3486	-49020.6	3486	17667.5
1288	1669.31	2944	-3810.06	1288	8661.59	2944	-23145.8	3488	-72262.1	3488	6478.39
1290	10110.5	2945	-3512.03	1290	3147.24	2945	-10490.8	3490	-92466.3	3490	-7527.17
1292	-246.973	2946	-15133.5	1292	-2247.2	2946	-6000.86	3492	-84996.8	3492	9098.56
1294	-3936.6	2947	-4262.91	1294	2086.75	2947	5151.96	3494	-66664.7	3494	-18701.9
1296	-30765.3	2948	11692.6	1296	-3455.99	2948	-18006	3496	-53672.4	3496	21323.7
1298	-42088.6	2949	-14735.4	1298	2103.62	2949	-18742.3	3498	-56956	3498	910.495
1300	-36715.4	2950	-12816.1	1300	-17629.9	2950	-27200.1	3500	-72928	3500	7945.22
1302	-49637.4	2951	12379.2	1302	-18266.3	2951	-10913.7	3502	-59520.4	3502	18339.3
1304	-35893.9	2952	25439.1	1304	6845.99	2952	3192.12	3504	-36278.9	3504	-51297
1306	-19593	2953	37941.4	1306	8134.72	2953	14758.8	3506	-46583.9	3506	-29670.9
1308	-14639.4	2954	1130.83	1308	0	2954	-3401.92	3508	-44346	3508	-30466.8
1310	-12094.7	2955	0	1310	7093.63	2955	-16579.3	3510	-47874.6	3510	4288.35
1312	-1718.28	2956	-11832.3	1312	5021.56	2956	-13251	3512	-29613	3512	-16292.1
1314	-24600.8	2957	11307.8	1314	-2305.54	2957	5613.11	3514	-27755.3	3514	-13925.4
1316	-45732.7	2958	21701.4	1316	-4832.1	2958	3202.05	3516	-44629.9	3516	-32274.4
1318	-43761.2	2959	7843.22	1318	-21922.4	2959	-1174.7	3518	-61256.6	3518	-17813.9
1320	-44872.3	2960	-10023.6	1320	-25160.1	2960	-1307.9	3520	-73245.8	3520	-3943.23
1322	-49118.4	2961	2546.75	1322	-4824.46	2961	2238.71	3522	-67937.7	3522	14932.3
1324	-46887.2	2962	-3368.67	1324	5800.37	2962	-11643.6	3524	-57380.8	3524	3097.9
1326	-51981.1	2963	-735.952	1326	17329.1	2963	-22011.8	3526	-33917.4	3526	10505.4
1328	-42719	2964	-10336.1	1328	-3685.64	2964	-11795.3	3528	-17329.2	3528	5864.75
1330	-32729	2965	-26548.3	1330	2738.45	2965	-18368.8	3530	-51854.2	3530	12845.4
1332	-30686.3	2966	-13130.4	1332	2639.11	2966	-19172.7	3532	-42460.4	3532	13330.7
1334	-39187	2967	-18314.7	1334	3717.96	2967	-4673.84	3534	-22634.1	3534	3745.18
1336	-37997.2	2968	-13683	1336	-743.536	2968	-2858.35	3536	-32443.5	3536	25115.8
1338	-48228.8	2969	-19222.4	1338	-17082.5	2969	-16759.4	3538	-46110.1	3538	12251.1
1340	-56837.9	2970	-17229.1	1340	-9896.74	2970	-30082	3540	-51881	3540	-3708.43
1342	-62105.2	2971	-35709	1342	11244.2	2971	-19923	3542	-60043	3542	12601.7
1344	-70165.3	2972	-37566.3	1344	31946.5	2972	-9488.67	3544	-13401.6	3544	18126.4
1346	-71889	2973	-36723.9	1346	23854.8	2973	-11710.6	3546	-58100	3546	11894.9
1348	-67279.3	2974	-24220.8	1348	23963.2	2974	-5707.57	3548	-42721.8	3548	-8211.04
1350	-63609.4	2975	-29075.3	1350	15530.2	2975	3263.47	3550	6873.92	3550	3563.18
1352	-54032.4	2976	-37426.2	1352	48913.2	2976	-15369.8	3552	-9178.89	3552	-9632.44
1354	-43224.1	2977	-24618.7	1354	39576.2	2977	-25055.5	3554	-52885	3554	9565.43
1356	-40380.9	2978	-2284.78	1356	19602.6	2978	-21306.9	3556	-15639.1	3556	10186.8
1358	-36393.5	2979	-11622.5	1358	12581.2	2979	-10015.6	3558	-21908.8	3558	18627.4
1360	-36362.6	2980	-21571.9	1360	17929.8	2980	-7232.58	3560	-32609.6	3560	-7151.7
1362	-38196.9	2981	-8574.11	1362	18189.8	2981	-1761.72	3562	-37695.3	3562	738.542
1364	-41529.4	2982	18089.9	1364	34176.4	2982	-8386.27	3564	-37102.3	3564	32276.2
1366	-55297.3	2983	14946.1	1366	36263.1	2983	-7428.85	3566	-5857.69	3566	50117.6
1368	-50152.2	2984	2214.4	1368	9852.44	2984	555.702	3568	12725.8	3568	46019.9
1370	-64070.7	2985	-15977.2	1370	2810.47	2985	-6446.1	3570	377.483	3570	59257.2
1372	-57290.5	2986	-8690.89	1372	16883.1	2986	-6363.78	3572	-19224.2	3572	69712.7
1374	-42385.2	2987	16838.4	1374	26923	2987	-23307.8	3574	-34398.1	3574	49304.5
1376	-35882.2	2988	26188.7	1376	32159.8	2988	-19262.7	3576	-35844.4	3576	35914.6
1378	-18710.1	2989	17560.7	1378	25576.2	2989	1229.69	3578	-27509.4	3578	52211.9
1380	-38821.6	2990	11479.6	1380	24309.2	2990	5972.08	3580	-3697.16	3580	21212.4
1382	-28394	2991	5375.29	1382	20421.1	2991	-11693.8	3582	-12732.9	3582	31311.7
1384	-54568.8	2992	9179.66	1384	4156.71	2992	-12091.8	3584	-8695.24	3584	-5135.95
1386	-77514.9	2993	-6578.31	1386	-9404.69	2993	-4113.45	3586	-12694.6	3586	-32575.5
1388	-66611.7	2994	3624.34	1388	-22898.7	2994	17620.8	3588	-11923.8	3588	-7223.03
1390	-71320.9	2995	3360.54	1390	-34402.1	2995	8749.4	3590	-17309.7	3590	-3610.26
1392	-69725.6	2996	21369.3	1392	-59737.6	2996	-556.749	3592	-23046.8	3592	12886.4
1394	-67746.7	2997	26019.5	1394	-48829.5	2997	-2770.58	3594	0	3594	-1562.44
1396	-67375.9	2998	9535.06	1396	-22507.9	2998	-3195.26	3596	-33278.3	3596	26433.8
1398	-75071	2999	7312.04	1398	-16193.6	2999	2025.7	3598	-15084.3	3598	40242.3
1400	-51456.5	3000	12427.3	1400	-36452.9	3000	3793.01	3600	-1503.3	3600	32874.2
1402	-57316.9	3001	14915.9	1402	-53842.7	3001	-6534.07	3602	2886.1	3602	30280.4
1404	-73821.9	3002	10586.7	1404	-56808.4	3002	-12717.3	3604	-7121	3604	-19770.9
1406	-60440.9	3003	5725.61	1406	-54765.1	3003	-25970.1	3606	381.958	3606	-11729.4
1408	-57640.7	3004	11508.7	1408	-42305.8	3004	-8742.64	3608	-19372.6	3608	-8655.75
1410	-61588.7	3005	945.82	1410	-36017.2	3005	7062.86	3610	-31219.2	3610	3982.06
1412	-65823.9	3006	7337.98	1412	-22124.3	3006	-24904.4	3612	-46590.9	3612	-10823.4
1414	-77413.1	3007	32885.1	1414	-24183.2	3007	-25627.7	3614	-47186.2	3614	14395.7
1416	-71909.4	3008	22727.2	1416	-25665.7	3008	-13912.5	3616	-44428.7	3616	43404
1418	-75810.4	3009	-580.891	1418	-58637.3	3009	-27048	3618	-29548.7	3618	24997.8
1420	-82291.7	3010	-8810.13	1420	-78775	3010	-27580.6	3620	-35171.4	3620	7087.43
1422	-90014.1	3011	-18602.6	1422	-57931.3	3011	-7172.29	3622	-34807.9	3622	5403.87
1424	-93100.1	3012	-15341.3	1424	-62429.3	3012	-14685.6	3624	8130.91	3624	34276.8
1426	-70128	3013	-3482.4	1426	-60279.7	3013	-1718.79	3626	-429.414	3626	20639
1428	-49509	3014	11264.2	1428	-34899.9	3014	16042.8	3628	962.785	3628	0
1430	-72962.9	3015	21321.3	1430	-69432.4	3015	14949.1	3630	-3488.61	3630	-7127.07
1432	-50109.5	3016	-5726.02	1432	-92757	3016	7015.71	3632	-17672.7	3632	-19577.5
1434	-39008.2	3017	-5252.86	1434	-53162.7	3017	12412.3	3634	-33232.8	3634	-9316
1436	-72475.4	3018	12204.7	1436	-44878.2	3018	14578.5	3636	-28720	3636	11861.5
1438	-49516	3019	16577.7	1438	-54973.4	3019	4172.73	3638	-46629.1	3638	20083
1440	-26715.9	3020	7967.99	1440	-34420.9	3020	2240.61	3640	-45692.7	3640	-16600.8
1442	-60194.3	3021	20983.6	1442	-11475.3	3021	6111.82	3642	-44186.8	3642	4992.55
1444	-82453.9	3022	29981.4	1444	-16953.5	3022	2924.99	3644	-38231.4	3644	4419.9
1446	-79263.3	3023	14691.4	1446	-20185.5	3023	-4966.95	3646	642.849	3646	-23544.3
1448	-81236	3024	-1962.48	1448	-48623.1	3024	7633.72	3648	-10773.6	3648	-13208
1450	-63704.7	3025	2929.74	1450	-24068.7	3025	-5639.63	3650	16755.1	3650	-25371.8
1452	-63277.8	3026	0	1452	-17186.6	3026	-7890.51	3652	17487.5	3652	-11875.9
1454	-70180.2	3027	3474.26	1454	-25401.4	3027	-5680.81	3654	6752.5	3654	-9391.51
1456	-57703.2	3028	18451.5	1456	-20677.6	3028	-5545.26	3656	6285.49	3656	-7411.56
1458	-50600.2	3029	12423.8	1458	-28698.9	3029	-22206.7	3658	-3127.24	3658	6589.84
1460	-42886.1	3030	16104.1	1460	-33238.9	3030	-12256.2	3660	-18230.9	3660	-297.527
1462	-24809.4	3031	-10000.5	1462	-15099.2	3031	4942.45	3662	-12366.7	3662	-5178.99
1464	-12344.8	3032	-24686.1	1464	-19071.4	3032	8192.74	3664	3490.29	3664	-5143.65
1466	-21329.1	3033	-21623.6	1466	-21904.4	3033	-6084.58	3666	-4466.97	3666	22045.1
1468	-32855.4	3034	-6361.94	1468	-16036.9	3034	-3469.87	3668	-43383.6	3668	22064
1470	-7028.18	3035	-14077.2	1470	-37566.1	3035	3680.47	3670	-32692.4	3670	-13805.8
1472	11656.3	3036	-27433.3	1472	-69691.7	3036	4222.59	3672	-19651.6	3672	-18938.9
1474	-24285.5	3037	-28818.3	1474	-80584.7	3037	-319.855	3674	-20794.3	3674	-10260
1476	-55073.8	3038	-19554.1	1476	-44651.4	3038	-13140.2	3676	-30446.4	3676	26714.1
1478	-53635.2	3039	-10473.8	1478	-46368.9	3039	-22958.2	3678	-10610.8	3678	24643.6
1480	-48548.5	3040	6467.79	1480	-38363	3040	-29347.1	3680	-29395.9	3680	21576.6
1482	-74752.9	3041	8746.56	1482	-42423	3041	-18349.1	3682	0	3682	32655.6
1484	-47473.6	3042	5765.57	1484	-40425.2	3042	-13921.7	3684	-491.674	3684	30424.5
1486	-28587.3	3043	-25531.2	1486	-23535.2	3043	-9761.66	3686	-16116	3686	10247
1488	-34899.5	3044	-14772.7	1488	-44882.5	3044	-12880.2	3688	-23299.1	3688	18500.4
1490	-41106.9	3045	-908.883	1490	-60853.2	3045	-15287.9	3690	-59737.9	3690	-2973.15
1492	-22642.5	3046	-10405.8	1492	-51693.7	3046	-13933.2	3692	-1161.32	3692	7933.07
1494	-8205.99	3047	-29141.4	1494	-7601.99	3047	-15566.6	3694	-5964.41	3694	-14753.5
1496	25700.1	3048	-37449.7	1496	0	3048	-14360.1	3696	-1691.64	3696	-18955.6
1498	15814.5	3049	-17639.6	1498	-5461.83	3049	-10222.6	3698	9754.58	3698	-11501.8
1500	16391.2	3050	5405.79	1500	-16007.3	3050	-32527.1	3700	24827	3700	-1053.76
1502	25355.6	3051	21052.6	1502	-30954.7	3051	-5945.75	3702	1472.48	3702	-9223.97
1504	31740.2	3052	4812.77	1504	-14504.6	3052	-2399.94	3704	13322.5	3704	-1160.76
1506	38113	3053	-1754.64	1506	-11689.1	3053	-6700.75	3706	-8883.71	3706	22913
1508	41047.8	3054	6934.38	1508	-10648.5	3054	-14145.8	3708	9173.87	3708	-128.305
1510	64265.4	3055	-2642.17	1510	23777.2	3055	-21970.3	3710	8227.38	3710	5880.69
1512	53563	3056	-5689.26	1512	43451.3	3056	-12540.8	3712	30189	3712	7180
1514	74577.7	3057	-9389.88	1514	26148.3	3057	3753.73	3714	15195.1	3714	12695.4
1516	102890	3058	-15307	1516	14473.8	3058	-5340.52	3716	7847.59	3716	25385.2
1518	87614	3059	5130.36	1518	37854.3	3059	-17762.8	3718	5350.65	3718	27293
1520	92723.5	3060	8243.25	1520	68130.9	3060	-31640.3	3720	-14454.9	3720	15159.7
1522	121108	3061	-7600.32	1522	35977.3	3061	-14708.9	3722	-18328.8	3722	39747.2
1524	121300	3062	22774.7	1524	29689.9	3062	-6284.48	3724	23017.1	3724	18347.8
1526	92741	3063	29058.2	1526	32343.3	3063	-13674.3	3726	-4456.94	3726	6373.85
1528	81700.2	3064	7248.33	1528	10554	3064	-9061.99	3728	5280.13	3728	23570.7
1530	68832.9	3065	2434.06	1530	15193.8	3065	7512.22	3730	4594.93	3730	19645.5
1532	29534.8	3066	6329.41	1532	36969.3	3066	12884.9	3732	10929.5	3732	-17804.2
1534	-13920	3067	30075.4	1534	24770.7	3067	7253.3	3734	5521.42	3734	-12205.7
1536	-11540.8	3068	40698	1536	7377.64	3068	12261.4	3736	8795.39	3736	-20046.5
1538	-10573.3	3069	54262.3	1538	16448.2	3069	27949.6	3738	-12637.1	3738	-13112.8
1540	-18919.8	3070	46551.3	1540	17715.7	3070	-4466.27	3740	-9722.99	3740	-30241.5
1542	-44766.5	3071	23645	1542	-14583.8	3071	-14539.7	3742	-26538.7	3742	-28382
1544	-73991.5	3072	14928.3	1544	-24659.5	3072	-14849.5	3744	-31426.7	3744	-10150.1
1546	-87337.8	3073	26974.5	1546	-40546	3073	-13962.8	3746	651.491	3746	-10283.4
1548	-94013.8	3074	33561.3	1548	-42162.5	3074	-3432.92	3748	-13113.9	3748	-11206.7
1550	-111008	3075	20967.9	1550	-69347	3075	3838.96	3750	-6058.4	3750	-7603.56
1552	-126215	3076	31706.3	1552	-98750.7	3076	-3667.06	3752	-15382.2	3752	3255.67
1554	-128892	3077	41566.5	1554	-110097	3077	15875.4	3754	3424.37	3754	-9281.6
1556	-129700	3078	10055.5	1556	-117073	3078	16621.4	3756	-11023.8	3756	-4225.3
1558	-115816	3079	-9115.63	1558	-118820	3079	-4948.89	3758	-9130.26	3758	3241.63
1560	-93839.9	3080	698.044	1560	-106203	3080	-2355.2	3760	2600.32	3760	-2281.8
1562	-73542.9	3081	-15203.4	1562	-114812	3081	15471	3762	8931.84	3762	-1820.62
1564	-99046.3	3082	-7178.02	1564	-109620	3082	2444.38	3764	13616.7	3764	18617.4
1566	-104276	3083	3153.28	1566	-88378.3	3083	-11170.3	3766	-7072.17	3766	20894
1568	-116810	3084	-8715.52	1568	-88112.5	3084	-10629.2	3768	18042.3	3768	9145.04
1570	-105775	3085	-5898.4	1570	-84781.7	3085	-7243.34	3770	40238	3770	37148.4
1572	-115622	3086	-9861.33	1572	-72294.4	3086	-9027.04	3772	24550.4	3772	45505.6
1574	-135041	3087	-598.312	1574	-52435.5	3087	-2722.88	3774	2361.4	3774	26294.2
1576	-139385	3088	143.679	1576	-54895.4	3088	-1348.98	3776	24066.1	3776	37997.1
1578	-124510	3089	10302.7	1578	-77444.8	3089	1265.18	3778	55034.6	3778	17785.9
1580	-121199	3090	13401.6	1580	-78287.7	3090	-19835.4	3780	38314.2	3780	0
1582	-126003	3091	31068.6	1582	-64985.6	3091	-31937.3	3782	26575.8	3782	30806
1584	-114502	3092	22282.7	1584	-72059.4	3092	-35677.4	3784	17370.3	3784	17404
1586	-119275	3093	2889.77	1586	-58671.2	3093	-33168.5	3786	8426.06	3786	-11774.8
1588	-122161	3094	-5673.07	1588	-74494.8	3094	-18984	3788	45564.3	3788	2523.02
1590	-95829.2	3095	5486.17	1590	-77725.4	3095	-6418.26	3790	22570.9	3790	18672.1
1592	-87114.8	3096	9511.51	1592	-67710.5	3096	-13427.5	3792	19171	3792	35518.1
1594	-75290.2	3097	12498	1594	-56805.6	3097	-7773.28	3794	0	3794	23831.4
1596	-73068.4	3098	14294.6	1596	-52967.7	3098	-11993.5	3796	-7343.66	3796	48785.4
1598	-76228.3	3099	16288.3	1598	-36680.3	3099	273.87	3798	6582.79	3798	37513.1
1600	-66635.2	3100	30613.2	1600	-38561.8	3100	4137.27	3800	-1707.96	3800	-4656.31
1602	-57517.8	3101	24407.3	1602	-65856.8	3101	9786.04	3802	-6242.48	3802	30438
1604	-43207	3102	12240.6	1604	-62561.5	3102	17886.6	3804	-24059.8	3804	52369.2
1606	-29259.4	3103	-17919.9	1606	-71960.6	3103	-10071.1	3806	-5042.2	3806	30472.8
1608	-39740.5	3104	-33713.2	1608	-58816.4	3104	-2785.15	3808	-4011.9	3808	9035.42
1610	-48518.5	3105	-16033.2	1610	-82150.8	3105	16160.3	3810	-10728.3	3810	-5969.99
1612	-59027.5	3106	0	1612	-49364.4	3106	10274.4	3812	-10857.1	3812	-12105.3
1614	-77202.6	3107	7134.54	1614	-44515.3	3107	1304.27	3814	-30883.8	3814	-19112.9
1616	-86716	3108	15105.6	1616	-44368.6	3108	394.668	3816	-17099.1	3816	-8016.85
1618	-86565.7	3109	14032.3	1618	-37606.6	3109	3864.66	3818	287.538	3818	-441.484
1620	-90106	3110	13701.9	1620	-21772.3	3110	-11917.9	3820	-8645.8	3820	1592.84
1622	-99237.5	3111	27961.7	1622	-21932.5	3111	-4856.07	3822	-11347.4	3822	19625.5
1624	-74967.6	3112	56371.8	1624	-34598.9	3112	-815.872	3824	-16217.8	3824	-1719.15
1626	-74606.1	3113	44800.4	1626	-66446.2	3113	10769.3	3826	-9835.42	3826	-6710.24
1628	-63911.5	3114	46440.8	1628	-38387.9	3114	12218.7	3828	-11106.9	3828	-9948.93
1630	-47625.3	3115	37582.1	1630	-23380.3	3115	30614.1	3830	-19516.1	3830	-8710.46
1632	-38154.6	3116	32420.6	1632	-13604.4	3116	44201.3	3832	-17768.2	3832	5992.1
1634	-36048	3117	52228.4	1634	-28690.1	3117	46101.2	3834	-18499.9	3834	16165.8
1636	-47616.3	3118	45313.9	1636	-48959.4	3118	29905.4	3836	-50988.5	3836	6401.38
1638	-41076.1	3119	52361.1	1638	-47591.7	3119	24645.6	3838	-32573	3838	-10532.8
1640	-11415.7	3120	38036.4	1640	-42358.2	3120	12585.1	3840	-18213.9	3840	-396.586
1642	-20321.5	3121	28140.9	1642	-52723.5	3121	27427.4	3842	-19758.3	3842	17368.8
1644	-34183	3122	31524.8	1644	-64031.7	3122	20530.3	3844	-3892.11	3844	22573.4
1646	-26674.8	3123	24390.3	1646	-41802.3	3123	19737.5	3846	-22679.6	3846	9808.89
1648	-16135.7	3124	26778.7	1648	-36179.6	3124	32696.3	3848	-27001.3	3848	-21200.9
1650	-27420.2	3125	29929.2	1650	-28491.7	3125	29992	3850	-33137.5	3850	-12294.5
1652	-31813.7	3126	45520.9	1652	-25500.6	3126	5776.96	3852	-20528.2	3852	3962.6
1654	-51923.8	3127	49060.1	1654	-37644.4	3127	13368.2	3854	-55287.4	3854	2891.16
1656	-55818.5	3128	45819.9	1656	-48738.3	3128	20030.4	3856	-47281	3856	-1530.11
1658	-6689.47	3129	49024.7	1658	-58150.7	3129	19445.1	3858	-19659.9	3858	4639.85
1660	7507.21	3130	52708.6	1660	-31236.2	3130	13984.7	3860	-6723.74	3860	4569.91
1662	16813.4	3131	46611.8	1662	-21199.6	3131	-14903.1	3862	9854.5	3862	-8542.85
1664	-2302	3132	44139.5	1664	-4037.51	3132	-19452.6	3864	-14690.4	3864	-8712.14
1666	-6335.43	3133	46365	1666	15596.1	3133	-5243.05	3866	5639.15	3866	-10277.1
1668	2902.93	3134	35833.4	1668	17144.4	3134	14622.6	3868	7662.5	3868	10556.8
1670	1718.61	3135	42669.9	1670	-20197.2	3135	16631.7	3870	-3329.6	3870	12718.1
1672	33620.4	3136	51707.9	1672	-36663.1	3136	17454.9	3872	4547.09	3872	32797.7
1674	35708.9	3137	49717.4	1674	-5316.8	3137	32399.4	3874	-14276.2	3874	18875.6
1676	20929.3	3138	44255.7	1676	6478.48	3138	34057.7	3876	-10997	3876	46869.3
1678	23417.9	3139	30206.9	1678	-17949.2	3139	12360.1	3878	5855.07	3878	13419.8
1680	30795.2	3140	30824.4	1680	-19204.8	3140	25708.4	3880	0	3880	9687.78
1682	-5278.89	3141	15742.3	1682	1663.62	3141	39484.7	3882	-15917.6	3882	24893.6
1684	-5124.61	3142	-4083.12	1684	-9974.47	3142	42445.1	3884	-13051.6	3884	31061.6
1686	12550.1	3143	5775.25	1686	-32297.3	3143	35625.4	3886	-16421.8	3886	-18776.4
1688	0	3144	20924.7	1688	-25116.9	3144	21546	3888	-5962.84	3888	-37431.8
1690	5763.57	3145	7791.34	1690	-36492.8	3145	345.289	3890	-39995.2	3890	-35311.6
1692	12915.5	3146	7452.48	1692	-31600.6	3146	5395.48	3892	-25016.9	3892	-25286.7
1694	42031.2	3147	4952.3	1694	-11912.1	3147	7963.52	3894	3248.01	3894	-12899.2
1696	34893.9	3148	22259	1696	-25856.7	3148	8873.33	3896	-13908.9	3896	1695.57
1698	-15494.5	3149	35517.8	1698	-28575.3	3149	-5626.98	3898	-15463.3	3898	-15087.1
1700	-68149.1	3150	18150.9	1700	0	3150	-17434.6	3900	-13855.5	3900	-15603.8
1702	-74476.8	3151	12765.5	1702	-21944.9	3151	-22832.7	3902	-3327.78	3902	-6286.57
1704	-64051.3	3152	28767.9	1704	-43075	3152	-9821.9	3904	-41440	3904	16572.1
1706	-61580.6	3153	15347.1	1706	-38912.3	3153	-356.834	3906	-36100.8	3906	33879.4
1708	-74313.1	3154	14632.6	1708	-21007.1	3154	15919.6	3908	-1945.98	3908	16611.4
1710	-65382.4	3155	15164.4	1710	-21036.9	3155	15842.9	3910	-19026.9	3910	29591.6
1712	-39061.2	3156	6446.7	1712	-20660.7	3156	7196.92	3912	-49140.4	3912	31480.2
1714	-42132.8	3157	2297.82	1714	-25210.4	3157	12237.7	3914	-23016.3	3914	43324.6
1716	-51436.9	3158	-21118.1	1716	-14837.5	3158	32777.3	3916	-28420	3916	36046.9
1718	-46575.7	3159	-13059.8	1718	-364.581	3159	35310.1	3918	446.786	3918	22700.7
1720	-23233.4	3160	11678.9	1720	-2738.54	3160	20807.6	3920	-3394.12	3920	23488.7
1722	4584.82	3161	10475.3	1722	-15149.2	3161	10508.1	3922	-5012.65	3922	9875.85
1724	15658.3	3162	-6825.59	1724	-39336.3	3162	14099.3	3924	2182.91	3924	14136.3
1726	-38267.7	3163	-35035.4	1726	-28275.3	3163	9677.02	3926	11269.5	3926	10150.7
1728	-40019.2	3164	-30894	1728	-18612.6	3164	13022.2	3928	2785.88	3928	8165.39
1730	-26826.9	3165	-20532.1	1730	-44156.6	3165	18483.7	3930	3182.79	3930	-10971.6
1732	-12666	3166	-24038.5	1732	-27196.3	3166	18440.4	3932	8226.19	3932	18088.9
1734	-8437.36	3167	-27814.1	1734	-28426.9	3167	23845.2	3934	5962.86	3934	44748.9
1736	-31570.2	3168	-13669.6	1736	-27136.2	3168	18020.1	3936	-9947.42	3936	44880
1738	-43693.9	3169	-8027.8	1738	-30942.7	3169	18139.7	3938	11178.5	3938	15416
1740	-50467.3	3170	-15466.5	1740	-35695.7	3170	28029.5	3940	-2955.42	3940	15826.2
1742	-35211.5	3171	-29849.5	1742	-39026	3171	45062.2	3942	7446.41	3942	21894.1
1744	-42051.6	3172	-42212.5	1744	-42431.8	3172	37937.2	3944	31571.4	3944	3741.12
1746	-63268.9	3173	-28679.4	1746	-68701.7	3173	42821.1	3946	29528.6	3946	-6789.95
1748	-57163.1	3174	-21117	1748	-67805.8	3174	28819.7	3948	33658.5	3948	11298
1750	-42415.6	3175	892.97	1750	-86625.9	3175	32327.2	3950	4576.23	3950	16278.4
1752	-21531.8	3176	23589.7	1752	-67217.2	3176	25584.5	3952	26407.1	3952	34482.3
1754	12160.8	3177	27421.4	1754	-51841.7	3177	7718.72	3954	-749.624	3954	45419
1756	15845.5	3178	5708.35	1756	-26802.4	3178	15804	3956	-16775.9	3956	29213.1
1758	29685	3179	-15598.4	1758	-16023.2	3179	5064.38	3958	-19188.5	3958	10530.1
1760	36477.3	3180	3097.55	1760	-19954.2	3180	8374	3960	19110.9	3960	13719.5
1762	29646.5	3181	2585.27	1762	-31996.4	3181	27493.8	3962	-2973.29	3962	5715.33
1764	41659.7	3182	5098.01	1764	-41893.2	3182	36239.5	3964	-35535.7	3964	1372.09
1766	44600.8	3183	34870	1766	-48378.7	3183	17546.4	3966	26391.3	3966	-3356.33
1768	63176.6	3184	30265.4	1768	-11455.3	3184	-2074.21	3968	19360.9	3968	-24009.5
1770	73312.6	3185	29597.5	1770	-12915.6	3185	8565.46	3970	22331.3	3970	-19419.8
1772	71820.4	3186	22423.4	1772	5989.74	3186	19734.8	3972	23168.7	3972	165.609
1774	41317.9	3187	38887.4	1774	-26763.8	3187	6853.42	3974	0	3974	7656.8
1776	28038.1	3188	32055.7	1776	-9172.47	3188	-2691.99	3976	-1924.84	3976	13759.6
1778	36833.1	3189	25858.5	1778	2782.04	3189	-8583.24	3978	16586.9	3978	15720.8
1780	33392.8	3190	29910	1780	-9963.47	3190	-8016.95	3980	13660.7	3980	-2657.37
1782	4841.9	3191	40123.4	1782	-16283.4	3191	2242.17	3982	17798.1	3982	10984.5
1784	34018.5	3192	23911	1784	-36555.1	3192	10631.6	3984	-21680.5	3984	-8447.76
1786	50273.9	3193	-4794.16	1786	-55817.1	3193	731.567	3986	-5193.31	3986	15461.9
1788	22614.2	3194	3643.26	1788	-49816.6	3194	-17830.3	3988	-15676.1	3988	42085.5
1790	25067.6	3195	20391.4	1790	-42873	3195	-10173	3990	487.416	3990	8321.21
1792	34763.7	3196	43924.5	1792	-27747.2	3196	-4148.89	3992	-1041.65		-31244.5
1794	28320.1	3197	61512.9	1794	-3622.02	3197	13209.6	3994	-11232.3		0
1796	49771.6	3198	32110.5	1796	-92.3794	3198	8518.57		0		-371008
1798	29445.5	3199	17415.8	1798	8160.65	3199	19460.2		-399529		-376530
1800	33291.7	3200	14652.9	1800	15078.7	3200	20581.5		-3167758		-3025183
1802	52839.7	3201	18196	1802	-5956.45	3201	3475.3	4002	-3175675		-3018491
1804	44304.8	3202	34217.3	1804	-12128.4	3202	-7384.36	4004	-3182648	4004	-3006927
1806	38773.4	3203	28743.1	1806	-9936.96	3203	-5358.69	4006	-3173344	4006	-2994864
1808	43237.4	3204	17772.5	1808	-4285.6	3204	-1345.68	4008	-3168709	4008	-2983593
1810	56317.7	3205	2791.72	1810	-13440.6	3205	9131.7	4010	-3166978	4010	-2993939
1812	59338.8	3206	-8619.97	1812	-21204	3206	-10565.2	4012	-3141785	4012	-3003368
1814	53376.2	3207	7124.61	1814	-3197.43	3207	-18809.3	4014	-3130082	4014	-3012258
1816	49473.5	3208	25904.7	1816	1211.56	3208	-25518.9	4016	-3135929	4016	-3001782
1818	73692.4	3209	16773.4	1818	4115.49	3209	-18179.1	4018	-3138279	4018	-3004142
1820	68274.8	3210	9331.11	1820	24296.5	3210	-34513.7	4020	-3165857	4020	-3010573
1822	83591	3211	-6804.11	1822	43290.2	3211	-20649.3	4022	-3182336	4022	-3022942
1824	83166	3212	-12173	1824	73140.5	3212	-26776.9	4024	-3180441	4024	-3016478
1826	87829.6	3213	-6908.38	1826	45597.4	3213	-12332.9	4026	-3166502	4026	-3011668
1828	98828.3	3214	0	1828	18268.6	3214	-6525.28	4028	-3162458	4028	-3007185
1830	88069.2	3215	-5644.72	1830	3036.16	3215	-11453.4	4030	-3170209	4030	-3006717
1832	74307.2	3216	15287.5	1832	21293	3216	-21011.5	4032	-3162703	4032	-2998292
1834	55404.8	3217	16208.4	1834	34115.1	3217	-19915.5	4034	-3160681	4034	-2990371
1836	35414	3218	3708.17	1836	37922.7	3218	-18283.9	4036	-3155860	4036	-2985292
1838	17084.1	3219	17301.6	1838	28090.6	3219	-16971.8	4038	-3160478	4038	-2977541
1840	28127	3220	44270.6	1840	-568.416	3220	-26929.8	4040	-3168908	4040	-2986440
1842	39562.1	3221	63792.2	1842	19429.3	3221	-28850.7	4042	-3165951	4042	-2977892
1844	62198.5	3222	53756.2	1844	13686.8	3222	-27533.8	4044	-3167156	4044	-2965359
1846	79317.4	3223	41075.7	1846	6401.99	3223	-30026.4	4046	-3169774	4046	-2973863
1848	72849.6	3224	36837.4	1848	-3133.64	3224	-41910.1	4048	-3169476	4048	-2968232
1850	63028.3	3225	50603.5	1850	-5441.76	3225	-35543.4	4050	-3149302	4050	-2963471
1852	55768.8	3226	89837.8	1852	27684.6	3226	-17452.2	4052	-3149141	4052	-2978619
1854	23935.3	3227	92269.1	1854	42623.5	3227	-33208.6	4054	-3163646	4054	-2996480
1856	9909.21	3228	95428.6	1856	28256.3	3228	-36310.9	4056	-3158336	4056	-3005048
1858	17091.1	3229	58699.1	1858	26047	3229	-33182.4	4058	-3155174	4058	-2993238
1860	22473.3	3230	55461.4	1860	15089.1	3230	-26998.7	4060	-3150244	4060	-2984956
1862	57607.1	3231	61406.7	1862	19209.4	3231	-21437.5	4062	-3154064	4062	-2992487
1864	33167.2	3232	79145.7	1864	-346.155	3232	8672.7	4064	-3166912	4064	-3000253
1866	12212.9	3233	86274.5	1866	-24528.1	3233	3570.39	4066	-3167623	4066	-2994219
1868	21743	3234	69702.9	1868	-4199.63	3234	-7992.3	4068	-3169266	4068	-3010313
1870	19611.4	3235	50425.9	1870	-5292.72	3235	-11106.5	4070	-3169887	4070	-3009237
1872	34164.9	3236	50512.4	1872	-9030.65	3236	-4026.88	4072	-3164477	4072	-2996817
1874	26795.4	3237	83657.4	1874	-2287.33	3237	-13624.5	4074	-3146169	4074	-2989258
1876	11789.2	3238	83646.7	1876	-13014.4	3238	-13765.9	4076	-3161103	4076	-2988743
1878	-2230.18	3239	71465.4	1878	-8424.04	3239	-5569.92	4078	-3180926	4078	-2988247
1880	2239.14	3240	84958.3	1880	9799.73	3240	-6808.08	4080	-3169948	4080	-2978012
1882	12660.2	3241	72650.4	1882	41708.9	3241	-3190.29	4082	-3188501	4082	-2983967
1884	23220.8	3242	83517.6	1884	10677.3	3242	-6130.74	4084	-3198864	4084	-2987724
1886	11912.8	3243	81073.8	1886	-21907.5	3243	635.571	4086	-3200289	4086	-2994373
1888	38929.8	3244	67039.1	1888	-27498.6	3244	1016.85	4088	-3194961	4088	-2998812
1890	32263.3	3245	76976.2	1890	-21698.1	3245	-1989.34	4090	-3182798	4090	-2998161
1892	54209.4	3246	81717.1	1892	-29687.6	3246	-10292.7	4092	-3182992	4092	-2992727
1894	62224.9	3247	74436.9	1894	-20806.5	3247	-20626.2	4094	-3180518	4094	-2993930
1896	40361.6	3248	84181.3	1896	-24188.9	3248	-29478	4096	-3166635	4096	-2981824
1898	13541.4	3249	88776.3	1898	-11673.6	3249	-22912.5	4098	-3163617	4098	-2976657
1900	14782	3250	89123	1900	-1695.38	3250	-216.204	4100	-3168023	4100	-2975611
1902	1864.55	3251	95520.1	1902	1580.56	3251	3854.14	4102	-3175587	4102	-2973977
1904	-31866.2	3252	77056.6	1904	-13346.7	3252	19903	4104	-3158665	4104	-2972585
1906	-55448.8	3253	94541.5	1906	861.863	3253	34283	4106	-3155276	4106	-2971517
1908	-21731.8	3254	124117	1908	30151.6	3254	31343.7	4108	-3161195	4108	-2969923
1910	-33075	3255	154431	1910	19689.2	3255	17513.9	4110	-3167379	4110	-2965915
1912	-48803.5	3256	155210	1912	-1240.14	3256	26166.8	4112	-3176793	4112	-2974720
1914	-37142.5	3257	152994	1914	576.242	3257	25288.3	4114	-3160376	4114	-2988967
1916	-55699.6	3258	131757	1916	15347.3	3258	27526.7	4116	-3141252	4116	-2987785
1918	-55552.3	3259	111347	1918	-2085.99	3259	39772.4	4118	-3130639	4118	-2995739
1920	-16557.8	3260	133622	1920	-18869.8	3260	30525.6	4120	-3133323	4120	-2999433
1922	-15692.5	3261	145753	1922	-22618.9	3261	13971.1	4122	-3150720	4122	-3011054
1924	-32596	3262	153592	1924	-24029	3262	19164.9	4124	-3155266	4124	-3000699
1926	-28066.2	3263	184125	1926	-32762	3263	20637.8	4126	-3162621	4126	-2996505
1928	-42615.6	3264	191918	1928	-46936.3	3264	26234.4	4128	-3170342	4128	-3006629
1930	-50815.5	3265	200364	1930	-49875.7	3265	28627.3	4130	-3160758	4130	-3008962
1932	-29001.1	3266	177972	1932	-33249	3266	20048	4132	-3179779	4132	-3007221
1934	-18021.2	3267	165027	1934	-12732	3267	27760.8	4134	-3177737	4134	-2975800
1936	10076.3	3268	171407	1936	3157.52	3268	37256.3	4136	-3189671	4136	-2959807
1938	13472.7	3269	177919	1938	15106.2	3269	15723.4	4138	-3183236	4138	-2972831
1940	-7649.17	3270	170291	1940	2234.81	3270	29746.6	4140	-3192323	4140	-2991945
1942	-30989.6	3271	170120	1942	-2227.57	3271	33850.9	4142	-3196324	4142	-2996035
1944	-39625.6	3272	192612	1944	-5877.05	3272	29757.6	4144	-3182605	4144	-2980132
1946	-44190.3	3273	206567	1946	0	3273	34113.6	4146	-3171799	4146	-2985116
1948	-22849.9	3274	198531	1948	-21818.9	3274	50223	4148	-3163429	4148	-2961605
1950	-49093.1	3275	199981	1950	-43667.7	3275	57611.4	4150	-3147154	4150	-2966847
1952	-20118.9	3276	225421	1952	-49099	3276	69529.8	4152	-3156289	4152	-2998158
1954	3734.31	3277	246971	1954	-81532.4	3277	78284.2	4154	-3160850	4154	-2992014
1956	-14625.8	3278	267317	1956	-72630.3	3278	87625.6	4156	-3166808	4156	-3003388
1958	-261.045	3279	287306	1958	-56578.5	3279	87088.8	4158	-3164891	4158	-2999737
1960	3597.65	3280	308595	1960	-52919.6	3280	108713	4160	-3151808	4160	-3010188
1962	-1948.41	3281	327703	1962	-30934.1	3281	120745	4162	-3148040	4162	-3003774
1964	12893.1	3282	346162	1964	-20921.6	3282	131902	4164	-3142451	4164	-2993546
1966	20812.5	3283	389540	1966	-29381.3	3283	161813	4166	-3153147	4166	-2986058
1968	-6395.05	3284	435448	1968	-26213.9	3284	207788	4168	-3146847	4168	-2978878
1970	18102.7	3285	484198	1970	-14885.5	3285	242100	4170	-3144582	4170	-2982434
1972	13470.6	3286	519513	1972	-22301.1	3286	260384	4172	-3141065	4172	-2975224
1974	13762.8	3287	556274	1974	-22133.4	3287	280798	4174	-3150562	4174	-2988364
1976	11755.8	3288	618663	1976	-46862	3288	329955	4176	-3149041	4176	-2994554
1978	45300.1	3289	676217	1978	-47313.9	3289	372460	4178	-3154586	4178	-2998066
1980	34079.5	3290	752532	1980	-35281.8	3290	415144	4180	-3174339	4180	-3000926
1982	-1698.17	3291	830147	1982	-10592.2	3291	435945	4182	-3184874	4182	-3012822
1984	756.267	3292	916235	1984	5783.06	3292	483434	4184	-3199438	4184	-3014535
1986	-4116.79	3293	973743	1986	-30878.8	3293	557197	4186	-3205965	4186	-3016039
1988	841.593	3294	1.03534e+06	1988	-50635.1	3294	628583	4188	-3191224	4188	-2994163
1990	11667.3	3295	1.11737e+06	1990	-32962	3295	692684	4190	-3157370	4190	-2984922
1992	16411.5	3296	1.25614e+06	1992	-42827.4	3296	761453	4192	-3144637	4192	-2989107
1994	11508.8	3297	1.40597e+06	1994	-34795.8	3297	836085	4194	-3151291	4194	-2993702
1996	11391.4	3298	1.5384e+06	1996	-34006.9	3298	922806	4196	-3165031	4196	-2984602
1998	-3003.36	3299	1.67555e+06	1998	-20972.9	3299	1.01106e+06	4198	-3155877	4198	-2974272
2000	-35956.2	3300	1.80336e+06	2000	-21609.4	3300	1.11499e+06	4200	-3155705	4200	-2970525
2002	-27771.5	3301	1.94589e+06	2002	-19790.4	3301	1.21564e+06	4202	-3166598	4202	-2968548
2004	4776.12	3302	2.07708e+06	2004	-27445.5	3302	1.31358e+06	4204	-3174527	4204	-2973009
2006	17907.7	3303	2.20364e+06	2006	-20251.3	3303	1.40603e+06	4206	-3183243	4206	-2978249
2008	26529.9	3304	2.28916e+06	2008	-22213.2	3304	1.47926e+06	4208	-3184558	4208	-2983145
2010	34785.6	3305	2.3764e+06	2010	-34553.1	3305	1.52754e+06	4210	-3176301	4210	-2979657
2012	16676	3306	2.43116e+06	2012	-37448.9	3306	1.56773e+06	4212	-3163397	4212	-2973294
2014	9953.79	3307	2.41325e+06	2014	-43696	3307	1.58515e+06	4214	-3163780	4214	-2963312
2016	0	3308	2.32054e+06	2016	-39545.1	3308	1.54932e+06	4216	-3165812	4216	-2960176
2018	-23063.3	3309	2.16634e+06	2018	-17760.9	3309	1.42913e+06	4218	-3164221	4218	-2971955
2020	-16544.7	3310	1.95051e+06	2020	-12881.5	3310	1.25818e+06	4220	-3162587	4220	-2977003
2022	-2086.45	3311	1.66578e+06	2022	-14803.3	3311	1.04102e+06	4222	-3178561	4222	-2986450
2024	-3941.95	3312	1.33124e+06	2024	4874.97	3312	791980	4224	-3169207	4224	-2994876
2026	-11760.7	3313	958840	2026	14574.6	3313	522126	4226	-3155995	4226	-2981933
2028	-29458.8	3314	543812	2028	-117.361	3314	231771	4228	-3157256	4228	-2970075
2030	-42852.5	3315	109574	2030	-7816.39	3315	-49119	4230	-3172192	4230	-2974102
2032	-13073.3	3316	-278674	2032	-10246.9	3316	-307082	4232	-3154282	4232	-2980683
2034	-29177.2	3317	-629355	2034	-13624.8	3317	-553011	4234	-3154182	4234	-2979761
2036	-31486.2	3318	-973200	2036	-33012.8	3318	-762875	4236	-3155941	4236	-2987369
2038	-8244.31	3319	-1.22053e+06	2038	-32546.3	3319	-906601	4238	-3151204	4238	-2971589
2040	1040.02	3320	-1380451	2040	-24327.6	3320	-996074	4240	-3159655	4240	-2974761
2042	-14945.9	3321	-1.49545e+06	2042	-6712.74	3321	-1.06789e+06	4242	-3156559	4242	-2972782
2044	-23722.5	3322	-1.5787e+06	2044	-25879.7	3322	-1.09635e+06	4244	-3154526	4244	-2966635
2046	6990.58	3323	-1.60623e+06	2046	-48115.2	3323	-1.09584e+06	4246	-3155281	4246	-2955940
2048	3959.8	3324	-1577999	2048	-35517.2	3324	-1.06585e+06	4248	-3170627	4248	-2951477
2050	5302.81	3325	-1.53648e+06	2050	-23376	3325	-1.02086e+06	4250	-3158794	4250	-2952803
2052	-26758.3	3326	-1456245	2052	-34805.2	3326	-964012	4252	-3156558	4252	-2955460
2054	-32189.3	3327	-1.37738e+06	2054	-41731.8	3327	-878712	4254	-3159513	4254	-2961126
2056	-12773.4	3328	-1.26364e+06	2056	-38103	3328	-794131	4256	-3156071	4256	-2969600
2058	2898.42	3329	-1.1658e+06	2058	-29477.1	3329	-745569	4258	-3163885	4258	-2972309
2060	1548.73	3330	-1075459	2060	-31501.1	3330	-707848	4260	-3157952	4260	-2972090
2062	-13807.3	3331	-1.00507e+06	2062	-46735.7	3331	-642168	4262	-3157114	4262	-2978021
2064	-4864.73	3332	-933658	2064	-54677.7	3332	-600183	4264	-3162577	4264	-2973584
2066	-26522.2	3333	-866110	2066	-33189.7	3333	-576189	4266	-3165280	4266	-2970558
2068	-27521.9	3334	-809707	2068	-37248.2	3334	-543074	4268	-3157872	4268	-2971320
2070	-20743.3	3335	-773422	2070	-10581.5	3335	-521970	4270	-3147822	4270	-2971315
2072	-7987.35	3336	-731914	2072	6055.18	3336	-503152	4272	-3166170	4272	-2972877
2074	-13319.8	3337	-657674	2074	13036.9	3337	-484529	4274	-3169031	4274	-2977286
2076	-39954.5	3338	-638216	2076	-5326.05	3338	-486367	4276	-3165511	4276	-2981342
2078	-51456.8	3339	-640315	2078	1911.85	3339	-480789	4278	-3174296	4278	-2981199
2080	-45178.8	3340	-602144	2080	12569.3	3340	-466920	4280	-3173937	4280	-2953669
2082	-39457.5	3341	-570657	2082	20444.9	3341	-437689	4282	-3173930	4282	-2965411
2084	-52696.7	3342	-520118	2084	8837.04	3342	-426895	4284	-3164721	4284	-2969585
2086	-31244.1	3343	-466954	2086	19433.2	3343	-428101	4286	-3164976	4286	-2976289
2088	-33811	3344	-448670	2088	25854.1	3344	-415771	4288	-3170384	4288	-2982686
2090	-43307.1	3345	-420071	2090	10968.5	3345	-375383	4290	-3167272	4290	-2973655
2092	-54687.2	3346	-391354	2092	-32399.3	3346	-360519	4292	-3154160	4292	-2969282
2094	-52569.9	3347	-364690	2094	-45496	3347	-353781	4294	-3141157	4294	-2963277
2096	-38431.1	3348	-342098	2096	-45295.4	3348	-335070	4296	-3154197	4296	-2959006
2098	-19810.1	3349	-319054	2098	-27026.2	3349	-344507	4298	-3163007	4298	-2949141
2100	-38472.3	3350	-308570	2100	-5308.75	3350	-332165	4300	-3159958	4300	-2951621
2102	-58021	3351	-295906	2102	-19527.9	3351	-319300	4302	-3137993	4302	-2972168
2104	-62643.9	3352	-294709	2104	-44144.7	3352	-296307	4304	-3139795	4304	-2980386
2106	-40523.1	3353	-268968	2106	-6067.23	3353	-303677	4306	-3151562	4306	-2971127
2108	-19008	3354	-250970	2108	-664.1	3354	-318643	4308	-3161606	4308	-2977013
2110	-5273.96	3355	-241258	2110	-3282.01	3355	-314053	4310	-3182390	4310	-2974195
2112	-18130.4	3356	-223346	2112	-19800	3356	-281432	4312	-3182087	4312	-2959636
2114	-6768.7	3357	-216908	2114	-7037.89	3357	-252161	4314	-3153681	4314	-2976504
2116	-48217.1	3358	-211156	2116	-983.783	3358	-262967	4316	-3169263	4316	-2969104
2118	-47433	3359	-193728	2118	1264.23	3359	-267189	4318	-3178610	4318	-2963072
2120	-12627.5	3360	-187766	2120	-9378.43	3360	-248242	4320	-3160728	4320	-2976366
2122	25626.1	3361	-180145	2122	-12328.5	3361	-239792	4322	-3162784	4322	-2966966
2124	27674.3	3362	-132845	2124	-24184.4	3362	-238477	4324	-3178574	4324	-2975113
2126	37390.3	3363	-126785	2126	-25054.5	3363	-228740	4326	-3173858	4326	-2966904
2128	52794.2	3364	-116186	2128	-27134.9	3364	-221806	4328	-3159470	4328	-2961334
2130	28314.1	3365	-133762	2130	9048.56	3365	-193580	4330	-3144477	4330	-2958857
2132	7658.63	3366	-82574.5	2132	27595.3	3366	-176588	4332	-3147577	4332	-2947952
2134	17730.5	3367	-55088.2	2134	16407.2	3367	-145717	4334	-3158032	4334	-2960681
2136	38339.7	3368	-58784.5	2136	21373.6	3368	-134416	4336	-3175729	4336	-2951533
2138	50417.3	3369	-50958.3	2138	15177.4	3369	-131272	4338	-3185539	4338	-2952472
2140	18947.5	3370	-52809.8	2140	17734.9	3370	-118854	4340	-3171944	4340	-2950747
2142	-24103.3	3371	-37218.9	2142	0	3371	-121538	4342	-3162003	4342	-2971873
2144	-19416.4	3372	-19789.9	2144	-22524.6	3372	-115900	4344	-3150846	4344	-2972278
2146	-3111.69	3373	14934.4	2146	-12099.8	3373	-96860.4	4346	-3169106	4346	-2968290
2148	6490.33	3374	16019.7	2148	-11832.7	3374	-100788	4348	-3172885	4348	-2957023
2150	-15460.6	3375	30384.1	2150	-21596.8	3375	-82259.4	4350	-3175755	4350	-2962989
2152	-36711.5	3376	52322.4	2152	-24314.9	3376	-58332	4352	-3160085	4352	-2958980
2154	-43226.8	3377	41370.7	2154	-10189.6	3377	-60406.7	4354	-3163836	4354	-2962136
2156	-49820.2	3378	25373.7	2156	11902.7	3378	-64932.2	4356	-3166782	4356	-2940174
2158	-42956.9	3379	42704.5	2158	11540.5	3379	-58181.2	4358	-3157667	4358	-2944636
2160	-26383.1	3380	56113	2160	-18012.6	3380	-35713.4	4360	-3146468	4360	-2961856
2162	-26057.6	3381	57946.1	2162	-24862.3	3381	-40335.9	4362	-3156124	4362	-2950720
2164	-6369.56	3382	90730.8	2164	13316.4	3382	-30384.3	4364	-3151694	4364	-2950361
2166	-13026	3383	114068	2166	219.26	3383	-24418.2	4366	-3154814	4366	-2957416
2168	39.3414	3384	121912	2168	-16931.5	3384	-17170.8	4368	-3152140	4368	-2966802
2170	2444.39	3385	125041	2170	5213.84	3385	-7287.6	4370	-3152788	4370	-2960580
2172	-1020.52	3386	126073	2172	20527.2	3386	-6879.95	4372	-3149376	4372	-2954699
2174	-3494.86	3387	142287	2174	18572	3387	-13506.9	4374	-3154466	4374	-2958087
2176	-25411.2	3388	142108	2176	25893.3	3388	-13262.7	4376	-3152115	4376	-2960574
2178	-40216.7	3389	142239	2178	34651.4	3389	3695.41	4378	-3145029	4378	-2958139
2180	-14809.8	3390	162816	2180	40460.8	3390	28519.8	4380	-3155583	4380	-2959678
2182	-31667.8	3391	181707	2182	499.756	3391	17380.2	4382	-3164713	4382	-2968858
2184	-42209.7	3392	173632	2184	6433.51	3392	12992.5	4384	-3157359	4384	-2969243
2186	-51504.5	3393	165888	2186	8059.83	3393	14675.2	4386	-3150096	4386	-2976506
2188	-38284.7	3394	155731	2188	12708	3394	13486.8	4388	-3157594	4388	-2957602
2190	-11783.1	3395	177587	2190	30048.8	3395	23522.5	4390	-3165819	4390	-2956278
2192	-16106.6	3396	206708	2192	11211.9	3396	13666.5	4392	-3147630	4392	-2959741
2194	-39502.8	3397	195859	2194	24688.8	3397	6841.19	4394	-3149437	4394	-2951746
2196	-49766.8	3398	183162	2196	60135.2	3398	12089.1	4396	-3139657	4396	-2939114
2198	-26806.7	3399	170256	2198	72871.2	3399	31237	4398	-3139437	4398	-2930845
2200	-3332.65	3400	160808	2200	55518.1	3400	35235.6	4400	-3163046	4400	-2947039
2202	-14702.8	3401	185616	2202	57703.3	3401	27513	4402	-3164447	4402	-2941082
2204	-11268.5	3402	173018	2204	54773.5	3402	10832.8	4404	-3150825	4404	-2939837
2206	-7726.85	3403	160732	2206	47259.8	3403	9446.34	4406	-3142507	4406	-2952383
2208	28262.7	3404	150203	2208	70513.7	3404	-12710	4408	-3164987	4408	-2966137
2210	39917.8	3405	134633	2210	67097.1	3405	-10567.6	4410	-3173297	4410	-2959794
2212	10975.6	3406	117550	2212	34920.4	3406	-21043.5	4412	-3166334	4412	-2948721
2214	9418.48	3407	92833.8	2214	46953.6	3407	-34748.1	4414	-3147301	4414	-2946248
2216	25043	3408	78639.9	2216	61386.8	3408	-31535.3	4416	-3145771	4416	-2966063
2218	-833.875	3409	60897.6	2218	71857.6	3409	-36303.5	4418	-3147122	4418	-2966372
2220	-14591.1	3410	45314	2220	58049.4	3410	-36803.3	4420	-3140060	4420	-2966469
2222	-7121.34	3411	33983.9	2222	60583.4	3411	-64185.7	4422	-3156861	4422	-2940809
2224	-2302.19	3412	-9896.63	2224	61099.8	3412	-82160.6	4424	-3166634	4424	-2953516
2226	-1210.35	3413	-25188.7	2226	58342	3413	-76434.5	4426	-3158947	4426	-2958687
2228	19670.4	3414	-4146.48	2228	59937.2	3414	-76566.8	4428	-3141152	4428	-2968220
2230	36514.2	3415	-16158.9	2230	60150.4	3415	-90768.2	4430	-3143421	4430	-2971373
2232	53210.3	3416	-35327.1	2232	58521.1	3416	-114228	4432	-3158457	4432	-2958792
2234	74248.7	3417	-41878.2	2234	38632.7	3417	-143287	4434	-3170691	4434	-2964443
2236	55391.6	3418	-42562.2	2236	15868	3418	-125295	4436	-3167529	4436	-2972393
2238	22072.1	3419	-53850.1	2238	6639.12	3419	-121029	4438	-3162230	4438	-2954216
2240	20975.5	3420	-79271.1	2240	12983.6	3420	-120439	4440	-3163141	4440	-2946217
2242	31070.1	3421	-69756.2	2242	16983.8	3421	-107846	4442	-3168594	4442	-2947896
2244	38573.4	3422	-63675.4	2244	31050.9	3422	-96952.3	4444	-3160193	4444	-2954408
2246	36093.7	3423	-69077	2246	30515.7	3423	-110440	4446	-3146799	4446	-2937980
2248	31869.6	3424	-59461.8	2248	48275.8	3424	-99753.6	4448	-3151950	4448	-2936505
2250	16710.7	3425	-71268	2250	40294.3	3425	-102946	4450	-3141022	4450	-2936074
2252	31437.4	3426	-100721	2252	39190.4	3426	-118389	4452	-3142419	4452	-2941441
2254	25445.8	3427	-92415.9	2254	58986.1	3427	-107516	4454	-3148680	4454	-2932989
2256	2704.32	3428	-90869.7	2256	53472.9	3428	-118778	4456	-3159444	4456	-2940033
2258	161.792	3429	-91178.1	2258	39609.9	3429	-124792	4458	-3158330	4458	-2950302
2260	18536.7	3430	-101473	2260	31199.3	3430	-114879	4460	-3146321	4460	-2932471
2262	47288.8	3431	-111160	2262	15680.6	3431	-107951	4462	-3143336	4462	-2938215
2264	66986.3	3432	-117251	2264	18328.8	3432	-114042	4464	-3148236	4464	-2933473
2266	52929.8	3433	-132334	2266	6562.46	3433	-122704	4466	-3154932	4466	-2940884
2268	45159.8	3434	-137885	2268	4443.86	3434	-103179	4468	-3166832	4468	-2957917
2270	19364.8	3435	-133317	2270	49172.8	3435	-101629	4470	-3170723	4470	-2965795
2272	21295.2	3436	-140516	2272	42325.3	3436	-113218	4472	-3165006	4472	-2961968
2274	12187.9	3437	-146802	2274	31575	3437	-117048	4474	-3156747	4474	-2971332
2276	0	3438	-131167	2276	43458	3438	-118702	4476	-3154331	4476	-2954621
2278	-6291.9	3439	-114225	2278	30889.7	3439	-125301	4478	-3144377	4478	-2941701
2280	-33559.2	3440	-124898	2280	23626.1	3440	-131063	4480	-3149046	4480	-2953403
2282	-21434.6	3441	-147016	2282	28440.3	3441	-127654	4482	-3150056	4482	-2958204
2284	-14983.5	3442	-138865	2284	0	3442	-114914	4484	-3151033	4484	-2947718
2286	4705.56	3443	-145406	2286	25468.5	3443	-108899	4486	-3160075	4486	-2955962
2288	-13283.5	3444	-162467	2288	56897.6	3444	-121736	4488	-3155445	4488	-2967624
2290	-30292.5	3445	-143981	2290	44757.3	3445	-119303	4490	-3152087	4490	-2953881
2292	-19956.4	3446	-146178	2292	50761.5	3446	-117562	4492	-3145897	4492	-2963321
2294	9039.23	3447	-181164	2294	78405	3447	-123550	4494	-3142760	4494	-2962799
2296	8968.52	3448	-187667	2296	94773.7	3448	-128433	4496	-3168342	4496	-2954544
2298	8574.72	3449	-196926	2298	96729.5	3449	-136704	4498	-3176378	4498	-2949063
2300	-24059.3	3450	-209032	2300	89109.6	3450	-136216	4500	-3170402	4500	-2937619
2302	-29378.6	3451	-207265	2302	75065	3451	-153266	4502	-3179028	4502	-2925841
2304	-12981.3	3452	-221806	2304	56671.9	3452	-144186	4504	-3173575	4504	-2939656
2306	5298.76	3453	-233682	2306	32064.7	3453	-164941	4506	-3158905	4506	-2954618
2308	5677.42	3454	-261800	2308	58414.8	3454	-179170	4508	-3151350	4508	-2957820
2310	5066.42	3455	-266652	2310	73005	3455	-191536	4510	-3155095	4510	-2949141
2312	-5059.92	3456	-273001	2312	28769.2	3456	-173754	4512	-3154083	4512	-2945982
2314	-15544.1	3457	-299260	2314	14284.8	3457	-173627	4514	-3172817	4514	-2952251
2316	-34952.3	3458	-314339	2316	4425.25	3458	-171899	4516	-3171568	4516	-2947802
2318	-17850.2	3459	-322106	2318	32929.8	3459	-179891	4518	-3171414	4518	-2956005
2320	7769.6	3460	-332430	2320	39836.3	3460	-184635	4520	-3172327	4520	-2964320
2322	14428.7	3461	-362812	2322	34714.2	3461	-197696	4522	-3146594	4522	-2957146
2324	12960.6	3462	-394039	2324	54071	3462	-183679	4524	-3150623	4524	-2952154
2326	20032.3	3463	-389528	2326	60851.4	3463	-184370	4526	-3153510	4526	-2957884
2328	9486.29	3464	-381188	2328	66810.7	3464	-197328	4528	-3158236	4528	-2955214
2330	18024.2	3465	-401319	2330	85496.7	3465	-189969	4530	-3151277	4530	-2950104
2332	32270.3	3466	-429455	2332	63205.2	3466	-193137	4532	-3163439	4532	-2958873
2334	30703.7	3467	-407011	2334	43905.7	3467	-206160	4534	-3166111	4534	-2956812
2336	7334.72	3468	-396871	2336	25865.9	3468	-216091	4536	-3157052	4536	-2927136
2338	-10526.2	3469	-388613	2338	63864.9	3469	-215315	4538	-3149978	4538	-2925338
2340	4745.96	3470	-355843	2340	92269.7	3470	-209970	4540	-3157233	4540	-2940428
2342	11515.2	3471	-359540	2342	93527.8	3471	-212036	4542	-3156049	4542	-2936777
2344	3030.1	3472	-377378	2344	70279	3472	-220812	4544	-3154841	4544	-2939896
2346	-8952.56	3473	-396791	2346	42894.1	3473	-209513	4546	-3154896	4546	-2943357
2348	-4188.69	3474	-413540	2348	44335.3	3474	-185490	4548	-3158843	4548	-2941386
2350	-1907.54	3475	-422199	2350	16801.4	3475	-185433	4550	-3163343	4550	-2934747
2352	-1455.47	3476	-406473	2352	19795.6	3476	-196907	4552	-3166826	4552	-2940421
2354	-17193.6	3477	-396524	2354	29855.1	3477	-226609	4554	-3171328	4554	-2949160
2356	-20178.5	3478	-393862	2356	27225.4	3478	-199809	4556	-3161036	4556	-2963096
2358	-29117.2	3479	-392096	2358	11011.4	3479	-188467	4558	-3158198	4558	-2965461
2360	-44036	3480	-381690	2360	27028.9	3480	-198899	4560	-3155978	4560	-2976179
2362	-49066.7	3481	-380984	2362	49070.6	3481	-199364	4562	-3162971	4562	-2975159
2364	-75029.9	3482	-389378	2364	22679.6	3482	-185855	4564	-3173735	4564	-2966281
2366	-68080.6	3483	-395575	2366	24560.3	3483	-179090	4566	-3171253	4566	-2949322
2368	-39402.1	3484	-393160	2368	30442.6	3484	-186978	4568	-3178555	4568	-2950252
2370	-41358.5	3485	-400119	2370	28789.4	3485	-165510	4570	-3179446	4570	-2953609
2372	-13293.6	3486	-392470	2372	27848.5	3486	-171254	4572	-3162910	4572	-2960851
2374	-15691.5	3487	-375604	2374	30989.8	3487	-188663	4574	-3166612	4574	-2964855
2376	-60480.1	3488	-359524	2376	28508.2	3488	-174406	4576	-3172777	4576	-2963339
2378	-64243.9	3489	-361197	2378	24549.5	3489	-158202	4578	-3158575	4578	-2950660
2380	-38364	3490	-361276	2380	44049.2	3490	-162735	4580	-3138839	4580	-2959436
2382	-35644.1	3491	-369587	2382	52143.4	3491	-190763	4582	-3140421	4582	-2959893
2384	-18153.2	3492	-376774	2384	61196.1	3492	-191395	4584	-3152712	4584	-2941341
2386	-8855.01	3493	-379207	2386	68499.8	3493	-171662	4586	-3157169	4586	-2949878
2388	-9045.7	3494	-382568	2388	61127.4	3494	-164018	4588	-3159438	4588	-2956220
2390	-12857.4	3495	-361476	2390	52211	3495	-155677	4590	-3164863	4590	-2956052
2392	-35934.8	3496	-357270	2392	63257.2	3496	-153295	4592	-3160556	4592	-2949593
2394	-36526.4	3497	-346182	2394	64411.8	3497	-138834	4594	-3159911	4594	-2940909
2396	-22103.9	3498	-356667	2396	54099.6	3498	-142345	4596	-3172821	4596	-2951672
2398	5625.76	3499	-373552	2398	22767.7	3499	-149467	4598	-3173465	4598	-2952809
2400	14515.2	3500	-380359	2400	6477.33	3500	-157431	4600	-3174839	4600	-2953399
2402	-14044.9	3501	-374569	2402	26536	3501	-158551	4602	-3172186	4602	-2942882
2404	-30922.4	3502	-363490	2404	26248.9	3502	-158244	4604	-3176055	4604	-2941253
2406	-30672.4	3503	-377178	2406	27196.9	3503	-136355	4606	-3181608	4606	-2942362
2408	-8309.12	3504	-395803	2408	36273.7	3504	-140285	4608	-3172272	4608	-2941191
2410	-977.618	3505	-394615	2410	26713.3	3505	-138409	4610	-3156400	4610	-2933633
2412	-8211.38	3506	-371229	2412	12667.1	3506	-146570	4612	-3164973	4612	-2951368
2414	-21802.7	3507	-352883	2414	21701.7	3507	-138674	4614	-3170999	4614	-2959966
2416	-3365.67	3508	-346441	2416	50779.1	3508	-131942	4616	-3163970	4616	-2955128
2418	24960.7	3509	-354903	2418	55917.3	3509	-143895	4618	-3155578	4618	-2937998
2420	54427.7	3510	-364432	2420	53183.3	3510	-148126	4620	-3146015	4620	-2934404
2422	47801.1	3511	-359891	2422	57335	3511	-140790	4622	-3157190	4622	-2948573
2424	21287.7	3512	-340735	2424	45492.3	3512	-145745	4624	-3178539	4624	-2938360
2426	49200.4	3513	-349035	2426	61677.6	3513	-142422	4626	-3191238	4626	-2937458
2428	61498.5	3514	-346600	2428	60826	3514	-141253	4628	-3170509	4628	-2951765
2430	77296.6	3515	-344462	2430	51997.1	3515	-134343	4630	-3157336	4630	-2953995
2432	76982.5	3516	-355307	2432	37861.7	3516	-125306	4632	-3154424	4632	-2934230
2434	61205.4	3517	-334253	2434	50161.6	3517	-137894	4634	-3162628	4634	-2940956
2436	60259.7	3518	-330722	2436	49495.5	3518	-129108	4636	-3179413	4636	-2948721
2438	65015.3	3519	-345564	2438	26414.3	3519	-119957	4638	-3174693	4638	-2950285
2440	64359.5	3520	-351292	2440	23838.6	3520	-115848	4640	-3165498	4640	-2947806
2442	55854.5	3521	-359114	2442	55694.5	3521	-132989	4642	-3181750	4642	-2950020
2444	36870.2	3522	-359101	2444	40812	3522	-131081	4644	-3186379	4644	-2942470
2446	30634.8	3523	-343057	2446	55364.3	3523	-128733	4646	-3169908	4646	-2949661
2448	45479	3524	-349349	2448	41360.6	3524	-106712	4648	-3164417	4648	-2947690
2450	74813	3525	-343085	2450	36944.3	3525	-119933	4650	-3172077	4650	-2973569
2452	50249.9	3526	-340523	2452	48202.9	3526	-134994	4652	-3169850	4652	-2964326
2454	7749.88	3527	-330978	2454	43437.5	3527	-111923	4654	-3174883	4654	-2947152
2456	10271.2	3528	-322882	2456	24847	3528	-104140	4656	-3170809	4656	-2929381
2458	36218.5	3529	-302719	2458	16142.7	3529	-112480	4658	-3161975	4658	-2923436
2460	63495.9	3530	-310887	2460	24739.1	3530	-116135	4660	-3165460	4660	-2925044
2462	38849.7	3531	-320281	2462	38012.1	3531	-120455	4662	-3162635	4662	-2915555
2464	-19533.8	3532	-314022	2464	8715.44	3532	-122594	4664	-3168530	4664	-2931606
2466	-30839.9	3533	-300903	2466	17882.6	3533	-110714	4666	-3166022	4666	-2952398
2468	-21140.2	3534	-310398	2468	42595.4	3534	-104153	4668	-3192573	4668	-2943190
2470	-41072.3	3535	-308669	2470	25774.7	3535	-104863	4670	-3203836	4670	-2964331
2472	-25459.4	3536	-311884	2472	0	3536	-93422.8	4672	-3199609	4672	-2953274
2474	-13794.9	3537	-308208	2474	-5431.87	3537	-102920	4674	-3189189	4674	-2937078
2476	-22006.7	3538	-289208	2476	-12764.7	3538	-95710.6	4676	-3168911	4676	-2933526
2478	-4539.31	3539	-303966	2478	-23182.6	3539	-107987	4678	-3156428	4678	-2948970
2480	14434.2	3540	-318757	2480	-1680.06	3540	-107074	4680	-3171852	4680	-2960377
2482	18982	3541	-289251	2482	10832.5	3541	-97673	4682	-3168843	4682	-2961306
2484	14795.1	3542	-285890	2484	34108.9	3542	-79361.2	4684	-3173534	4684	-2973837
2486	42460.2	3543	-273066	2486	47122.4	3543	-74343.8	4686	-3163665	4686	-2961319
2488	22691	3544	-279480	2488	13210.1	3544	-88709.6	4688	-3158596	4688	-2956755
2490	19591.6	3545	-285354	2490	-5116.7	3545	-90994.3	4690	-3156682	4690	-2973672
2492	47650.3	3546	-264414	2492	-1896.26	3546	-97791.9	4692	-3158526	4692	-2963431
2494	43623.9	3547	-251312	2494	7879.76	3547	-113396	4694	-3162377	4694	-2943538
2496	20002.2	3548	-250223	2496	-9647.68	3548	-111728	4696	-3166160	4696	-2950144
2498	12876.4	3549	-258266	2498	5797.97	3549	-90803.7	4698	-3172362	4698	-2938166
2500	48530.6	3550	-254948	2500	15376.5	3550	-84345.3	4700	-3172094	4700	-2921852
2502	28378.7	3551	-245120	2502	-9.21971	3551	-90849.2	4702	-3160577	4702	-2916264
2504	-6764.58	3552	-239593	2504	7889.7	3552	-108436	4704	-3174569	4704	-2936177
2506	-10361.1	3553	-219094	2506	6309.86	3553	-110501	4706	-3184779	4706	-2935631
2508	-28555	3554	-221277	2508	11783.9	3554	-86952.4	4708	-3190159	4708	-2928541
2510	-42636.8	3555	-225213	2510	3343.07	3555	-82545.5	4710	-3180628	4710	-2918635
2512	-20307.6	3556	-224811	2512	14783.2	3556	-76107.9	4712	-3185430	4712	-2922224
2514	-45554.3	3557	-219896	2514	13811.8	3557	-67787.4	4714	-3190796	4714	-2946257
2516	-33524.3	3558	-231277	2516	8584.08	3558	-80808.9	4716	-3189831	4716	-2940561
2518	-46619.9	3559	-236216	2518	8768.54	3559	-95429.2	4718	-3184151	4718	-2950422
2520	-35492.8	3560	-234102	2520	-6322.34	3560	-97423.4	4720	-3180246	4720	-2948677
2522	-22256.6	3561	-211399	2522	81.0692	3561	-107418	4722	-3183113	4722	-2939961
2524	-18198.3	3562	-188192	2524	8576.93	3562	-105230	4724	-3188440	4724	-2934240
2526	-22689.3	3563	-206308	2526	18549.1	3563	-94697.7	4726	-3205586	4726	-2931388
2528	-24184.4	3564	-220922	2528	5831.08	3564	-79380.5	4728	-3211755	4728	-2923284
2530	-2365.32	3565	-208860	2530	18230.6	3565	-72797.1	4730	-3207419	4730	-2929276
2532	4658.62	3566	-202775	2532	-8629.55	3566	-70559.4	4732	-3211835	4732	-2930582
2534	8129.92	3567	-189100	2534	-3342.7	3567	-77606	4734	-3208925	4734	-2928556
2536	16124.7	3568	-187615	2536	11085.3	3568	-66556.4	4736	-3194477	4736	-2932102
2538	30721.6	3569	-169920	2538	11141.8	3569	-68808.8	4738	-3203969	4738	-2923638
2540	13410.7	3570	-153488	2540	14352.6	3570	-71112.5	4740	-3210012	4740	-2926216
2542	29415.8	3571	-125140	2542	22059.7	3571	-61726.7	4742	-3194757	4742	-2930064
2544	35125.7	3572	-134282	2544	5193.23	3572	-62464.9	4744	-3170268	4744	-2936639
2546	35669	3573	-134305	2546	10363.9	3573	-65397.8	4746	-3150797	4746	-2953167
2548	37551.7	3574	-127659	2548	19879	3574	-67810.1	4748	-3162783	4748	-2940649
2550	29474.2	3575	-122248	2550	30368.9	3575	-82861.5	4750	-3179800	4750	-2935794
2552	15110.8	3576	-137969	2552	29111.4	3576	-71268.8	4752	-3174803	4752	-2926218
2554	8801.91	3577	-130514	2554	16804.9	3577	-57400.5	4754	-3175088	4754	-2910984
2556	39242.3	3578	-139471	2556	16689.2	3578	-51827.2	4756	-3174120	4756	-2909759
2558	54994.5	3579	-169124	2558	39543.2	3579	-49658.1	4758	-3174039	4758	-2910798
2560	43436.8	3580	-126314	2560	23997.3	3580	-54567.8	4760	-3173816	4760	-2925079
2562	18762.6	3581	-108794	2562	10279.2	3581	-45535.9	4762	-3167813	4762	-2925617
2564	6510.13	3582	-102991	2564	5973.26	3582	-25983.9	4764	-3172793	4764	-2913216
2566	14074.6	3583	-106851	2566	12347.5	3583	-25867.4	4766	-3171556	4766	-2916833
2568	12415.7	3584	-110098	2568	7426.61	3584	-39242.4	4768	-3155318	4768	-2921453
2570	17660.4	3585	-95178.2	2570	3611.13	3585	-51290.3	4770	-3143526	4770	-2943149
2572	23987.2	3586	-87795.7	2572	29023.4	3586	-50500.7	4772	-3154698	4772	-2958244
2574	16801.1	3587	-88638.6	2574	43830.3	3587	-39290.6	4774	-3160499	4774	-2953861
2576	-20135.5	3588	-103648	2576	1515.23	3588	-26036.5	4776	-3164540	4776	-2946573
2578	-15607	3589	-104890	2578	-17556.2	3589	-25057.5	4778	-3186024	4778	-2948178
2580	-10529.2	3590	-92010.7	2580	4356.83	3590	-25308.2	4780	-3181299	4780	-2948743
2582	-25382	3591	-74630.1	2582	8730.6	3591	-24802.4	4782	-3184929	4782	-2947299
2584	-36341.2	3592	-82057.2	2584	8138.11	3592	-37904.5	4784	-3188287	4784	-2933420
2586	-36796.5	3593	-68115.3	2586	16578.7	3593	-51772.4	4786	-3184692	4786	-2928835
2588	-14740.5	3594	-85570.2	2588	6821.31	3594	-33019.7	4788	-3178483	4788	-2925513
2590	-7641.16	3595	-91786.2	2590	-3587.35	3595	-27508.6	4790	-3178516	4790	-2921024
2592	3774.99	3596	-104190	2592	-2123.57	3596	-30317.5	4792	-3176775	4792	-2912369
2594	-4787.2	3597	-115818	2594	27046.1	3597	-40463.4	4794	-3167814	4794	-2902631
2596	31416.1	3598	-80161.6	2596	19989.9	3598	-56968.9	4796	-3176360	4796	-2915967
2598	57531.5	3599	-67731.2	2598	27433.7	3599	-53758.6	4798	-3193225	4798	-2929327
2600	19254.7	3600	-73230.1	2600	35606.9	3600	-77246.7	4800	-3187519	4800	-2925483
2602	9976.92	3601	-98353.4	2602	36991.9	3601	-72542.4	4802	-3171570	4802	-2948374
2604	18469.8	3602	-93577.2	2604	19929.4	3602	-60512.1	4804	-3176600	4804	-2944190
2606	4596.54	3603	-59774.5	2606	15383.4	3603	-45512.6	4806	-3183733	4806	-2935197
2608	10092.6	3604	-48386.4	2608	11250.5	3604	-39523.7	4808	-3200949	4808	-2939942
2610	-15544.7	3605	-60936	2610	24707.1	3605	-29038.3	4810	-3190117	4810	-2937344
2612	-50538.4	3606	-67081.4	2612	31496	3606	-36105	4812	-3171760	4812	-2944741
2614	-36687.1	3607	-73579.5	2614	38349.1	3607	-50545.7	4814	-3171884	4814	-2944895
2616	-16357	3608	-69238.6	2616	46103.5	3608	-48483.3	4816	-3164838	4816	-2944649
2618	-9667.44	3609	-60212.5	2618	38317.9	3609	-46238.8	4818	-3163398	4818	-2941849
2620	-8749.32	3610	-65047.5	2620	39746.9	3610	-44624.9	4820	-3172320	4820	-2937179
2622	-8939	3611	-65249.6	2622	25091.3	3611	-29911.7	4822	-3175874	4822	-2917114
2624	-1562.03	3612	-53909.8	2624	39000.2	3612	-6528.59	4824	-3182521	4824	-2929660
2626	14110.8	3613	-44965.3	2626	28974.1	3613	733.654	4826	-3182138	4826	-2940697
2628	14536.7	3614	-56329	2628	17655.9	3614	517.34	4828	-3191085	4828	-2938983
2630	-4981.74	3615	-55941.1	2630	14148.1	3615	-14264.4	4830	-3198860	4830	-2946430
2632	3995.74	3616	-50493.6	2632	13723.1	3616	-14827.5	4832	-3189250	4832	-2957594
2634	16464.8	3617	-60505.6	2634	37311.9	3617	-14360.9	4834	-3191873	4834	-2952992
2636	19540.3	3618	-66324.2	2636	73606.9	3618	-12087.4	4836	-3192170	4836	-2959954
2638	0	3619	-61375.4	2638	69555.4	3619	-19772.6	4838	-3184937	4838	-2957586
2640	-27290.2	3620	-54623.3	2640	24897.5	3620	-16424.7	4840	-3178273	4840	-2956922
2642	-32520	3621	-58516	2642	22968.9	3621	-15779.2	4842	-3175134	4842	-2952690
2644	-35510.8	3622	-48429.5	2644	36399.7	3622	1579.34	4844	-3170397	4844	-2949074
2646	-27247.2	3623	-57794.9	2646	36712.4	3623	10670.4	4846	-3177212	4846	-2935341
2648	-16072	3624	-63806.2	2648	23710.1	3624	7818.56	4848	-3177957	4848	-2921442
2650	-4592.93	3625	-57559.7	2650	26612.6	3625	5288.54	4850	-3176620	4850	-2925269
2652	-18504.1	3626	-50471.2	2652	2876.71	3626	11684.5	4852	-3178835	4852	-2930424
2654	-36861	3627	-48236.9	2654	-11957.3	3627	-7649.6	4854	-3176874	4854	-2941608
2656	-49873.2	3628	-28719.8	2656	2481.97	3628	-8817.37	4856	-3177107	4856	-2955302
2658	-58603	3629	-10867.1	2658	20974.6	3629	1863.25	4858	-3169851	4858	-2958531
2660	-57312.3	3630	-2511.69	2660	-14836.9	3630	-84.3006	4860	-3164506	4860	-2951895
2662	-16322.9	3631	-18082.8	2662	-15780	3631	-30343.6	4862	-3166163	4862	-2934906
2664	2255.9	3632	-35196.4	2664	9048.88	3632	-37995.1	4864	-3179142	4864	-2935945
2666	7688.25	3633	-27666.5	2666	53470.6	3633	-22243.5	4866	-3183256	4866	-2943070
2668	-3793.31	3634	-17920.4	2668	48005.9	3634	-15128	4868	-3167863	4868	-2947903
2670	5298.24	3635	-21682.9	2670	19186.7	3635	-12467.6	4870	-3171328	4870	-2944046
2672	-20631.7	3636	-19334.3	2672	3119.86	3636	-934.701	4872	-3189746	4872	-2937551
2674	-36330.3	3637	-16385.5	2674	8185.08	3637	-6533.58	4874	-3201498	4874	-2937095
2676	-31169.9	3638	-19114.6	2676	25110.3	3638	11257.1	4876	-3200113	4876	-2945458
2678	-40744.2	3639	-25905.7	2678	23606.8	3639	1595.92	4878	-3203716	4878	-2943767
2680	-63835.8	3640	-33606.9	2680	0	3640	-1615.25	4880	-3196191	4880	-2943848
2682	-54128.1	3641	-40967.3	2682	-22573.7	3641	5259.28	4882	-3179365	4882	-2936913
2684	-51406.8	3642	-35844.8	2684	-11573.2	3642	3448.2	4884	-3162995	4884	-2939445
2686	-63377.6	3643	-6523.57	2686	5958.5	3643	-6537.23	4886	-3167032	4886	-2930483
2688	-62236.6	3644	5574.3	2688	23744.5	3644	-5145.42	4888	-3177383	4888	-2944922
2690	-37984.7	3645	2336.77	2690	9367.36	3645	-13789.6	4890	-3185018	4890	-2941892
2692	-6648.63	3646	-13287.2	2692	-8824.92	3646	-6700.97	4892	-3188377	4892	-2932370
2694	-20175.4	3647	-31002.8	2694	-7481.88	3647	13491.6	4894	-3203126	4894	-2940219
2696	-40822.4	3648	-39430.9	2696	2825.71	3648	696.276	4896	-3195997	4896	-2944341
2698	-31262	3649	-22830.8	2698	8368.49	3649	173.979	4898	-3195029	4898	-2937372
2700	-35345.1	3650	-8723.34	2700	14466.5	3650	6574.18	4900	-3195655	4900	-2932359
2702	-46129.7	3651	121.274	2702	28268.3	3651	-6302.31	4902	-3191923	4902	-2946227
2704	-45751.5	3652	0	2704	25833.8	3652	-20590	4904	-3183099	4904	-2955013
2706	-48428.6	3653	3902.85	2706	30836.5	3653	-8981.62	4906	-3180555	4906	-2947399
2708	-9001.69	3654	1068.09	2708	24830.9	3654	-980.035	4908	-3181072	4908	-2935247
2710	-13461	3655	-490.911	2710	10171.2	3655	1766.89	4910	-3189181	4910	-2938056
2712	-47697.9	3656	3586.19	2712	16259.8	3656	-5823.35	4912	-3181993	4912	-2944999
2714	-70567.6	3657	-12706.3	2714	2747.11	3657	-31385.6	4914	-3191021	4914	-2949041
2716	-74534.9	3658	-22868.9	2716	27870.7	3658	-10064.8	4916	-3197383	4916	-2954114
2718	-60464.8	3659	-27593.4	2718	21981.2	3659	-12968	4918	-3205110	4918	-2942590
2720	-18591.7	3660	-32907.4	2720	1180.67	3660	-13101.5	4920	-3192806	4920	-2938476
2722	18635.9	3661	-28657.5	2722	6868.01	3661	4931.62	4922	-3189268	4922	-2942077
2724	10066.3	3662	-16805.4	2724	28973.5	3662	2160.73	4924	-3189662	4924	-2930477
2726	-1628.25	3663	-15621.7	2726	61346.6	3663	10086.5	4926	-3197904	4926	-2930013
2728	6507.87	3664	-18278.2	2728	32276.9	3664	21115.3	4928	-3203053	4928	-2924054
2730	-6007.87	3665	-5534.35	2730	25735	3665	4759.7	4930	-3199499	4930	-2934370
2732	-8824.22	3666	-12245.9	2732	37976.9	3666	10279.7	4932	-3198502	4932	-2943045
2734	-8189.44	3667	3237.5	2734	18398.3	3667	10179	4934	-3191634	4934	-2956639
2736	-24867.9	3668	22561.2	2736	7557.79	3668	-10709.7	4936	-3173982	4936	-2953818
2738	-18593.2	3669	35317.6	2738	738.078	3669	-5649.72	4938	-3189980	4938	-2949151
2740	-27099.8	3670	24185	2740	7582.67	3670	16449.7	4940	-3188218	4940	-2931940
2742	-29416.8	3671	8766.79	2742	16319.3	3671	11302.3	4942	-3173734	4942	-2936537
2744	-58921.7	3672	-18719.7	2744	46274	3672	-5914.89	4944	-3179825	4944	-2942299
2746	-52694.7	3673	-24033.1	2746	65132.3	3673	-5867.6	4946	-3191741	4946	-2934626
2748	-50646.8	3674	-14682.1	2748	36012.1	3674	-4450.87	4948	-3191737	4948	-2927028
2750	-67681.1	3675	10041.6	2750	27543.7	3675	-431.159	4950	-3199479	4950	-2921769
2752	-49051.6	3676	4184.52	2752	15078.9	3676	-9495.62	4952	-3194981	4952	-2918639
2754	-67877.3	3677	13023.9	2754	23995	3677	766.708	4954	-3196445	4954	-2920529
2756	-62935.2	3678	24275.1	2756	41624.3	3678	-1632.74	4956	-3199724	4956	-2928268
2758	-49398.5	3679	19786.5	2758	30176.2	3679	-4995.14	4958	-3188870	4958	-2940576
2760	-43162.5	3680	-613.618	2760	3792.5	3680	788.456	4960	-3190440	4960	-2933988
2762	-20240.2	3681	2974.17	2762	4275.13	3681	32764.2	4962	-3208547	4962	-2934563
2764	-21920.8	3682	1300.19	2764	-255.485	3682	25832.2	4964	-3192553	4964	-2938299
2766	-30744.8	3683	8761.8	2766	35531.8	3683	9264.09	4966	-3201582	4966	-2923067
2768	-14068.7	3684	14397.3	2768	53143.9	3684	-656.027	4968	-3201850	4968	-2920820
2770	-19610.3	3685	18314.2	2770	59199.1	3685	1287.81	4970	-3198656	4970	-2930446
2772	-30438.5	3686	-4840.37	2772	26932.5	3686	17264.8	4972	-3199819	4972	-2924887
2774	-10228.7	3687	-22752.9	2774	-5823.85	3687	24436.4	4974	-3198097	4974	-2930641
2776	-24138.1	3688	-2313.12	2776	1956.88	3688	8739.88	4976	-3193218	4976	-2931700
2778	-33638.8	3689	12923.4	2778	25240.6	3689	18150.1	4978	-3192818	4978	-2947972
2780	-44125.7	3690	-6277.12	2780	30882.1	3690	43849.6	4980	-3201650	4980	-2935522
2782	-53600.3	3691	-14230.2	2782	25272.4	3691	35985.9	4982	-3198262	4982	-2920950
2784	-83894	3692	-8990.54	2784	26552.9	3692	25080.7	4984	-3215439	4984	-2917989
2786	-86535.4	3693	-9899.78	2786	31002.5	3693	27274.7	4986	-3208094	4986	-2927622
2788	-62031	3694	-12011.6	2788	29403.9	3694	12658.2	4988	-3195569	4988	-2935116
2790	-8029.6	3695	13795.4	2790	30776.6	3695	11498.6	4990	-3199102	4990	-2940093
2792	-21068.6	3696	15016.6	2792	25612.9	3696	23736.9	4992	-3208307	4992	-2945500
2794	-28963.9	3697	1758.21	2794	20899.2	3697	8214.01	4994	-3203663	4994	-2936919
2796	-18320.3	3698	-2263.29	2796	36752.4	3698	798.874	4996	-3195660	4996	-2936495
2798	-60133.8	3699	11934.4	2798	21810.2	3699	4200.47	4998	-3192326	4998	-2935243
2800	-51797.6	3700	25893.7	2800	13434.2	3700	-8166.64	5000	-3191142	5000	-2946636
2802	-46075.5	3701	3046.82	2802	23063.8	3701	4068.91	5002	-3192606	5002	-2957453
2804	-20165.2	3702	-3639.76	2804	36050.6	3702	6948.16	5004	-3192921	5004	-2948072
2806	-46533.2	3703	-9827.74	2806	29878.4	3703	6221.13	5006	-3175612	5006	-2941071
2808	-33385.4	3704	-3097.77	2808	29422.2	3704	-4086.14	5008	-3187040	5008	-2945032
2810	-22915.8	3705	-2487.48	2810	8205.93	3705	8507.84	5010	-3201922	5010	-2931317
2812	-24502.3	3706	16052.5	2812	25201	3706	2045.97	5012	-3197527	5012	-2957209
2814	-29941.4	3707	9565.42	2814	33172.7	3707	1485.67	5014	-3189763	5014	-2963163
2816	-31251.3	3708	8270.74	2816	42324.5	3708	12128	5016	-3196585	5016	-2955510
2818	-14317.3	3709	33215.8	2818	54338.2	3709	4110.44	5018	-3199932	5018	-2946094
2820	-1611.33	3710	44121.9	2820	56058.7	3710	17882.8	5020	-3202049	5020	-2956495
2822	-4450.23	3711	36253.4	2822	80294.2	3711	-4323.49	5022	-3194580	5022	-2953419
2824	-5984.62	3712	37590.7	2824	95337.1	3712	-11420.7	5024	-3189673	5024	-2954555
2826	-32231.8	3713	29447.1	2826	81640.8	3713	-13816.1	5026	-3189229	5026	-2946031
2828	-44474.8	3714	27484.9	2828	74545.6	3714	-5019.55	5028	-3200146	5028	-2940690
2830	-35520.3	3715	23016.6	2830	68680.9	3715	-15977.2	5030	-3196024	5030	-2944342
2832	-61661.6	3716	4091.48	2832	63366.4	3716	-9377.67	5032	-3202630	5032	-2932818
2834	-41324.9	3717	-16005.1	2834	75544.3	3717	-16088.7	5034	-3211010	5034	-2921132
2836	-18419.7	3718	-19143.9	2836	56031.4	3718	-19434.6	5036	-3210219	5036	-2917601
2838	4079.23	3719	-9549.4	2838	53693.4	3719	-11586.3	5038	-3193842	5038	-2905855
2840	-678.859	3720	-7264.34	2840	49666.7	3720	-13833.9	5040	-3195118	5040	-2920602
2842	-10761.4	3721	-30651.4	2842	34196.8	3721	-15245.6	5042	-3184965	5042	-2916165
2844	16461.4	3722	-55478.1	2844	31814.6	3722	-2292.69	5044	-3196543	5044	-2921083
2846	8408.05	3723	-58076.2	2846	14983.1	3723	22137.2	5046	-3227106	5046	-2940748
2848	7306.85	3724	-47739.3	2848	11441.1	3724	23742.4	5048	-3231113	5048	-2949423
2850	2606.09	3725	-47817.1	2850	-515.229	3725	15802.6	5050	-3219354	5050	-2941003
2852	7377.38	3726	-35731.2	2852	17360.2	3726	-657.675	5052	-3225428	5052	-2945875
2854	11596.5	3727	-35580.3	2854	48073	3727	-13502	5054	-3223907	5054	-2953772
2856	26635.2	3728	-16036	2856	59249.7	3728	-2537.38	5056	-3223242	5056	-2958428
2858	9342.48	3729	-18365	2858	64209.6	3729	5319.12	5058	-3234799	5058	-2954257
2860	28385.7	3730	-21170.8	2860	69788	3730	19480.1	5060	-3231969	5060	-2946687
2862	-6.35991	3731	-15698.3	2862	54883.9	3731	7743.33	5062	-3228155	5062	-2938556
2864	-37900.5	3732	-12509.9	2864	62366.7	3732	-6179.3	5064	-3214717	5064	-2946271
2866	-45646.4	3733	-37805.4	2866	46126.4	3733	1999.92	5066	-3210160	5066	-2951154
2868	-39033.5	3734	-38964.4	2868	47608.2	3734	13853.8	5068	-3216722	5068	-2933964
2870	-33453.3	3735	-36756.6	2870	36245.7	3735	12054.6	5070	-3219552	5070	-2946014
2872	-29017.9	3736	-34723.6	2872	19921.9	3736	3437.98	5072	-3206172	5072	-2959487
2874	-20285.7	3737	-19067	2874	30253.7	3737	-514.933	5074	-3221629	5074	-2955928
2876	-21295.8	3738	-27622.5	2876	55370.1	3738	3189.7	5076	-3217493	5076	-2956432
2878	-20524.4	3739	-38088.8	2878	42308.4	3739	12311.6	5078	-3211038	5078	-2962882
2880	-9371.68	3740	-43691.5	2880	39776.6	3740	21722.1	5080	-3206645	5080	-2945573
2882	0	3741	-25418.2	2882	21907.3	3741	20298.6	5082	-3214026	5082	-2932809
2884	-20475.2	3742	-29565.6	2884	22041.1	3742	15881.8	5084	-3201422	5084	-2928603
2886	-2679.19	3743	-24244.4	2886	19036.8	3743	10282.1	5086	-3193637	5086	-2931074
2888	23338.7	3744	-18303.2	2888	12863.9	3744	13338.4	5088	-3197825	5088	-2931312
2890	38076.9	3745	-16731.6	2890	6192.9	3745	-103.016	5090	-3185393	5090	-2940049
2892	54699	3746	-21100.3	2892	16644	3746	-13687	5092	-3177129	5092	-2939612
2894	28946.5	3747	-9412.97	2894	23375.9	3747	-27861.8	5094	-3182086	5094	-2932776
2896	27217.5	3748	-17544.2	2896	42708.5	3748	-21391.6	5096	-3190941	5096	-2935463
2898	42777.2	3749	-20264.7	2898	65584.2	3749	-12809.1	5098	-3194949	5098	-2940388
2900	58449	3750	-10846.1	2900	69949.3	3750	-10690.3	5100	-3188286	5100	-2944664
2902	32585.9	3751	0	2902	72857.1	3751	-8841.79	5102	-3195335	5102	-2963563
2904	-12394.7	3752	-1049.23	2904	60050.9	3752	-26086.4	5104	-3193979	5104	-2962443
2906	-12143	3753	9988.94	2906	54020.3	3753	-18241.7	5106	-3199118	5106	-2956896
2908	-20140.4	3754	-11909.9	2908	45662.5	3754	-4120.59	5108	-3196069	5108	-2951348
2910	-10203.7	3755	-20810.2	2910	48868.1	3755	-738.261	5110	-3185332	5110	-2951724
2912	-9860.57	3756	-11702.3	2912	43674.1	3756	-3482.01	5112	-3202392	5112	-2940054
2914	-27640.8	3757	-1213.65	2914	49031.5	3757	-5514.65	5114	-3198119	5114	-2945473
2916	-39800.1	3758	7947.32	2916	73170.6	3758	-7749.65	5116	-3188795	5116	-2940247
2918	-37136.4	3759	6000.21	2918	66476	3759	-15180.1	5118	-3203682	5118	-2945140
2920	-13353.1	3760	-10344.4	2920	26729	3760	-27598.4	5120	-3212106	5120	-2949144
2922	-18722.6	3761	-6273.89	2922	-10113.4	3761	-6203.08	5122	-3217868	5122	-2933395
2924	-19674.8	3762	5567.29	2924	-14937.9	3762	9046.23	5124	-3210735	5124	-2933252
2926	-8263.12	3763	9565.74	2926	-27155	3763	20441.4	5126	-3200717	5126	-2926710
2928	-12414.7	3764	2341.05	2928	-41336.4	3764	9940.27	5128	-3207164	5128	-2939453
2930	-30814.1	3765	-4314.2	2930	-31358.8	3765	-8635.94	5130	-3215337	5130	-2945004
2932	-47923.2	3766	4160.58	2932	-25931	3766	-19480.7	5132	-3208585	5132	-2954174
2934	-52110.9	3767	8937.97	2934	-11826.3	3767	-11624.9	5134	-3207469	5134	-2958368
2936	-68808.8	3768	9218.58	2936	-13500.7	3768	-8355.37	5136	-3212801	5136	-2951254
2938	-68701.4	3769	8683.97	2938	-6550.5	3769	-5519.5	5138	-3228853	5138	-2945395
2940	-62699.7	3770	16702.7	2940	-30044.8	3770	-19908.6	5140	-3216638	5140	-2938646
2942	-31304.2	3771	16074.5	2942	-23463.2	3771	-34951	5142	-3210192	5142	-2935203
2944	-8831.02	3772	19068.8	2944	-40433.1	3772	-12248.1	5144	-3224480	5144	-2942647
2946	895.855	3773	4299.2	2946	-43722.5	3773	146.539	5146	-3208742	5146	-2945866
2948	-14920.4	3774	7115.36	2948	-26290.7	3774	-1647.9	5148	-3214369	5148	-2944472
2950	-10026.9	3775	4008.83	2950	-41607.8	3775	-12907.1	5150	-3208384	5150	-2938596
2952	12215	3776	-5999.8	2952	-42034.6	3776	-24755.4	5152	-3225206	5152	-2935814
2954	-2274.4	3777	-7831.94	2954	-14964	3777	-17693.2	5154	-3220220	5154	-2939759
2956	-2474.32	3778	2199.99	2956	-8324.46	3778	-17119	5156	-3199516	5156	-2934287
2958	-3022.67	3779	2811.58	2958	-19830.6	3779	-19797.8	5158	-3191965	5158	-2936066
2960	-17135.2	3780	5322.42	2960	-25722.7	3780	-29522.2	5160	-3212098	5160	-2950873
2962	-30676.6	3781	226.1	2962	-14951.9	3781	-21040	5162	-3219032	5162	-2934995
2964	-30886.3	3782	-18743.8	2964	-27714.2	3782	-2141.3	5164	-3225250	5164	-2938594
2966	2095.89	3783	-18381.7	2966	-48956	3783	933.414	5166	-3221962	5166	-2940472
2968	-32192.7	3784	-21402	2968	-33564	3784	-6343.94	5168	-3211266	5168	-2930499
2970	-59709.7	3785	-19309.1	2970	-43374.3	3785	9644.84	5170	-3213490	5170	-2929524
2972	-54980.3	3786	-15516.4	2972	-68756.2	3786	-4507.73	5172	-3218252	5172	-2927311
2974	-56522.1	3787	-21270.4	2974	-59288.4	3787	-6705.62	5174	-3226406	5174	-2929300
2976	-32059.5	3788	-27403.5	2976	-74442.7	3788	-2475.15	5176	-3229081	5176	-2932356
2978	-34344	3789	-24408	2978	-59961.8	3789	17406.7	5178	-3232389	5178	-2929617
2980	-28878.1	3790	-25293.4	2980	-38460.5	3790	2595.98	5180	-3237789	5180	-2931412
2982	-18169.2	3791	-40557	2982	-21053.4	3791	-2329.75	5182	-3239841	5182	-2938087
2984	-16912	3792	-9249.44	2984	-25314.5	3792	9957.03	5184	-3227265	5184	-2945785
2986	13342.1	3793	-8823.95	2986	-43211.7	3793	14066.3	5186	-3215073	5186	-2952105
2988	19153.3	3794	4792	2988	-43198.4	3794	805.242	5188	-3219831	5188	-2943077
2990	27310.8	3795	14050	2990	-22022.3	3795	-15657	5190	-3219311	5190	-2951600
2992	21015.8	3796	6471.65	2992	518.999	3796	-14690.5	5192	-3203408	5192	-2940434
2994	18226.3	3797	-11484.5	2994	-13849.9	3797	-8681.02	5194	-3195279	5194	-2934089
2996	470.189	3798	-8444.79	2996	-38437.4	3798	-15469.9	5196	-3190429	5196	-2928543
2998	8586.25	3799	-1867.7	2998	-41455.7	3799	-14116	5198	-3183975	5198	-2935550
3000	6675.88	3800	-5534.62	3000	-24153.3	3800	-22921.9
3002	-10731.8	3801	6455.03	3002	-42831.5	3801	-7297.11
3004	-2571.46	3802	14702.8	3004	-24487	3802	-5855.2
3006	21855.9	3803	-18375.6	3006	-11439.6	3803	6114.05
3008	12201.4	3804	-15250.7	3008	-28607	3804	39077.3
3010	-6137.15	3805	12091.1	3010	-31344.1	3805	38094.9
3012	-22783.2	3806	-1547.54	3012	-34333.5	3806	19509.4
3014	-20662.5	3807	-14513.1	3014	-26917.1	3807	-739.844
3016	-52225.9	3808	0	3016	0	3808	-1359.27
3018	-78329.7	3809	3806.47	3018	-39842.2	3809	4249.89
3020	-97496.2	3810	-8396.7	3020	-30374.7	3810	11411.9
3022	-77711.7	3811	9464.59	3022	-51041.7	3811	17881.1
3024	-96038.3	3812	6881.44	3024	-56798.3	3812	23487.5
3026	-82823.8	3813	-5617.07	3026	-61413.7	3813	24401.7
3028	-56895.4	3814	-2274.84	3028	-84338.9	3814	33115
3030	-61904.6	3815	19348.2	3030	-61251.8	3815	30160.7
3032	-36602.3	3816	8061.22	3032	-80694.5	3816	12786.4
3034	-34852.9	3817	337.235	3034	-83812.8	3817	25326
3036	-52973.4	3818	17047.4	3036	-79451.5	3818	19663
3038	-65389.4	3819	85.7058	3038	-67362.2	3819	21641.3
3040	-51458.4	3820	1389.35	3040	-87541.9	3820	15487.9
3042	-13281.4	3821	-11539.6	3042	-71090.1	3821	9542.85
3044	-22060.7	3822	-20418.1	3044	-38972.6	3822	12639.5
3046	-37291	3823	6186.04	3046	-31751.2	3823	4989.76
3048	-68763.1	3824	26606.8	3048	-47055.3	3824	7487.19
3050	-33565.9	3825	20100.4	3050	-46869.5	3825	-3777.24
3052	-17745.5	3826	13832.8	3052	-29146.4	3826	-4975.77
3054	-27265.1	3827	-8135.77	3054	-48753.8	3827	-6064.34
3056	-20793.9	3828	-29122.3	3056	-61277	3828	-1666.82
3058	-49087.6	3829	-38114.7	3058	-94386.3	3829	-6970.96
3060	-47708.8	3830	-16453.9	3060	-84077.4	3830	7769.77
3062	-17786	3831	-8165.7	3062	-67275.5	3831	14460.2
3064	-1646.89	3832	-6583.1	3064	-71486	3832	5992.94
3066	-34171.2	3833	-12513	3066	-59049.6	3833	5737.01
3068	-21676.6	3834	-20148.2	3068	-44170	3834	-7166.73
3070	-38184	3835	-18908.8	3070	-50285.5	3835	-21049
3072	-22110.5	3836	-9440.51	3072	-32380.7	3836	-11558.7
3074	8616.07	3837	-17911.3	3074	5006.61	3837	-22766
3076	11705.8	3838	-16195.2	3076	-11315	3838	-21508.1
3078	-35982.4	3839	-6656.95	3078	-31375.9	3839	-23158.9
3080	-73461.4	3840	-2336.53	3080	-71428.5	3840	-34419.2
3082	-81507.3	3841	-3554.83	3082	-106280	3841	-11940.1
3084	-86047	3842	20815.2	3084	-105689	3842	-540.314
3086	-78503.2	3843	20557.8	3086	-74511.4	3843	11997.9
3088	-74703.5	3844	348.835	3088	-78757.6	3844	617.71
3090	-86549.6	3845	-6712.43	3090	-88445.2	3845	-2407.76
3092	-89166.4	3846	-1023.96	3092	-102883	3846	-23277.2
3094	-62239.2	3847	26982.4	3094	-90626.8	3847	-26686
3096	-27896.8	3848	35051.6	3096	-70642.2	3848	-16916.2
3098	-16860.1	3849	27074.9	3098	-69006.7	3849	-9043.07
3100	-40829.7	3850	9787.25	3100	-68406.9	3850	-3678.87
3102	-46854.3	3851	994.85	3102	-58083.9	3851	-2284.56
3104	-55432.8	3852	288.756	3104	475.98	3852	-12277.6
3106	-30910.7	3853	583.064	3106	-5674.85	3853	-8580.16
3108	-41023	3854	32282.9	3108	-27993.4	3854	3526.09
3110	-43053.6	3855	46087.3	3110	-48644.2	3855	13267.9
3112	-59788.7	3856	40866.3	3112	-54609.8	3856	15908.7
3114	-32496.8	3857	38311.2	3114	-10298.3	3857	4812.06
3116	-5947.81	3858	19283.9	3116	-19671.6	3858	-9135.34
3118	-36611.9	3859	29056.6	3118	-49399.2	3859	-18286.6
3120	-44737.3	3860	35954.3	3120	-45222.2	3860	-6216.17
3122	-43066.6	3861	21363.2	3122	-18408.5	3861	20187.5
3124	-48333.2	3862	19480.3	3124	-4954.86	3862	13616.3
3126	-40359.3	3863	37662.8	3126	-24315.9	3863	-2292.72
3128	-28934.8	3864	35361.7	3128	-10018.5	3864	-96.9257
3130	-34008.7	3865	27681.2	3130	-9539.7	3865	28419.4
3132	-42100.6	3866	28926.2	3132	-29847	3866	33120
3134	-38443.4	3867	62458	3134	-43780.8	3867	445.756
3136	0	3868	41401.6	3136	-43161.1	3868	-1698.84
3138	-10197.2	3869	29508	3138	-71638.8	3869	6879.14
3140	-17482.6	3870	34345.5	3140	-65877.6	3870	17133.3
3142	5053.63	3871	12671.1	3142	-29192.1	3871	28608.8
3144	-6201.87	3872	12340.8	3144	-4393.93	3872	18533.7
3146	-12294.4	3873	-213.144	3146	-23993.7	3873	-6064.65
3148	-17791.7	3874	-13142.7	3148	-30252.3	3874	4828.8
3150	-27280.3	3875	-3600.88	3150	-40658.5	3875	26449.4
3152	-8064.44	3876	17742.5	3152	-19826.7	3876	30210.6
3154	-3848.45	3877	10654.6	3154	-26183.3	3877	33247.7
3156	26420.7	3878	24337.4	3156	-16423.6	3878	11102.4
3158	63540.6	3879	28761.1	3158	-21206.4	3879	-442.61
3160	40886.9	3880	43358.7	3160	-43627	3880	-7097.31
3162	12456.4	3881	44464.3	3162	-69134.6	3881	-4099.8
3164	25563.3	3882	35496.1	3164	-50864.2	3882	11357.3
3166	62884.1	3883	23992	3166	-1937.24	3883	22195.1
3168	91620.7	3884	8112.32	3168	12079.5	3884	11933.1
3170	106673	3885	0	3170	-12990.8	3885	21644.9
3172	89068.4	3886	18559.1	3172	-34488.9	3886	33860.7
3174	87864.1	3887	43552	3174	-18950.9	3887	2022.24
3176	98733.6	3888	39774.1	3176	-22463.9	3888	-894.855
3178	121277	3889	46075.8	3178	-18121.1	3889	6182.96
3180	129399	3890	41913.4	3180	0	3890	-8902.1
3182	125235	3891	32323.4	3182	30169.9	3891	-11247.9
3184	124183	3892	19092.9	3184	36714.6	3892	-17064.6
3186	109737	3893	20258.5	3186	40877.1	3893	-24476
3188	95279.3	3894	33145.5	3188	14603.2	3894	-32378.4
3190	99050.2	3895	32591.2	3190	383.605	3895	-29111.6
3192	76305.7	3896	37046	3192	9347.96	3896	-15198.3
3194	69597.2	3897	38222.2	3194	10126.3	3897	12392.5
3196	87206.6	3898	27498.3	3196	15928.7	3898	20025.4
3198	95728.5	3899	23264.5	3198	26492	3899	15735.2
3200	128344	3900	53204.2	3200	44478.7	3900	13331.9
3202	131763	3901	39674.8	3202	58286.3	3901	1783.14
3204	123032	3902	26424.7	3204	63608.9	3902	10466.1
3206	104749	3903	43057.1	3206	47249.5	3903	-2927.21
3208	83734.9	3904	45391.6	3208	18114.2	3904	-4386.68
3210	46598.1	3905	45505.3	3210	15030.2	3905	-10852.4
3212	60156.7	3906	24136.7	3212	23947.8	3906	-14055.4
3214	57843.7	3907	12526.2	3214	35020.4	3907	-17104.3
3216	14300.6	3908	12491.1	3216	-9509.48	3908	-13491.3
3218	478.084	3909	15535.7	3218	1295.01	3909	-20105.4
3220	-1438.51	3910	20848.4	3220	9840.39	3910	-21815.1
3222	17928.3	3911	27711.6	3222	-13620.7	3911	-24079.6
3224	54556.3	3912	27113.7	3224	1707.39	3912	-28671.8
3226	107029	3913	26804.9	3226	0	3913	-32020.9
3228	118800	3914	48507.7	3228	-24421.8	3914	-19490.4
3230	122942	3915	69339.4	3230	-3922.79	3915	-24861.7
3232	104254	3916	90692.4	3232	1713.59	3916	-17153.5
3234	86778.2	3917	72178	3234	8024.16	3917	-34884.4
3236	79215.8	3918	57656.6	3236	-12823.3	3918	-44031.8
3238	89601.7	3919	35431.6	3238	-30885.3	3919	-27808.9
3240	99481.9	3920	63315.3	3240	-25487.6	3920	-14856
3242	136341	3921	70997	3242	-27886.4	3921	9000.3
3244	153013	3922	37170.1	3244	-33279.5	3922	-4923.96
3246	131197	3923	6538.09	3246	-60070.1	3923	-181.299
3248	99154.8	3924	4849.18	3248	-91873.6	3924	-8823.25
3250	114583	3925	24001.8	3250	-87406.1	3925	-25442.2
3252	141683	3926	40008.2	3252	-62330.9	3926	-18663
3254	143816	3927	32628.9	3254	-51776.7	3927	-8127.3
3256	128393	3928	11248.2	3256	-56737.6	3928	-12940.9
3258	154677	3929	33809.4	3258	-40947.3	3929	-2211.07
3260	179171	3930	54956.8	3260	-7403.22	3930	1670.42
3262	184942	3931	82100	3262	1091.21	3931	-3850.99
3264	206915	3932	74158.2	3264	-12067.6	3932	3336.91
3266	221824	3933	61940.7	3266	21916	3933	4714.6
3268	217015	3934	56958	3268	47635.9	3934	-12229.9
3270	185276	3935	56127.4	3270	64221.1	3935	-5593.13
3272	203221	3936	44725.2	3272	74144.1	3936	-22024.3
3274	216745	3937	59504.9	3274	48001.8	3937	-17347.2
3276	236821	3938	77804.7	3276	73572.9	3938	11334
3278	237847	3939	51651.1	3278	87466.8	3939	12736.9
3280	235892	3940	40827.3	3280	100641	3940	14158.5
3282	263735	3941	48363.8	3282	119317	3941	257.361
3284	335825	3942	57756.9	3284	149147	3942	7831.78
3286	438827	3943	60684	3286	191775	3943	9182.27
3288	537837	3944	69091.4	3288	243896	3944	-2913.98
3290	643982	3945	63610.5	3290	333120	3945	6484.71
3292	780894	3946	65169.6	3292	451566	3946	-420.8
3294	970596	3947	62608.2	3294	573283	3947	-4758.42
3296	1177222	3948	48233.5	3296	694165	3948	-4462.63
3298	1.43863e+06	3949	25184.9	3298	860563	3949	9946.64
3300	1743346	3950	22072.8	3300	1.04654e+06	3950	13489.4
3302	2.0671e+06	3951	25271.5	3302	1.26678e+06	3951	32808.9
3304	2.41344e+06	3952	-5130.51	3304	1.54817e+06	3952	38500.8
3306	2.68069e+06	3953	0	3306	1.78549e+06	3953	27338.8
3308	2.77648e+06	3954	23773.7	3308	1.92732e+06	3954	-11420.2
3310	2.66472e+06	3955	29903.2	3310	1.88109e+06	3955	-2356.43
3312	2.2409e+06	3956	21426.3	3312	1599347	3956	2435.64
3314	1.48611e+06	3957	18666	3314	1.06506e+06	3957	-1943.72
3316	495089	3958	29418	3316	398519	3958	-24057.4
3318	-483445	3959	44929.4	3318	-280489	3959	-11606
3320	-1.302e+06	3960	47004.9	3320	-862281	3960	22455.7
3322	-1.85375e+06	3961	47761.4	3322	-1.26886e+06	3961	41860.2
3324	-2.12394e+06	3962	53472.8	3324	-1466114	3962	36387
3326	-2.19535e+06	3963	58723.9	3326	-1.47528e+06	3963	11896.4
3328	-2.07616e+06	3964	44681.7	3328	-1.33091e+06	3964	29709.6
3330	-1.87624e+06	3965	29971	3330	-1.13646e+06	3965	43260.2
3332	-1.65062e+06	3966	29817.7	3332	-1.00421e+06	3966	30117.9
3334	-1.37948e+06	3967	26000.6	3334	-895607	3967	5912.13
3336	-1.13562e+06	3968	38924.7	3336	-799994	3968	15818
3338	-950737	3969	37911.7	3338	-698374	3969	19163.6
3340	-798629	3970	5013.56	3340	-644620	3970	9930.76
3342	-634392	3971	15471.2	3342	-614532	3971	76.8459
3344	-462371	3972	34497.4	3344	-579405	3972	6098.6
3346	-349064	3973	38969.1	3346	-561281	3973	11975.8
3348	-255052	3974	44715.1	3348	-526482	3974	11065.5
3350	-208449	3975	54935.4	3350	-501689	3975	22390.9
3352	-152796	3976	57848.7	3352	-476740	3976	17845.2
3354	-87668.2	3977	32804	3354	-445990	3977	15786.7
3356	-7472.83	3978	13042.2	3356	-406862	3978	11454.4
3358	44290.9	3979	14130	3358	-386204	3979	-2874.1
3360	98112.6	3980	-7344.59	3360	-351519	3980	2281.05
3362	148762	3981	-3259.74	3362	-306454	3981	-6330.57
3364	148751	3982	-2567.57	3364	-281548	3982	-3621.42
3366	146965	3983	1817.79	3366	-242164	3983	6012.48
3368	149440	3984	-16194.8	3368	-206174	3984	774.597
3370	146774	3985	-5244.45	3370	-196884	3985	-13783.9
3372	129730	3986	-765.302	3372	-180657	3986	-18703.6
3374	163375	3987	-14050.5	3374	-140464	3987	-14573.9
3376	195829	3988	-14683.1	3376	-110789	3988	-5604.72
3378	214068	3989	-27969.3	3378	-64847.3	3989	493.921
3380	217716	3990	-29724.3	3380	-70420.5	3990	-8392.12
3382	214850	3991	-14622	3382	-65319.4	3991	-15895.5
3384	241061	3992	-11072.8	3384	-50750.1	3992	-13826.4
3386	245341	3993	-39861.6	3386	-23948.7	3993	-20808.8
3388	285610	3994	-66827.7	3388	-14369.7	3994	-8768.19
3390	312782	3995	-48314.1	3390	12637.8	3995	-11627
3392	342683	3996	-30098.1	3392	12544.1	3996	-8783.36
3394	342666	3997	-27889.6	3394	24207.4	3997	-9873.34
3396	328513	3998	-19448.9	3396	48023.6	3998	-19167.5
3398	309503	3999	0	3398	43513.5	3999	-14219.3
3400	301089			3400	49626.5
3402	264161			3402	43516.5
3404	239215			3404	33621.7
3406	232534			3406	5658.21
3408	212434			3408	-21954.9
3410	149207			3410	-44657.4
3412	104058			3412	-52406.2
3414	120247			3414	-67303.1
3416	91906.7			3416	-68517.2
3418	61293.9			3418	-102616
3420	38047.9			3420	-107430
3422	24258.3			3422	-123937
3424	23524.2			3424	-131721
3426	18615.7			3426	-173550
3428	13786.5			3428	-175055
3430	-31252.4			3430	-179458
3432	-68255.3			3432	-177693
3434	-67499.5			3434	-167636
3436	-88013.2			3436	-178844
3438	-88213.2			3438	-175477
3440	-84686.8			3440	-214442
3442	-65705.7			3442	-219602
3444	-78628			3444	-214139
3446	-96251.5			3446	-252882
3448	-91626.1			3448	-246052
3450	-80581			3450	-252563
3452	-106187			3452	-254915
3454	-127763			3454	-244132
3456	-137530			3456	-261653
3458	-191007			3458	-282337
3460	-213442			3460	-315439
3462	-215927			3462	-324249
3464	-211401			3464	-289902
3466	-262745			3466	-287541
3468	-287509			3468	-256308
3470	-314671			3470	-230468
3472	-308541			3472	-227632
3474	-303573			3474	-239360
3476	-297396			3476	-264691
3478	-313205			3478	-252884
3480	-331509			3480	-264059
3482	-345111			3482	-257537
3484	-341711			3484	-235607
3486	-378762			3486	-226496
3488	-356356			3488	-214350
3490	-387079			3490	-212598
3492	-375241			3492	-216637
3494	-356566			3494	-198455
3496	-362454			3496	-205283
3498	-344674			3498	-205504
3500	-332566			3500	-197830
3502	-346218			3502	-202489
3504	-359522			3504	-211374
3506	-358790			3506	-203575
3508	-377536			3508	-186583
3510	-398036			3510	-176845
3512	-401008			3512	-171702
3514	-402431			3514	-177445
3516	-377011			3516	-176090
3518	-366753			3518	-189531
3520	-396500			3520	-191857
3522	-452771			3522	-178614
3524	-451026			3524	-169566
3526	-419829			3526	-149644
3528	-399327			3528	-141663
3530	-402782			3530	-164017
3532	-412538			3532	-149725
3534	-424082			3534	-149239
3536	-405849			3536	-163636
3538	-392247			3538	-181994
3540	-387692			3540	-173940
3542	-407313			3542	-196120
3544	-421990			3544	-172241
3546	-438854			3546	-165928
3548	-435806			3548	-166899
3550	-436701			3550	-150326
3552	-408555			3552	-153491
3554	-396720			3554	-154679
3556	-380543			3556	-180785
3558	-355861			3558	-173608
3560	-324336			3560	-151229
3562	-315309			3562	-129092
3564	-307646			3564	-122261
3566	-319410			3566	-119573
3568	-306005			3568	-133234
3570	-277953			3570	-141656
3572	-283461			3572	-123837
3574	-309301			3574	-147991
3576	-318070			3576	-155646
3578	-284304			3578	-140946
3580	-292566			3580	-127079
3582	-274828			3582	-100897
3584	-270204			3584	-114095
3586	-287236			3586	-132263
3588	-273576			3588	-112409
3590	-254308			3590	-105524
3592	-248527			3592	-77232.1
3594	-239711			3594	-82881
3596	-260084			3596	-110816
3598	-239565			3598	-119753
3600	-213492			3600	-127278
3602	-211319			3602	-119945
3604	-209729			3604	-108495
3606	-192671			3606	-95987.6
3608	-159311			3608	-88165.4
3610	-158986			3610	-88728.9
3612	-121833			3612	-97626.6
3614	-75138.4			3614	-95076.6
3616	-96827.2			3616	-100468
3618	-123154			3618	-65462
3620	-97909			3620	-73504.9
3622	-88830.5			3622	-59133.3
3624	-102427			3624	-42496.6
3626	-115107			3626	-29444.1
3628	-97719.4			3628	-53274.7
3630	-95878.7			3630	-21803.8
3632	-80077			3632	-22102.7
3634	-61152.1			3634	-24843.6
3636	-60226.5			3636	-42447.7
3638	-55747.1			3638	-20916.2
3640	-56445.2			3640	-33896.8
3642	-52217.5			3642	-18019.5
3644	-31749.1			3644	-21265.9
3646	-69394.2			3646	-34983.1
3648	-70955.9			3648	-34411.5
3650	-72627.7			3650	-24931.6
3652	-40325.6			3652	-31223.4
3654	-45454.6			3654	-37914.7
3656	-69351.1			3656	-43077.6
3658	-81339.2			3658	-28455.5
3660	-55512.8			3660	-16588.6
3662	-56339.3			3662	-27764.1
3664	-57571.4			3664	-43082.9
3666	-47439.8			3666	-14747.3
3668	-48465.7			3668	-8600
3670	-44200			3670	0
3672	-26478.7			3672	-3555.38
3674	-11682.8			3674	-13350.4
3676	-23928.9			3676	-19981.7
3678	-8267.96			3678	-13752.7
3680	-21887.2			3680	-3541.94
3682	-33002.7			3682	-9644.77
3684	-37332.4			3684	-23551
3686	-25602.7			3686	-28320.5
3688	-31277.4			3688	-37341.4
3690	-41027.1			3690	-32544.5
3692	-29274.8			3692	1670.53
3694	-26188.2			3694	23280.7
3696	-32196.6			3696	15389.5
3698	-42536.7			3698	-10130.5
3700	-4038.11			3700	6134.06
3702	14277.9			3702	8478.91
3704	25107.8			3704	-2428.29
3706	19840			3706	-2744.28
3708	10916			3708	-16798.4
3710	8668.84			3710	-29325.6
3712	24435.5			3712	-27246.5
3714	35838.4			3714	-26145
3716	23009.2			3716	-23845.7
3718	7638.17			3718	-18132.8
3720	-1057.41			3720	-20295.8
3722	-9063.94			3722	-24523.2
3724	-3801.85			3724	-30563.5
3726	-11220			3726	-32655.7
3728	-23464.5			3728	-8884.13
3730	-28978.3			3730	9666.86
3732	-32102.3			3732	26663.3
3734	-36578.6			3734	29363.3
3736	-13847.7			3736	21638.4
3738	5532.56			3738	15495.2
3740	2522.36			3740	-2972.51
3742	7546.13			3742	-11879.6
3744	-620.241			3744	-18176.3
3746	-2689.04			3746	-28782.2
3748	-20409.7			3748	-24570.5
3750	-30004.6			3750	-29752.6
3752	-14635			3752	-29128.4
3754	-4921.5			3754	-12125.8
3756	-16831			3756	-17480.3
3758	-25334.5			3758	7080.52
3760	-46161.2			3760	12513.7
3762	-29127.6			3762	-16827.7
3764	-46942.6			3764	-20581.9
3766	-57043.2			3766	-26616.6
3768	-42345.6			3768	-22791.3
3770	-47464.8			3770	-30900
3772	-52820.3			3772	-26609.6
3774	-49339.9			3774	-20519.8
3776	-37414.7			3776	-15306.2
3778	-34541.5			3778	-31550.1
3780	-48155.3			3780	-18673.5
3782	-50879.1			3782	-21284.1
3784	-46644.6			3784	-46050.9
3786	-56621.5			3786	-30468.9
3788	-64125.5			3788	-24990.4
3790	-59689.8			3790	-15698.7
3792	-43689.2			3792	-12622.1
3794	-31388.9			3794	-29063.8
3796	-7091.54			3796	1494.32
3798	-2392.25			3798	-9332.18
3800	-26906.9			3800	-6623.73
3802	-26597.9			3802	-13831.7
3804	-6572.6			3804	-28151.6
3806	20900			3806	-10981.8
3808	19294.6			3808	-14285.5
3810	17494.3			3810	-22391.9
3812	7896.1			3812	-18803.3
3814	0			3814	-21386.3
3816	-45.7993			3816	-24771.7
3818	-19249.6			3818	-31233.1
3820	-22596.1			3820	-23838
3822	-20489			3822	-10834.5
3824	-28763			3824	-27087.7
3826	-42006.3			3826	-47985.9
3828	-40669.4			3828	-26404
3830	-54014.7			3830	-21122.5
3832	-53981.5			3832	-11219.4
3834	-43578.1			3834	-33267
3836	-5629.79			3836	-51148.2
3838	-2794.73			3838	-64979.3
3840	-5248.41			3840	-45526.3
3842	-34437.9			3842	-33705.6
3844	-50964.8			3844	-31319.4
3846	-50148			3846	-34311.1
3848	-51758.2			3848	-14209.1
3850	-24851.1			3850	-6997.41
3852	-26231.4			3852	-18330.8
3854	-59348.6			3854	-1359.95
3856	-87129.7			3856	238.619
3858	-41196			3858	11623.8
3860	-16090.2			3860	3079.07
3862	16039.3			3862	-6682.5
3864	11301.8			3864	4126.02
3866	4959.75			3866	16523.5
3868	-8148.79			3868	-1136.15
3870	19249.8			3870	1014.85
3872	22800.1			3872	12086.7
3874	28401			3874	-25249.1
3876	22436.9			3876	-7100.23
3878	43014.3			3878	8642.86
3880	30594.1			3880	14413.5
3882	-20242.5			3882	7294.6
3884	-27043			3884	7767.89
3886	-31079.3			3886	-11560.6
3888	-46634.2			3888	-14771.5
3890	-33021.6			3890	196.418
3892	-22469.3			3892	20608.1
3894	-24531.3			3894	-3246.06
3896	-4831.18			3896	-2701.71
3898	11914.9			3898	12573.5
3900	2329.74			3900	30939.6
3902	-11742.9			3902	42282.1
3904	-23353.1			3904	37822.2
3906	-50986.2			3906	33916.6
3908	-45100			3908	48425.4
3910	-11871.9			3910	45163.9
3912	-42618.9			3912	30391.3
3914	-36579.1			3914	32974.5
3916	-49615.9			3916	44118.8
3918	-47632.3			3918	11474.7
3920	-55112.8			3920	12563.3
3922	-51750.8			3922	-146.521
3924	-27966			3924	-7797.33
3926	-36056.4			3926	-10789.6
3928	-59738.4			3928	-14311.8
3930	-55007.9			3930	6222.2
3932	-53645.9			3932	24024
3934	-65205.3			3934	-20727.7
3936	-29535.2			3936	-4687.18
3938	-8983.23			3938	1032.38
3940	-11530.6			3940	-13085.5
3942	-33834.2			3942	-8168.4
3944	-63360.5			3944	-34768.9
3946	-60045.7			3946	-31948.2
3948	-17985.6			3948	-34024.4
3950	-31680.7			3950	-21647.7
3952	-60552.9			3952	3345.54
3954	-84125.7			3954	13197.8
3956	-69100.7			3956	14567.7
3958	-54739			3958	23267.4
3960	-76948.9			3960	20749
3962	-62655.2			3962	22047.1
3964	-53499.1			3964	2581.94
3966	-59408.6			3966	-7447.61
3968	-54639.8			3968	14760.5
3970	-36931.6			3970	-3438.28
3972	-31306.4			3972	4446.03
3974	-29082			3974	870.588
3976	-43486.3			3976	456.178
3978	-45604.2			3978	5976.61
3980	-59272.3			3980	1856.07
3982	-45157.9			3982	-8114
3984	-37108.3			3984	-33045.1
3986	-55612			3986	-22632.2
3988	-53946.5			3988	-19608.8
3990	-15881.3			3990	-21331.4
3992	-29338.7			3992	-44284.4
3994	-29605.4			3994	-29559.9
3996	3168			3996	-34937.5
3998	-14997.6			3998	-23317.9
4000	-38610.8			4000	-22600
4002	-32599.9			4002	-19095.1
4004	-41989.3			4004	-15933.8
4006	-43635.7			4006	-32420.1
4008	-46995.2			4008	-18841.3
4010	-55764.6			4010	-33654.9
4012	-52796.9			4012	-43588.4
4014	-68183.6			4014	-32789.1
4016	-92466.7			4016	-1799.77
4018	-103982			4018	-1232.64
4020	-82294.4			4020	-20953.7
4022	-74377.7			4022	-7966.86
4024	-72715.6			4024	-12032.9
4026	-76569.9			4026	-15482.4
4028	-58779.6			4028	-7329.14
4030	-33434.7			4030	-10972.3
4032	-54869			4032	4007.44
4034	-36647.9			4034	-15823.9
4036	-43018.5			4036	-58092.3
4038	-80303.1			4038	-66187.5
4040	-55666.7			4040	-52234.6
4042	-45901.5			4042	-63252.5
4044	-52564.3			4044	-53766
4046	-50220.6			4046	-44881.2
4048	-55657.1			4048	-28169.4
4050	-52897			4050	-13978.7
4052	-79849.4			4052	-40601.7
4054	-67022.4			4054	-34241.8
4056	-66896.2			4056	-32820.4
4058	-48236			4058	-37099.6
4060	-45066.5			4060	-36559.7
4062	-88766.9			4062	-26010.9
4064	-78609.3			4064	-10398.7
4066	-81466.6			4066	-23740.8
4068	-46865.4			4068	-21994.4
4070	-44317.2			4070	-28957.3
4072	-41509.8			4072	-32332.3
4074	-41094.7			4074	-50818.5
4076	-35494.8			4076	-79164.6
4078	-34901.9			4078	-81703.2
4080	-24428.5			4080	-70016.2
4082	-28932.4			4082	-55347.9
4084	-26390			4084	-54156.6
4086	-37379.8			4086	-39307.4
4088	-56549.6			4088	-41414.6
4090	-51096.3			4090	-38962.9
4092	-36869.4			4092	-12438.8
4094	-26035			4094	-15795.4
4096	-15063.5			4096	-14179.3
4098	-21374.4			4098	-5161.27
4100	-29311.7			4100	-8667.92
4102	-38765.6			4102	-27948.6
4104	-28543.7			4104	-40020.6
4106	-5048.99			4106	-45158.1
4108	-15659.4			4108	-41301.9
4110	-29838.1			4110	-25972.8
4112	-40902.1			4112	-17783.5
4114	-44153			4114	-20484.8
4116	-49041.5			4116	-43456.1
4118	-53732.4			4118	-38496.9
4120	-45274			4120	-38554.8
4122	-27537.4			4122	-23182.8
4124	-30128.4			4124	-4391.99
4126	7404.89			4126	1976.63
4128	16118.9			4128	13152.6
4130	-17389.2			4130	2300.93
4132	-35264			4132	-30652.6
4134	-39269.8			4134	-54643.6
4136	-26954.2			4136	-42362.7
4138	-66999			4138	-34411.8
4140	-67017.5			4140	-37960.5
4142	-43195.1			4142	-35692.7
4144	-48860.4			4144	-26267
4146	-62991.3			4146	-34027.2
4148	-58349.4			4148	-40060.6
4150	-3816.55			4150	-36893
4152	-20891.2			4152	-33118.5
4154	-33656.2			4154	-30313.1
4156	-31212.2			4156	-41204.6
4158	-34791.7			4158	-36077.5
4160	-35195.6			4160	-21521.1
4162	-45671.2			4162	-14811.9
4164	-80423.5			4164	-48376.2
4166	-101484			4166	-50240.1
4168	-81507.4			4168	-27706.2
4170	-57007.3			4170	-53992.6
4172	-79494.4			4172	-44576.5
4174	-73006.5			4174	-30968.3
4176	-76247.6			4176	-34868.4
4178	-73868.2			4178	-31625.8
4180	-76412.5			4180	-25205.8
4182	-55119.3			4182	-24873.9
4184	-35296.8			4184	-39657.6
4186	-72794.5			4186	-51322.2
4188	-91116.8			4188	-51117.3
4190	-88692.8			4190	-55445.3
4192	-64564.2			4192	-53012.6
[truncated: 503 more rows]
